# Supplementary material for: Environment-induced heritable variations are common in Arabidopsis thaliana
Source: Nat Commun. 2024 May 30;15:4615. doi: 10.1038/s41467-024-49024-3 (PMC11139905; doi:10.1038/s41467-024-49024-3)
Supplement: Supplementary file 5 — Supplementary Data 1,2,3,4 [file 41467_2024_49024_MOESM5_ESM.xlsx]

## Sheet: Supplementary Data 1
Supplementary Data 1| Transcriptomic sequencing information and mapping results for each sample.
Line	Sample	Ecotype	Treatment	Generation	raw	after QC		Uniquely mapped reads
					read pairs	read pairs	%	read pairs	%
1	79	Abd-0	Low Cadmium	F2	23388523	20744788	88.6964	18674377	79.8442
3	376	Abd-0	Low Cadmium	F2	21366339	19715197	92.2722	18843663	88.1932
22	81	Tol-0	Low Cadmium	F2	20628503	19037007	92.285	18212311	88.2871
27	378	TRE-1	Low Cadmium	F2	21141238	19543684	92.4434	18664765	88.2861
32	255	Abd-0	Low Cadmium	F3	22010954	20357734	92.4891	19511627	88.6451
34	77	Ang-0	Low Cadmium	F3	20805219	19281363	92.6756	18329640	88.1012
36	368	Ang-0	Low Cadmium	F3	21610171	20159445	93.2868	19344301	89.5148
52	81	Tol-0	Low Cadmium	F3	21759331	20363730	93.5862	19553400	89.8621
53	256	Tol-0	Low Cadmium	F3	20586444	19070675	92.6371	18133649	88.0854
54	373	Tol-0	Low Cadmium	F3	21107729	19417791	91.9937	18541566	87.8425
57	378	TRE-1	Low Cadmium	F3	21262192	19631444	92.3303	18709628	87.9948
66	368	Ang-0	Low Cadmium	F4	21515571	19954791	92.7458	19077126	88.6666
82	81	Tol-0	Low Cadmium	F4	20876962	19214900	92.0388	18336833	87.8329
83	256	Tol-0	Low Cadmium	F4	29375545	26615983	90.6059	25340372	86.2635
87	378	TRE-1	Low Cadmium	F4	19959772	17570013	88.0271	16175165	81.0388
92	255	Abd-0	Low Cadmium	F1	21220679	19259462	90.758	18313178	86.2987
93	376	Abd-0	Low Cadmium	F1	22708162	19101823	84.1188	18230857	80.2833
94	77	Ang-0	Low Cadmium	F1	21330156	19174012	89.8916	18277236	85.6873
95	266	Ang-0	Low Cadmium	F1	21269488	19721906	92.7239	18735735	88.0874
114	373	Tol-0	Low Cadmium	F1	20438052	19247800	94.1763	18488149	90.4594
115	71	TRE-1	Low Cadmium	F1	25122521	22093008	87.941	20414432	81.2595
121	451	Abd-0	Low Cadmium	F2	22301529	20683059	92.7428	19688855	88.2848
124	460	Ang-0	Low Cadmium	F2	21372389	19768409	92.4951	18817290	88.0449
125	618	Ang-0	Low Cadmium	F2	21816391	20068977	91.9904	19231418	88.1512
126	866	Ang-0	Low Cadmium	F2	21996708	20142397	91.5701	19318023	87.8223
143	625	Tol-0	Low Cadmium	F2	19527698	18004083	92.1977	17137482	87.7599
144	857	Tol-0	Low Cadmium	F2	20601114	18880265	91.6468	17851085	86.6511
146	629	TRE-1	Low Cadmium	F2	21451125	19714238	91.903	18808259	87.6796
147	868	TRE-1	Low Cadmium	F2	21724613	19937393	91.7733	19048683	87.6825
151	451	Abd-0	Low Cadmium	F3	20457304	18354721	89.7221	17272675	84.4328
152	621	Abd-0	Low Cadmium	F3	20538041	18532031	90.2327	17237856	83.9314
156	866	Ang-0	Low Cadmium	F3	21143936	19474392	92.1039	18663032	88.2666
175	458	TRE-1	Low Cadmium	F3	20733620	19374375	93.4442	18491488	89.186
176	629	TRE-1	Low Cadmium	F3	21595030	19633514	90.9168	18409114	85.247
181	451	Abd-0	Low Cadmium	F4	23824167	21249538	89.1932	20176224	84.6881
182	621	Abd-0	Low Cadmium	F4	27203184	24925818	91.6283	23230048	85.3946
183	856	Abd-0	Low Cadmium	F4	21818377	20346141	93.2523	19330995	88.5996
184	460	Ang-0	Low Cadmium	F4	19831829	18449273	93.0286	17634624	88.9208
185	618	Ang-0	Low Cadmium	F4	19885170	18191735	91.4839	17079501	85.8906
204	857	Tol-0	Low Cadmium	F4	27936769	25187722	90.1598	23708728	84.8657
205	458	TRE-1	Low Cadmium	F4	21371659	19788702	92.5932	18842839	88.1674
206	629	TRE-1	Low Cadmium	F4	19663408	18485160	94.0079	17650512	89.7632
213	856	Abd-0	Low Cadmium	F1	23483011	21266013	90.5591	20218239	86.0973
214	460	Ang-0	Low Cadmium	F1	21027811	19562358	93.0309	18684397	88.8556
233	625	Tol-0	Low Cadmium	F1	21493893	19874628	92.4664	18908025	87.9693
234	857	Tol-0	Low Cadmium	F1	21641706	19689247	90.9783	18522005	85.5848
236	629	TRE-1	Low Cadmium	F1	20897181	19272567	92.2257	18132985	86.7724
237	868	TRE-1	Low Cadmium	F1	21689325	19377873	89.3429	18020161	83.0831
244	51	Ang-0	High Cadmium	F2	20769216	19310493	92.9765	18371228	88.4541
263	217	Tol-0	High Cadmium	F2	21871346	20375528	93.1608	19526455	89.2787
265	47	TRE-1	High Cadmium	F2	21176653	19784604	93.4265	18866232	89.0898
266	223	TRE-1	High Cadmium	F2	21761744	19856228	91.2437	18774985	86.2752
267	392	TRE-1	High Cadmium	F2	20907336	19726393	94.3515	18934983	90.5662
273	380	Abd-0	High Cadmium	F3	22092055	19871690	89.9495	18510229	83.7868
275	211	Ang-0	High Cadmium	F3	21219784	19308113	90.9911	18057608	85.098
292	43	Tol-0	High Cadmium	F3	22708289	20877397	91.9373	20090610	88.4726
296	223	TRE-1	High Cadmium	F3	20104910	18578348	92.407	17671956	87.8987
297	392	TRE-1	High Cadmium	F3	22782888	20899167	91.7319	19964230	87.6282
304	51	Ang-0	High Cadmium	F4	21844950	20194240	92.4435	19250776	88.1246
322	43	Tol-0	High Cadmium	F4	21452411	19745086	92.0413	18921896	88.2041
326	223	TRE-1	High Cadmium	F4	20856712	19294061	92.5077	18480973	88.6092
332	222	Abd-0	High Cadmium	F1	21266919	19556062	91.9553	18654332	87.7153
333	380	Abd-0	High Cadmium	F1	20894570	19313739	92.4342	18486780	88.4765
335	211	Ang-0	High Cadmium	F1	27546465	19025759	69.0679	18153769	65.9024
336	387	Ang-0	High Cadmium	F1	24227304	21822164	90.0726	20971385	86.561
353	217	Tol-0	High Cadmium	F1	22067512	19896440	90.1617	19169205	86.8662
354	389	Tol-0	High Cadmium	F1	21641839	19528681	90.2358	18755407	86.6627
356	223	TRE-1	High Cadmium	F1	20540932	18555798	90.3357	17837477	86.8387
357	392	TRE-1	High Cadmium	F1	20866525	18777101	89.9867	17920335	85.8808
361	436	Abd-0	High Cadmium	F2	28185556	25611978	90.8692	24596041	87.2647
362	631	Abd-0	High Cadmium	F2	21780777	20112772	92.3418	19064908	87.5309
363	815	Abd-0	High Cadmium	F2	23290949	21371489	91.7588	20267542	87.019
364	448	Ang-0	High Cadmium	F2	25777428	23341933	90.5518	22360808	86.7457
365	634	Ang-0	High Cadmium	F2	20394096	18320696	89.8333	17525852	85.9359
383	636	Tol-0	High Cadmium	F2	27732116	24960651	90.0063	23979034	86.4667
384	818	Tol-0	High Cadmium	F2	24728673	21727907	87.8652	20698469	83.7023
392	631	Abd-0	High Cadmium	F3	22416077	20281494	90.4774	19239457	85.8288
393	815	Abd-0	High Cadmium	F3	26171885	23737878	90.6999	22716242	86.7964
395	634	Ang-0	High Cadmium	F3	23457954	21168987	90.2423	20159660	85.9395
396	821	Ang-0	High Cadmium	F3	20180273	18105711	89.7199	17331633	85.884
413	636	Tol-0	High Cadmium	F3	20358514	18310462	89.9401	17318157	85.0659
414	818	Tol-0	High Cadmium	F3	27230940	24954612	91.6407	23914189	87.8199
417	816	TRE-1	High Cadmium	F3	23528762	21400932	90.9565	20497504	87.1168
421	436	Abd-0	High Cadmium	F4	25078479	22824213	91.0112	21838151	87.0792
422	631	Abd-0	High Cadmium	F4	23200669	21236374	91.5335	19989837	86.1606
423	815	Abd-0	High Cadmium	F4	22576019	20626633	91.3652	19556949	86.6271
424	448	Ang-0	High Cadmium	F4	27830115	25255506	90.7488	24173816	86.8621
425	634	Ang-0	High Cadmium	F4	19673877	17544628	89.1773	16762008	85.1993
443	636	Tol-0	High Cadmium	F4	24065303	21952706	91.2214	20508662	85.2209
444	818	Tol-0	High Cadmium	F4	23166704	20990829	90.6077	20120565	86.8512
445	446	TRE-1	High Cadmium	F4	21082442	18924114	89.7624	17971406	85.2435
447	816	TRE-1	High Cadmium	F4	25732507	22341744	86.823	20678316	80.3587
453	815	Abd-0	High Cadmium	F1	22164268	19814060	89.3964	18996172	85.7063
454	448	Ang-0	High Cadmium	F1	20534005	18601800	90.5902	17782296	86.5993
476	632	TRE-1	High Cadmium	F1	22902828	20906288	91.2826	19476731	85.0407
481	226	Abd-0	Control	F2	28545947	25974339	90.9913	24848379	87.047
491	429	Tol-0	Control	F2	20960495	18906849	90.2023	18061619	86.1698
492	234	TRE-1	Control	F2	19697171	17689794	89.8088	16904602	85.8225
493	421	TRE-1	Control	F2	27528437	24771629	89.9856	23632387	85.8472
495	322	Abd-0	Control	F2	23889271	21791473	91.2187	20649470	86.4383
496	1001	Abd-0	Control	F2	22083513	19507720	88.3361	18542216	83.9641
498	1006	Ang-0	Control	F2	25606441	23107756	90.242	22156297	86.5263
507	999	Tol-0	Control	F2	21846506	20491469	93.7975	19491475	89.2201
508	309	TRE-1	Control	F2	20454372	18480166	90.3482	17733053	86.6957
521	429	Tol-0	Control	F3	26662284	24249009	90.9487	23187904	86.9689
522	234	TRE-1	Control	F3	20748729	18700208	90.127	17911807	86.3272
527	120	Ang-0	Control	F3	27310735	24851928	90.9969	23719441	86.8502
528	1006	Ang-0	Control	F3	22864513	20983977	91.7753	20086370	87.8495
541	226	Abd-0	Control	F4	22084970	19803184	89.6681	18970158	85.8962
542	64	Ang-0	Control	F4	23238537	21017418	90.4421	20113218	86.5511
551	429	Tol-0	Control	F4	22509712	20144686	89.4933	19222297	85.3956
553	421	TRE-1	Control	F4	26217435	23692090	90.3677	22573409	86.1008
555	322	Abd-0	Control	F4	21052177	19024511	90.3684	18146060	86.1956
557	120	Ang-0	Control	F4	23321609	21303392	91.3462	20031473	85.8923
567	999	Tol-0	Control	F4	21086124	19372759	91.8744	18580860	88.1189
581	429	Tol-0	Control	F1	25287005	22841820	90.3303	21917742	86.6759
585	322	Abd-0	Control	F1	21819888	19885512	91.1348	18989320	87.0276
586	1001	Abd-0	Control	F1	27502359	24537276	89.2188	23433925	85.207
587	120	Ang-0	Control	F1	24188859	21501820	88.8914	20465508	84.6072
598	309	TRE-1	Control	F1	19792325	18117208	91.5365	17344441	87.6322
604	616	Ang-0	Control	F2	20075563	18655124	92.9245	17912138	89.2236
611	603	Tol-0	Control	F2	22589937	20639937	91.3678	19730022	87.3399
618	601	Ang-0	Control	F2	21056473	19089718	90.6596	18285888	86.8421
631	604	Abd-0	Control	F3	21569962	19759320	91.6057	18957631	87.889
632	772	Abd-0	Control	F3	21611510	19192508	88.8069	17915646	82.8986
642	771	Tol-0	Control	F3	22838334	20551666	89.9876	19152627	83.8618
643	480	TRE-1	Control	F3	28117997	25745456	91.5622	24581984	87.4244
644	782	TRE-1	Control	F3	19795894	18131050	91.59	17425142	88.024
647	702	Abd-0	Control	F3	20635445	18960483	91.8831	18141259	87.9131
648	601	Ang-0	Control	F3	23259621	21333473	91.7189	20437445	87.8666
658	701	Tol-0	Control	F3	24291610	22367917	92.0808	21079361	86.7763
672	771	Tol-0	Control	F4	19901608	17999506	90.4425	17274294	86.7985
674	782	TRE-1	Control	F4	23315905	20841014	89.3854	19854132	85.1527
678	601	Ang-0	Control	F4	21885017	19992472	91.3523	19081408	87.1894
689	897	TRE-1	Control	F4	24167014	22075591	91.346	20991609	86.8606
691	604	Abd-0	Control	F1	25105875	22248437	88.6184	21037692	83.7959
694	616	Ang-0	Control	F1	25173695	22608740	89.811	21573357	85.698
701	603	Tol-0	Control	F1	22402510	20018385	89.3578	18783698	83.8464
703	480	TRE-1	Control	F1	20366787	18624236	91.4442	17748867	87.1461
704	782	TRE-1	Control	F1	25927730	23648752	91.2103	22529282	86.8926
708	601	Ang-0	Control	F1	21740553	19859156	91.3461	18629417	85.6897
718	701	Tol-0	Control	F1	22616119	20793310	91.9402	19878151	87.8937
722	268	Abd-0	Drought	F2	19626391	18122797	92.3389	17333527	88.3174
724	130	Ang-0	Drought	F2	22657002	20849717	92.0233	19871877	87.7074
725	280	Ang-0	Drought	F2	22507350	20338533	90.364	18961788	84.2471
743	267	Tol-0	Drought	F2	21853315	19830940	90.7457	18988687	86.8916
744	976	Tol-0	Drought	F2	25419264	22953028	90.2978	21961308	86.3963
754	130	Ang-0	Drought	F3	24338904	22428008	92.1488	21353085	87.7323
755	280	Ang-0	Drought	F3	23058300	21323865	92.478	20383819	88.4012
756	974	Ang-0	Drought	F3	20753914	19117631	92.1158	18260896	87.9877
772	133	Tol-0	Drought	F3	21644871	20112025	92.9182	19282086	89.0839
782	268	Abd-0	Drought	F4	24508826	22141269	90.34	21055029	85.9079
784	130	Ang-0	Drought	F4	22746823	21020454	92.4105	20074241	88.2507
785	280	Ang-0	Drought	F4	22214369	20628429	92.8607	19615456	88.3008
786	974	Ang-0	Drought	F4	20165292	18710262	92.7845	17802311	88.2819
803	267	Tol-0	Drought	F4	22315477	20812838	93.2664	19756853	88.5343
811	131	Abd-0	Drought	F1	22687421	21179289	93.3526	20166239	88.8873
814	130	Ang-0	Drought	F1	20779762	19144185	92.129	18233493	87.7464
815	280	Ang-0	Drought	F1	22158429	20297176	91.6002	19333120	87.2495
832	133	Tol-0	Drought	F1	20779899	18865920	90.7893	17949251	86.378
841	534	Abd-0	Drought	F2	20757217	19346484	93.2037	18469313	88.9778
842	727	Abd-0	Drought	F2	21888926	20334258	92.8975	19313378	88.2336
846	881	Ang-0	Drought	F2	22256364	20340829	91.3933	19360609	86.9891
864	880	Tol-0	Drought	F2	28179193	25868082	91.7985	24321306	86.3094
865	544	TRE-1	Drought	F2	22754105	20416931	89.7286	19409495	85.3011
866	722	TRE-1	Drought	F2	22842055	20582180	90.1065	19706858	86.2745
867	882	TRE-1	Drought	F2	25499057	23297095	91.3645	22275880	87.3596
871	534	Abd-0	Drought	F3	23579772	21721509	92.1192	20801193	88.2163
872	727	Abd-0	Drought	F3	28781857	26689477	92.7302	25649391	89.1165
873	873	Abd-0	Drought	F3	27937847	25371666	90.8147	23846349	85.355
892	533	Tol-0	Drought	F3	24866862	23007132	92.5213	21992336	88.4403
893	725	Tol-0	Drought	F3	27171940	23887746	87.9133	22556522	83.014
895	544	TRE-1	Drought	F3	21632271	20058625	92.7255	19309545	89.2627
896	722	TRE-1	Drought	F3	23277755	21647347	92.9959	20689375	88.8805
897	882	TRE-1	Drought	F3	25286511	15151154	59.9179	14117355	55.8296
901	534	Abd-0	Drought	F4	21868884	21182037	96.8592	20278106	92.7258
903	873	Abd-0	Drought	F4	24479929	22342915	91.2703	21502539	87.8374
922	533	Tol-0	Drought	F4	19776996	17437623	88.1712	16449309	83.174
924	880	Tol-0	Drought	F4	22232191	20487043	92.1504	19483993	87.6387
925	544	TRE-1	Drought	F4	21452423	19298742	89.9607	18374080	85.6504
926	722	TRE-1	Drought	F4	22371926	20258198	90.5519	19236994	85.9872
927	882	TRE-1	Drought	F4	22932625	20597382	89.8169	19460404	84.859
931	534	Abd-0	Drought	F1	20530561	18803419	91.5875	17737855	86.3973
932	727	Abd-0	Drought	F1	20121514	17270578	85.8314	16320091	81.1077
934	546	Ang-0	Drought	F1	22598981	20573649	91.0379	19563341	86.5674
953	725	Tol-0	Drought	F1	21126328	18731630	88.6649	17497773	82.8245
954	880	Tol-0	Drought	F1	19969528	18321670	91.7481	17111806	85.6896
955	544	TRE-1	Drought	F1	22667593	20811591	91.8121	19772290	87.2271
956	722	TRE-1	Drought	F1	19675568	18303593	93.027	17424943	88.5613
957	882	TRE-1	Drought	F1	21146855	19602133	92.6953	18756682	88.6973

## Sheet: Supplementary Data 2
Supplementary Data 2| Significantly enriched GO terms of heritable DEGs for each genotype and treatment after simplification. Significance was calculated by hypergeometric distribution by R package clusterProfiler. P.adjust was caculated using FDR correction.
Cluster	ID	Description	GeneRatio	BgRatio	pvalue	p.adjust	qvalue	geneID	Count	ecotype	Set	top 15 selected terms
Drought	GO:0071456	cellular response to hypoxia	56/1517	242/26032	3.05897e-19	2.88001e-16	2.48891e-16	AT1G07135/AT1G09070/AT1G15010/AT1G19020/AT1G23710/AT1G25560/AT1G27730/AT1G30720/AT1G33055/AT1G35140/AT1G63090/AT1G66090/AT1G67360/AT1G69890/AT1G72900/AT1G72920/AT1G72940/AT1G73500/AT1G76600/AT1G76650/AT1G77120/AT1G78070/AT2G22500/AT2G26150/AT2G40000/AT2G40140/AT3G04640/AT3G07350/AT3G08720/AT3G10020/AT3G23150/AT3G24715/AT4G13395/AT4G20860/AT4G24570/AT4G27450/AT4G27657/AT4G30280/AT4G32480/AT4G33560…	56	Abd-0	Abd-0_Drought	Y
Drought	GO:0036293	response to decreased oxygen levels	64/1517	335/26032	2.83523e-17	1.03496e-14	8.94417e-15	AT1G07135/AT1G09070/AT1G15010/AT1G19020/AT1G23310/AT1G23710/AT1G25560/AT1G27730/AT1G30720/AT1G33055/AT1G35140/AT1G63090/AT1G66090/AT1G67360/AT1G69890/AT1G72900/AT1G72920/AT1G72940/AT1G73500/AT1G76600/AT1G76650/AT1G77120/AT1G78070/AT2G22500/AT2G26150/AT2G27500/AT2G40000/AT2G40140/AT3G04640/AT3G07350/AT3G08720/AT3G10020/AT3G11490/AT3G20395/AT3G23150/AT3G24420/AT3G24715/AT4G13395/AT4G20860/AT4G24570…	64	Abd-0	Abd-0_Drought	Y
Drought	GO:1903047	mitotic cell cycle process	48/1517	238/26032	3.1701e-14	8.5004e-12	7.34605e-12	AT1G02730/AT1G07270/AT1G15570/AT1G20930/AT1G44110/AT1G44900/AT1G52530/AT1G69770/AT1G70210/AT1G76540/AT2G01210/AT2G16440/AT2G20635/AT2G26760/AT2G28620/AT2G32530/AT2G32540/AT2G32590/AT2G38620/AT2G44580/AT3G11520/AT3G17360/AT3G25980/AT3G54180/AT3G55340/AT3G57860/AT3G58650/AT3G59550/AT4G03270/AT4G14700/AT4G14970/AT4G18780/AT4G22860/AT4G32830/AT4G34160/AT5G15510/AT5G17420/AT5G37630/AT5G38110/AT5G43080…	48	Abd-0	Abd-0_Drought	Y
Drought	GO:0016072	rRNA metabolic process	44/1517	278/26032	1.51386e-09	3.15724e-07	2.72849e-07	AT1G03360/AT1G06720/AT1G10490/AT1G15420/AT1G15440/AT1G23280/AT1G31660/AT1G48920/AT1G52930/AT1G63780/AT1G77030/AT2G02955/AT2G17250/AT2G19670/AT2G20490/AT2G47990/AT3G04230/AT3G06530/AT3G07750/AT3G10530/AT3G13940/AT3G15140/AT3G18600/AT3G19440/AT3G21540/AT3G22310/AT3G22660/AT3G23620/AT3G52150/AT3G57150/AT3G58660/AT4G01560/AT4G04940/AT4G25630/AT4G26600/AT4G27010/AT4G27490/AT5G11240/AT5G14520/AT5G15550…	44	Abd-0	Abd-0_Drought	Y
Drought	GO:0009639	response to red or far red light	56/1517	405/26032	1.74597e-09	3.27718e-07	2.83214e-07	AT1G01520/AT1G02340/AT1G02400/AT1G06350/AT1G16730/AT1G20070/AT1G32900/AT1G48745/AT1G52342/AT1G52830/AT1G58520/AT1G64640/AT1G75590/AT1G77200/AT1G78230/AT1G78260/AT2G22800/AT2G29670/AT2G37640/AT2G42975/AT2G46735/AT3G04140/AT3G05936/AT3G07350/AT3G11690/AT3G17609/AT3G21670/AT3G24190/AT3G27350/AT3G27690/AT3G43850/AT3G58850/AT3G59060/AT3G62070/AT4G13010/AT4G14130/AT4G15550/AT4G27657/AT4G28240/AT4G31875…	56	Abd-0	Abd-0_Drought	Y
Drought	GO:0006364	rRNA processing	41/1517	265/26032	1.063e-08	1.81387e-06	1.56755e-06	AT1G03360/AT1G06720/AT1G10490/AT1G15420/AT1G15440/AT1G23280/AT1G31660/AT1G48920/AT1G52930/AT1G63780/AT1G77030/AT2G17250/AT2G19670/AT2G20490/AT2G47990/AT3G04230/AT3G06530/AT3G07750/AT3G10530/AT3G15140/AT3G18600/AT3G19440/AT3G21540/AT3G22310/AT3G22660/AT3G23620/AT3G52150/AT3G57150/AT3G58660/AT4G01560/AT4G04940/AT4G25630/AT4G26600/AT4G27010/AT5G11240/AT5G14520/AT5G15550/AT5G16750/AT5G22100/AT5G48240…	41	Abd-0	Abd-0_Drought	Y
Drought	GO:0042546	cell wall biogenesis	61/1517	496/26032	3.03294e-08	4.74402e-06	4.09978e-06	AT1G02730/AT1G08340/AT1G11545/AT1G12260/AT1G12380/AT1G13250/AT1G19940/AT1G29980/AT1G32170/AT1G32640/AT1G41830/AT1G43790/AT1G64390/AT1G64640/AT1G65310/AT1G73750/AT1G79420/AT2G02780/AT2G04780/AT2G06850/AT2G15390/AT2G22170/AT2G27930/AT2G29050/AT2G32530/AT2G32540/AT2G33570/AT2G35860/AT2G36870/AT2G38080/AT2G44930/AT3G07320/AT3G16870/AT3G18660/AT3G23730/AT3G23810/AT3G48980/AT3G55340/AT3G61920/AT4G02100…	61	Abd-0	Abd-0_Drought	Y
Drought	GO:0042254	ribosome biogenesis	49/1517	368/26032	5.99086e-08	8.2672e-06	7.14453e-06	AT1G02870/AT1G03360/AT1G06720/AT1G10490/AT1G15420/AT1G15440/AT1G23280/AT1G29320/AT1G30960/AT1G31660/AT1G48920/AT1G52930/AT1G63780/AT1G77030/AT2G17250/AT2G18220/AT2G19670/AT2G20490/AT2G47990/AT3G04230/AT3G04770/AT3G06530/AT3G07750/AT3G10530/AT3G15140/AT3G18600/AT3G19440/AT3G21540/AT3G22310/AT3G22660/AT3G23620/AT3G52150/AT3G55510/AT3G57150/AT3G58660/AT4G01560/AT4G04940/AT4G15770/AT4G25630/AT4G26600…	49	Abd-0	Abd-0_Drought	Y
Drought	GO:0010200	response to chitin	44/1517	314/26032	6.38125e-08	8.2672e-06	7.14453e-06	AT1G06475/AT1G07135/AT1G19210/AT1G19380/AT1G23710/AT1G24145/AT1G25400/AT1G27200/AT1G27730/AT1G32170/AT1G56660/AT1G63090/AT1G63720/AT1G72940/AT2G18690/AT2G27500/AT2G28400/AT2G39650/AT2G41640/AT2G46780/AT3G04640/AT3G09032/AT3G12710/AT3G29000/AT3G52870/AT3G54000/AT3G56410/AT3G57450/AT4G13395/AT4G27652/AT4G27654/AT4G27657/AT4G32480/AT4G33920/AT5G10695/AT5G16360/AT5G19230/AT5G35735/AT5G41740/AT5G44350…	44	Abd-0	Abd-0_Drought	Y
Drought	GO:0010374	stomatal complex development	20/1517	85/26032	6.60672e-08	8.2672e-06	7.14453e-06	AT1G04110/AT1G12860/AT1G15570/AT1G20160/AT1G32640/AT2G16630/AT2G20875/AT2G38160/AT2G38620/AT3G01500/AT3G07320/AT3G22760/AT3G54180/AT3G61610/AT4G12970/AT4G14770/AT4G34160/AT5G55480/AT5G65420/AT5G66230	20	Abd-0	Abd-0_Drought	Y
Drought	GO:0006270	DNA replication initiation	11/1517	26/26032	8.6933e-08	1.01983e-05	8.8134e-06	AT1G07270/AT1G26840/AT1G44900/AT1G67630/AT1G79150/AT2G01120/AT2G16440/AT4G02060/AT4G14700/AT5G52950/AT5G67100	11	Abd-0	Abd-0_Drought	Y
Drought	GO:0009642	response to light intensity	49/1517	380/26032	1.62729e-07	1.6969e-05	1.46647e-05	AT1G01470/AT1G02340/AT1G08810/AT1G13650/AT1G27730/AT1G29460/AT1G68830/AT1G73920/AT1G74430/AT1G79060/AT2G06850/AT2G15960/AT2G28080/AT2G28190/AT2G36895/AT2G42975/AT3G07350/AT3G13750/AT3G17180/AT3G21670/AT3G24190/AT3G26932/AT3G27690/AT3G45730/AT3G59060/AT4G01870/AT4G02380/AT4G04020/AT4G13010/AT4G14020/AT4G15550/AT4G17490/AT4G20940/AT4G25100/AT4G27450/AT4G32770/AT4G37230/AT5G14120/AT5G17165/AT5G24090…	49	Abd-0	Abd-0_Drought	Y
Drought	GO:0009637	response to blue light	28/1517	163/26032	2.48395e-07	2.45388e-05	2.12064e-05	AT1G01520/AT1G02340/AT1G07010/AT1G08810/AT1G16730/AT1G18810/AT1G48745/AT1G52565/AT1G68440/AT1G70800/AT1G75100/AT1G79060/AT2G30520/AT2G36630/AT2G46735/AT3G04140/AT3G24190/AT3G27350/AT3G57020/AT3G59060/AT4G13010/AT4G15430/AT4G31875/AT5G24120/AT5G35970/AT5G55380/AT5G64840/AT5G67190	28	Abd-0	Abd-0_Drought	Y
Drought	GO:0009411	response to UV	24/1517	128/26032	3.36401e-07	3.15713e-05	2.72839e-05	AT1G08810/AT1G35210/AT1G65060/AT1G73805/AT2G22880/AT2G28190/AT2G42260/AT3G12610/AT3G17609/AT3G17800/AT3G21890/AT3G22231/AT3G50930/AT4G15480/AT5G05410/AT5G11260/AT5G13930/AT5G17780/AT5G23730/AT5G26680/AT5G26920/AT5G49330/AT5G59820/AT5G63310	24	Abd-0	Abd-0_Drought	Y
Drought	GO:0009409	response to cold	55/1517	466/26032	5.47032e-07	4.66718e-05	4.03338e-05	AT1G01060/AT1G08810/AT1G09350/AT1G12610/AT1G12860/AT1G19210/AT1G23710/AT1G23740/AT1G27730/AT1G32900/AT1G56600/AT1G67090/AT1G77120/AT1G78070/AT1G80820/AT2G33380/AT2G38170/AT2G40140/AT2G46830/AT2G47180/AT3G01500/AT3G02870/AT3G05890/AT3G08720/AT3G21300/AT3G21870/AT3G22310/AT3G27690/AT3G29000/AT3G49260/AT3G50970/AT3G52150/AT3G57450/AT3G61190/AT4G02330/AT4G02380/AT4G04020/AT4G13850/AT4G25490/AT4G29760…	55	Abd-0	Abd-0_Drought	Y
Drought	GO:0009751	response to salicylic acid	54/1517	464/26032	1.07092e-06	8.37548e-05	7.2381e-05	AT1G07135/AT1G07620/AT1G22400/AT1G25400/AT1G28480/AT1G44830/AT1G52565/AT1G63720/AT1G65390/AT1G66920/AT1G70370/AT1G72940/AT1G80840/AT2G03760/AT2G18690/AT2G21510/AT2G25000/AT2G27500/AT2G32690/AT2G33380/AT2G39650/AT2G40000/AT2G41640/AT3G03450/AT3G04290/AT3G04640/AT3G07350/AT3G09032/AT3G12830/AT3G22231/AT3G29000/AT3G44860/AT3G48640/AT3G50930/AT3G51450/AT3G52400/AT3G54000/AT3G57450/AT3G61190/AT4G03450…	54	Abd-0	Abd-0_Drought	Y
Drought	GO:0051726	regulation of cell cycle	34/1517	247/26032	2.89682e-06	0.000209128	0.000180729	AT1G07270/AT1G07370/AT1G09200/AT1G15570/AT1G20930/AT1G44110/AT1G52530/AT1G70210/AT1G76540/AT2G14900/AT2G20635/AT2G26760/AT2G27970/AT2G38620/AT3G02820/AT3G11520/AT3G21870/AT3G25980/AT3G46320/AT3G54180/AT3G57860/AT4G03270/AT4G05440/AT4G14700/AT4G14970/AT4G22860/AT4G32830/AT4G34160/AT5G15510/AT5G38110/AT5G43080/AT5G52950/AT5G59360/AT5G65420	34	Abd-0	Abd-0_Drought	Y
Drought	GO:0051321	meiotic cell cycle	41/1517	334/26032	5.62345e-06	0.000390934	0.000337845	AT1G01370/AT1G06660/AT1G13330/AT1G18650/AT1G19950/AT1G25510/AT1G50240/AT1G52530/AT1G64625/AT1G67750/AT1G77030/AT1G79060/AT2G20635/AT2G22410/AT2G33400/AT2G33793/AT2G46780/AT3G05470/AT3G15720/AT3G23890/AT3G48980/AT3G56870/AT3G57860/AT3G59550/AT3G63200/AT4G14970/AT4G15430/AT4G16141/AT4G17610/AT4G20050/AT4G26960/AT4G33400/AT4G36360/AT4G37450/AT4G38660/AT4G39900/AT5G09760/AT5G15220/AT5G51560/AT5G55180…	41	Abd-0	Abd-0_Drought	Y
Drought	GO:0000910	cytokinesis	27/1517	182/26032	7.36818e-06	0.000493931	0.000426856	AT1G02730/AT1G06475/AT1G18370/AT1G25510/AT1G50240/AT1G69770/AT1G79060/AT2G01210/AT2G28620/AT2G32530/AT2G32540/AT2G35190/AT2G41670/AT3G05470/AT3G17360/AT3G55340/AT3G58650/AT4G15430/AT4G18780/AT4G32830/AT4G33400/AT5G07030/AT5G17420/AT5G49160/AT5G51560/AT5G51600/AT5G55180	27	Abd-0	Abd-0_Drought	Y
Drought	GO:0010389	regulation of G2/M transition of mitotic cell cycle	9/1517	27/26032	1.36061e-05	0.00082383	0.000711955	AT1G07270/AT1G15570/AT1G20930/AT1G52530/AT1G76540/AT2G38620/AT3G54180/AT4G14700/AT5G52950	9	Abd-0	Abd-0_Drought	N
Drought	GO:0071482	cellular response to light stimulus	23/1517	154/26032	3.05226e-05	0.0015484	0.00133813	AT1G01520/AT1G02340/AT1G07180/AT1G16730/AT1G52565/AT1G75100/AT2G28190/AT2G37240/AT2G42750/AT2G46735/AT3G03440/AT3G04140/AT3G17609/AT3G22231/AT3G24190/AT3G27350/AT3G59060/AT4G13010/AT4G20940/AT5G11260/AT5G24120/AT5G63310/AT5G64840	23	Abd-0	Abd-0_Drought	N
Drought	GO:0007623	circadian rhythm	23/1517	155/26032	3.38947e-05	0.0016112	0.0013924	AT1G01060/AT1G68830/AT1G75060/AT1G80820/AT2G46830/AT3G01060/AT3G09600/AT3G12320/AT3G12700/AT3G21890/AT3G22231/AT3G54500/AT3G54810/AT3G58850/AT4G13010/AT4G25100/AT4G30350/AT4G36240/AT4G38960/AT5G06980/AT5G11260/AT5G17300/AT5G64170	23	Abd-0	Abd-0_Drought	Y
Drought	GO:0048511	rhythmic process	23/1517	155/26032	3.38947e-05	0.0016112	0.0013924	AT1G01060/AT1G68830/AT1G75060/AT1G80820/AT2G46830/AT3G01060/AT3G09600/AT3G12320/AT3G12700/AT3G21890/AT3G22231/AT3G54500/AT3G54810/AT3G58850/AT4G13010/AT4G25100/AT4G30350/AT4G36240/AT4G38960/AT5G06980/AT5G11260/AT5G17300/AT5G64170	23	Abd-0	Abd-0_Drought	Y
Drought	GO:0009733	response to auxin	45/1517	414/26032	4.52469e-05	0.00193019	0.00166807	AT1G07135/AT1G08810/AT1G15050/AT1G21410/AT1G29460/AT1G52565/AT1G52830/AT1G53230/AT1G64625/AT1G64640/AT1G71930/AT1G75590/AT1G77690/AT2G06850/AT2G22240/AT2G22810/AT2G23810/AT2G39650/AT2G47000/AT3G03820/AT3G46110/AT3G51290/AT3G53250/AT3G59060/AT3G59900/AT3G61900/AT4G03190/AT4G14550/AT4G16515/AT4G29080/AT4G34410/AT4G37260/AT4G39403/AT5G02540/AT5G06930/AT5G13930/AT5G17300/AT5G27780/AT5G48900/AT5G54490…	45	Abd-0	Abd-0_Drought	Y
Drought	GO:0009553	embryo sac development	23/1517	165/26032	9.11719e-05	0.00342259	0.00295781	AT1G14360/AT1G15440/AT1G18370/AT1G31660/AT1G50240/AT1G72970/AT2G18220/AT2G20490/AT2G20585/AT2G34260/AT2G42260/AT2G47990/AT3G23940/AT3G57860/AT3G59550/AT4G00310/AT4G05410/AT4G05440/AT4G37450/AT5G23420/AT5G24120/AT5G42020/AT5G63160	23	Abd-0	Abd-0_Drought	N
Drought	GO:0010410	hemicellulose metabolic process	19/1517	127/26032	0.000141619	0.00511191	0.00441772	AT1G02640/AT1G11545/AT1G32170/AT1G65310/AT1G71930/AT2G06850/AT2G15390/AT2G36870/AT3G18660/AT3G23730/AT4G03210/AT4G14130/AT4G30280/AT5G07080/AT5G22940/AT5G49360/AT5G57560/AT5G62220/AT5G64570	19	Abd-0	Abd-0_Drought	N
Drought	GO:0033013	tetrapyrrole metabolic process	34/1517	301/26032	0.000178022	0.00630467	0.0054485	AT1G01180/AT1G06475/AT1G06690/AT1G16730/AT1G18360/AT1G22400/AT1G58300/AT1G77765/AT2G34170/AT2G39690/AT2G40490/AT3G04060/AT3G04140/AT3G06880/AT3G15520/AT3G21870/AT3G27160/AT3G29240/AT3G49260/AT3G56940/AT3G59400/AT4G11910/AT4G31875/AT4G32770/AT4G36850/AT5G12470/AT5G15220/AT5G17165/AT5G22390/AT5G35970/AT5G47190/AT5G49170/AT5G54190/AT5G55570	34	Abd-0	Abd-0_Drought	N
Drought	GO:0007389	pattern specification process	35/1517	316/26032	0.000211086	0.00707514	0.00611435	AT1G10640/AT1G25510/AT1G48920/AT1G49600/AT1G64390/AT1G79420/AT2G20875/AT2G21050/AT2G28150/AT2G30424/AT2G32280/AT2G34260/AT2G37460/AT2G38620/AT2G41820/AT3G02110/AT3G05470/AT3G22760/AT3G44750/AT3G46110/AT3G54180/AT4G12970/AT4G14200/AT4G14770/AT4G30800/AT4G39403/AT4G39550/AT5G10150/AT5G15310/AT5G15780/AT5G16750/AT5G22650/AT5G51560/AT5G53200/AT5G62940	35	Abd-0	Abd-0_Drought	N
Drought	GO:0009867	jasmonic acid mediated signaling pathway	24/1517	186/26032	0.000218049	0.00718031	0.00620524	AT1G17380/AT1G19180/AT1G19210/AT1G19640/AT1G24145/AT1G28480/AT1G32640/AT1G63650/AT1G65390/AT1G70700/AT1G71020/AT1G72120/AT1G74430/AT2G34070/AT2G34600/AT3G03450/AT3G22160/AT3G52400/AT4G15765/AT4G23810/AT5G05600/AT5G19230/AT5G47220/AT5G52120	24	Abd-0	Abd-0_Drought	Y
Drought	GO:0051338	regulation of transferase activity	16/1517	101/26032	0.000237667	0.00756103	0.00653425	AT1G15570/AT1G44110/AT1G70210/AT2G26760/AT2G42260/AT3G11520/AT3G21870/AT3G57860/AT4G03270/AT4G13830/AT4G22860/AT4G34160/AT5G04140/AT5G15510/AT5G43080/AT5G65420	16	Abd-0	Abd-0_Drought	Y
Drought	GO:0000302	response to reactive oxygen species	22/1517	166/26032	0.000267872	0.00837994	0.00724195	AT1G05680/AT1G12520/AT1G19020/AT1G72520/AT1G77120/AT2G06050/AT2G26150/AT2G28190/AT3G02840/AT3G10930/AT3G17800/AT3G49260/AT4G02380/AT4G17490/AT4G23810/AT4G25100/AT4G35090/AT5G05410/AT5G42380/AT5G63160/AT5G63310/AT5G67480	22	Abd-0	Abd-0_Drought	Y
Drought	GO:0006833	water transport	9/1517	39/26032	0.000326412	0.00951114	0.00821953	AT1G64670/AT2G37170/AT2G37180/AT3G24715/AT3G54820/AT4G17340/AT4G35100/AT5G06530/AT5G60660	9	Abd-0	Abd-0_Drought	N
Drought	GO:0042044	fluid transport	9/1517	39/26032	0.000326412	0.00951114	0.00821953	AT1G64670/AT2G37170/AT2G37180/AT3G24715/AT3G54820/AT4G17340/AT4G35100/AT5G06530/AT5G60660	9	Abd-0	Abd-0_Drought	N
Drought	GO:0007018	microtubule-based movement	12/1517	65/26032	0.000332399	0.00951114	0.00821953	AT1G18370/AT1G73860/AT2G22610/AT2G28620/AT3G10180/AT3G17360/AT3G20150/AT4G26660/AT4G38950/AT5G23910/AT5G60930/AT5G66310	12	Abd-0	Abd-0_Drought	Y
Drought	GO:0007017	microtubule-based process	28/1517	244/26032	0.00049376	0.0132398	0.0114419	AT1G18370/AT1G73860/AT1G75780/AT2G22610/AT2G24070/AT2G28620/AT2G38160/AT2G44190/AT3G04630/AT3G06030/AT3G10180/AT3G17360/AT3G20150/AT3G47690/AT3G58650/AT4G15830/AT4G22860/AT4G26660/AT4G27360/AT4G32830/AT4G38950/AT4G39403/AT5G15510/AT5G23910/AT5G51600/AT5G60930/AT5G66310/AT5G67270	28	Abd-0	Abd-0_Drought	Y
Drought	GO:0090693	plant organ senescence	28/1517	248/26032	0.000639581	0.0160066	0.0138329	AT1G17020/AT1G32450/AT1G53230/AT1G64360/AT1G69490/AT1G73500/AT1G76980/AT2G13800/AT2G18690/AT2G25625/AT2G44300/AT2G45210/AT3G04060/AT3G05400/AT3G07350/AT3G25010/AT4G01870/AT4G02380/AT4G18425/AT4G18980/AT4G23810/AT4G27410/AT4G32940/AT4G35180/AT5G18130/AT5G52300/AT5G56870/AT5G63130	28	Abd-0	Abd-0_Drought	Y
Drought	GO:0044550	secondary metabolite biosynthetic process	25/1517	213/26032	0.000692693	0.0168855	0.0145925	AT1G04680/AT1G08340/AT1G18570/AT1G32100/AT1G32640/AT1G61810/AT1G62570/AT1G64670/AT1G71030/AT1G73500/AT1G80820/AT2G18690/AT2G38080/AT2G42350/AT3G19450/AT3G62160/AT4G21760/AT4G33790/AT4G39330/AT5G03260/AT5G13930/AT5G22500/AT5G44575/AT5G60020/AT5G60720	25	Abd-0	Abd-0_Drought	N
Drought	GO:0071369	cellular response to ethylene stimulus	17/1517	122/26032	0.000720282	0.0168996	0.0146047	AT1G07135/AT1G25560/AT1G73500/AT2G41640/AT2G44840/AT3G16770/AT3G23150/AT3G57450/AT3G59900/AT4G13395/AT4G17490/AT4G27652/AT4G27654/AT4G27657/AT4G39403/AT5G18630/AT5G47220	17	Abd-0	Abd-0_Drought	Y
Drought	GO:0002213	defense response to insect	8/1517	35/26032	0.000746886	0.0173075	0.0149571	AT1G32640/AT1G65390/AT1G74930/AT3G48520/AT4G31870/AT4G39830/AT5G05600/AT5G25980	8	Abd-0	Abd-0_Drought	N
Drought	GO:0009698	phenylpropanoid metabolic process	19/1517	145/26032	0.000783004	0.0179232	0.0154892	AT1G08340/AT1G15670/AT1G32100/AT1G61810/AT1G64670/AT1G65060/AT1G71030/AT1G80440/AT1G80820/AT2G38080/AT3G19450/AT3G59940/AT4G19370/AT4G33790/AT4G39330/AT5G03260/AT5G13930/AT5G22500/AT5G60020	19	Abd-0	Abd-0_Drought	N
Drought	GO:0042440	pigment metabolic process	31/1517	290/26032	0.000855446	0.0191151	0.0165193	AT1G01520/AT1G06570/AT1G06690/AT1G16730/AT1G32900/AT1G58300/AT1G64390/AT1G71030/AT2G22800/AT2G37240/AT2G40490/AT3G04060/AT3G04140/AT3G15520/AT3G24190/AT3G27160/AT3G56940/AT3G59400/AT3G61920/AT4G11910/AT4G34135/AT5G11260/AT5G12470/AT5G13930/AT5G22390/AT5G35970/AT5G49330/AT5G52570/AT5G54190/AT5G61670/AT5G67030	31	Abd-0	Abd-0_Drought	N
Drought	GO:0009744	response to sucrose	12/1517	72/26032	0.000870736	0.0192279	0.0166168	AT1G08810/AT1G15440/AT1G77120/AT2G28190/AT3G12700/AT4G17670/AT4G34160/AT5G04140/AT5G20270/AT5G20830/AT5G44110/AT5G65420	12	Abd-0	Abd-0_Drought	N
Drought	GO:0000079	regulation of cyclin-dependent protein serine/threonine kinase activity	10/1517	54/26032	0.000997999	0.0212869	0.0183961	AT1G15570/AT1G44110/AT1G70210/AT2G26760/AT3G11520/AT3G21870/AT4G03270/AT4G34160/AT5G43080/AT5G65420	10	Abd-0	Abd-0_Drought	N
Drought	GO:1904029	regulation of cyclin-dependent protein kinase activity	10/1517	54/26032	0.000997999	0.0212869	0.0183961	AT1G15570/AT1G44110/AT1G70210/AT2G26760/AT3G11520/AT3G21870/AT4G03270/AT4G34160/AT5G43080/AT5G65420	10	Abd-0	Abd-0_Drought	N
Drought	GO:0009828	plant-type cell wall loosening	8/1517	37/26032	0.00110455	0.0230474	0.0199176	AT2G03090/AT2G20750/AT2G28950/AT2G37640/AT3G29030/AT4G38400/AT4G39010/AT5G56320	8	Abd-0	Abd-0_Drought	N
Drought	GO:0010565	regulation of cellular ketone metabolic process	16/1517	117/26032	0.00124879	0.0252041	0.0217814	AT1G04020/AT1G07135/AT1G12610/AT1G23710/AT1G24145/AT1G32640/AT1G56660/AT1G64670/AT1G73805/AT2G41640/AT4G13830/AT4G18780/AT4G33920/AT4G34410/AT5G26920/AT5G65410	16	Abd-0	Abd-0_Drought	Y
Drought	GO:0043549	regulation of kinase activity	12/1517	76/26032	0.00141932	0.0280428	0.0242346	AT1G15570/AT1G44110/AT1G70210/AT2G26760/AT3G11520/AT3G21870/AT4G03270/AT4G22860/AT4G34160/AT5G15510/AT5G43080/AT5G65420	12	Abd-0	Abd-0_Drought	N
Drought	GO:1901657	glycosyl compound metabolic process	31/1517	300/26032	0.00148081	0.0289528	0.0250211	AT1G04680/AT1G12610/AT1G18570/AT1G25510/AT1G32640/AT1G41830/AT1G52565/AT1G58280/AT1G60270/AT1G62520/AT1G62570/AT1G64390/AT1G80120/AT2G19870/AT2G22905/AT2G32150/AT2G44460/AT2G47750/AT3G14210/AT3G26410/AT3G60900/AT4G21760/AT4G37260/AT5G10300/AT5G23070/AT5G25980/AT5G27350/AT5G41460/AT5G55180/AT5G58160/AT5G63130	31	Abd-0	Abd-0_Drought	Y
Drought	GO:0070413	trehalose metabolism in response to stress	4/1517	10/26032	0.00181581	0.0339084	0.0293036	AT1G23870/AT1G60140/AT1G70290/AT2G18700	4	Abd-0	Abd-0_Drought	N
Drought	GO:0042180	cellular ketone metabolic process	21/1517	181/26032	0.00205667	0.0365382	0.0315763	AT1G04020/AT1G06570/AT1G07135/AT1G12610/AT1G17050/AT1G23710/AT1G24145/AT1G32640/AT1G56660/AT1G64670/AT1G73805/AT2G40000/AT2G41640/AT3G27160/AT4G13830/AT4G18780/AT4G33920/AT4G34410/AT5G13930/AT5G26920/AT5G65410	21	Abd-0	Abd-0_Drought	N
Drought	GO:0010143	cutin biosynthetic process	6/1517	24/26032	0.00210236	0.0365382	0.0315763	AT1G02390/AT1G06520/AT1G64670/AT2G38110/AT4G00400/AT5G15310	6	Abd-0	Abd-0_Drought	N
Drought	GO:0055062	phosphate ion homeostasis	6/1517	24/26032	0.00210236	0.0365382	0.0315763	AT2G38170/AT3G07350/AT3G47420/AT3G51860/AT4G36850/AT5G04340	6	Abd-0	Abd-0_Drought	N
Drought	GO:0072506	trivalent inorganic anion homeostasis	6/1517	24/26032	0.00210236	0.0365382	0.0315763	AT2G38170/AT3G07350/AT3G47420/AT3G51860/AT4G36850/AT5G04340	6	Abd-0	Abd-0_Drought	N
Drought	GO:0000280	nuclear division	24/1517	219/26032	0.00223998	0.0382223	0.0330317	AT1G01370/AT1G06660/AT1G13330/AT1G50240/AT1G64625/AT2G20635/AT2G32590/AT2G33400/AT2G33793/AT2G42260/AT2G44580/AT3G23890/AT3G25980/AT3G55340/AT3G57860/AT3G59550/AT4G14970/AT4G22860/AT5G15510/AT5G37630/AT5G48600/AT5G51600/AT5G52220/AT5G59360	24	Abd-0	Abd-0_Drought	N
Drought	GO:0006720	isoprenoid metabolic process	30/1517	298/26032	0.00259731	0.0420271	0.0363199	AT1G02400/AT1G06570/AT1G12610/AT1G17050/AT1G63300/AT1G64670/AT1G70370/AT1G70580/AT2G02500/AT2G46735/AT3G09780/AT3G21780/AT3G24190/AT3G43840/AT3G45130/AT4G11820/AT4G13830/AT4G18780/AT4G19170/AT4G25420/AT4G32770/AT4G34350/AT4G34650/AT5G35970/AT5G45340/AT5G52570/AT5G58770/AT5G61670/AT5G65410/AT5G67030	30	Abd-0	Abd-0_Drought	Y
Drought	GO:0009873	ethylene-activated signaling pathway	14/1517	104/26032	0.00284143	0.0455844	0.0393941	AT1G25560/AT1G73500/AT2G41640/AT2G44840/AT3G16770/AT3G23150/AT3G57450/AT4G13395/AT4G17490/AT4G27652/AT4G27654/AT4G27657/AT4G39403/AT5G47220	14	Abd-0	Abd-0_Drought	N
Drought	GO:0000741	karyogamy	7/1517	34/26032	0.00301775	0.0468419	0.0404808	AT2G18220/AT2G20490/AT2G20585/AT2G34260/AT4G05440/AT5G23420/AT5G42020	7	Abd-0	Abd-0_Drought	N
Drought	GO:0009292	horizontal gene transfer	6/1517	26/26032	0.00325441	0.0496628	0.0429186	AT3G44750/AT5G03760/AT5G22650/AT5G22750/AT5G38110/AT5G49160	6	Abd-0	Abd-0_Drought	N
Drought	GO:0009294	DNA-mediated transformation	6/1517	26/26032	0.00325441	0.0496628	0.0429186	AT3G44750/AT5G03760/AT5G22650/AT5G22750/AT5G38110/AT5G49160	6	Abd-0	Abd-0_Drought	N
Drought	GO:0002237	response to molecule of bacterial origin	15/1517	118/26032	0.00359029	0.0534839	0.0462208	AT1G25400/AT1G73805/AT1G80840/AT2G13800/AT2G18690/AT2G25000/AT3G05360/AT3G07350/AT3G29000/AT3G48640/AT3G50930/AT4G03450/AT4G31800/AT5G26920/AT5G41740	15	Abd-0	Abd-0_Drought	Y
Drought	GO:1901615	organic hydroxy compound metabolic process	40/1517	440/26032	0.00371225	0.0548056	0.0473631	AT1G06570/AT1G24145/AT1G64670/AT1G70370/AT1G70580/AT1G71030/AT1G73805/AT2G02780/AT2G03760/AT2G22240/AT2G23560/AT2G33380/AT2G43820/AT2G43840/AT3G02870/AT3G09780/AT3G21780/AT3G23930/AT3G24190/AT3G27350/AT3G43840/AT4G12730/AT4G18010/AT4G18780/AT4G22010/AT4G32770/AT4G34135/AT4G34650/AT4G36380/AT4G37150/AT5G05890/AT5G09290/AT5G10300/AT5G15220/AT5G26920/AT5G45340/AT5G49330/AT5G58770/AT5G65090/AT5G67030	40	Abd-0	Abd-0_Drought	Y
Drought	GO:0000727	double-strand break repair via break-induced replication	4/1517	12/26032	0.00389638	0.0559316	0.0483362	AT1G44900/AT2G16440/AT4G02060/AT4G16970	4	Abd-0	Abd-0_Drought	N
Drought	GO:0010497	plasmodesmata-mediated intercellular transport	5/1517	19/26032	0.00390359	0.0559316	0.0483362	AT1G02335/AT1G04520/AT2G33330/AT2G43800/AT3G62020	5	Abd-0	Abd-0_Drought	N
Drought	GO:0010431	seed maturation	14/1517	109/26032	0.00437854	0.0613322	0.0530034	AT1G07430/AT1G16730/AT2G27840/AT2G36770/AT2G42150/AT3G03450/AT3G10420/AT3G44750/AT5G13200/AT5G22650/AT5G60460/AT5G65410/AT5G66580/AT5G67190	14	Abd-0	Abd-0_Drought	N
Drought	GO:0023051	regulation of signaling	39/1517	431/26032	0.00446328	0.0615999	0.0532347	AT1G07430/AT1G15670/AT1G17380/AT1G19180/AT1G70700/AT1G70800/AT1G70810/AT1G71020/AT1G73920/AT1G80440/AT2G30424/AT2G34600/AT2G47000/AT3G03450/AT3G05936/AT3G22160/AT3G23150/AT3G46110/AT3G59060/AT3G59940/AT3G63010/AT4G15550/AT4G20940/AT4G23450/AT4G23810/AT4G27657/AT4G34410/AT4G37260/AT4G39403/AT5G01810/AT5G05600/AT5G11260/AT5G15780/AT5G18130/AT5G20270/AT5G26920/AT5G49170/AT5G53200/AT5G66070	39	Abd-0	Abd-0_Drought	Y
Drought	GO:0006928	movement of cell or subcellular component	12/1517	87/26032	0.00451412	0.0618468	0.0534481	AT1G18370/AT1G73860/AT2G22610/AT2G28620/AT3G10180/AT3G17360/AT3G20150/AT4G26660/AT4G38950/AT5G23910/AT5G60930/AT5G66310	12	Abd-0	Abd-0_Drought	Y
Drought	GO:0009699	phenylpropanoid biosynthetic process	14/1517	111/26032	0.00515667	0.0691361	0.0597475	AT1G08340/AT1G32100/AT1G61810/AT1G64670/AT1G71030/AT1G80820/AT2G38080/AT3G19450/AT4G33790/AT4G39330/AT5G03260/AT5G13930/AT5G22500/AT5G60020	14	Abd-0	Abd-0_Drought	N
Drought	GO:2000068	regulation of defense response to insect	4/1517	13/26032	0.00537073	0.0700059	0.0604992	AT1G32640/AT4G31870/AT4G39830/AT5G05600	4	Abd-0	Abd-0_Drought	N
Drought	GO:0010087	phloem or xylem histogenesis	18/1517	161/26032	0.0060808	0.077644	0.0671	AT1G12260/AT1G64625/AT1G69320/AT1G70895/AT1G71930/AT1G74930/AT2G01505/AT2G06850/AT2G32280/AT2G41820/AT3G61920/AT4G03210/AT4G17490/AT4G17500/AT4G34410/AT5G47220/AT5G61600/AT5G62940	18	Abd-0	Abd-0_Drought	N
Drought	GO:0140014	mitotic nuclear division	13/1517	102/26032	0.00630761	0.0799958	0.0691325	AT2G20635/AT2G32590/AT2G44580/AT3G25980/AT3G55340/AT3G57860/AT3G59550/AT4G22860/AT5G15510/AT5G37630/AT5G48600/AT5G52220/AT5G59360	13	Abd-0	Abd-0_Drought	N
Drought	GO:2000070	regulation of response to water deprivation	7/1517	39/26032	0.00669766	0.0837275	0.0723574	AT1G08810/AT1G64670/AT1G67360/AT2G47780/AT3G52150/AT5G26920/AT5G52050	7	Abd-0	Abd-0_Drought	N
Drought	GO:0010646	regulation of cell communication	39/1517	442/26032	0.00673567	0.0837275	0.0723574	AT1G07430/AT1G15670/AT1G17380/AT1G19180/AT1G70700/AT1G70800/AT1G70810/AT1G71020/AT1G73920/AT1G80440/AT2G30424/AT2G34600/AT2G47000/AT3G03450/AT3G05936/AT3G22160/AT3G23150/AT3G46110/AT3G59060/AT3G59940/AT3G63010/AT4G15550/AT4G20940/AT4G23450/AT4G23810/AT4G27657/AT4G34410/AT4G37260/AT4G39403/AT5G01810/AT5G05600/AT5G11260/AT5G15780/AT5G18130/AT5G20270/AT5G26920/AT5G49170/AT5G53200/AT5G66070	39	Abd-0	Abd-0_Drought	Y
Drought	GO:1903338	regulation of cell wall organization or biogenesis	9/1517	59/26032	0.00681261	0.0841267	0.0727024	AT1G08340/AT1G12260/AT1G32640/AT1G43790/AT1G73750/AT5G01100/AT5G03170/AT5G49800/AT5G60720	9	Abd-0	Abd-0_Drought	N
Drought	GO:0005992	trehalose biosynthetic process	5/1517	22/26032	0.0076444	0.0913919	0.078981	AT1G23870/AT1G60140/AT1G70290/AT1G78090/AT2G18700	5	Abd-0	Abd-0_Drought	N
Drought	GO:0009612	response to mechanical stimulus	5/1517	22/26032	0.0076444	0.0913919	0.078981	AT2G06850/AT3G47690/AT5G03170/AT5G57560/AT5G67270	5	Abd-0	Abd-0_Drought	N
Drought	GO:0048585	negative regulation of response to stimulus	25/1517	255/26032	0.00780367	0.0925459	0.0799783	AT1G07430/AT1G08810/AT1G15670/AT1G20160/AT1G70260/AT1G80440/AT2G13800/AT3G03450/AT3G10930/AT3G23150/AT3G52150/AT3G52400/AT3G59940/AT3G61190/AT4G15550/AT4G29140/AT4G37260/AT4G38960/AT4G39403/AT5G01810/AT5G05600/AT5G20270/AT5G49170/AT5G61880/AT5G66070	25	Abd-0	Abd-0_Drought	N
Drought	GO:2000652	regulation of secondary cell wall biogenesis	8/1517	50/26032	0.00786619	0.0925459	0.0799783	AT1G08340/AT1G12260/AT1G32640/AT1G43790/AT1G73750/AT5G03170/AT5G49800/AT5G60720	8	Abd-0	Abd-0_Drought	N
Drought	GO:0045010	actin nucleation	6/1517	31/26032	0.00811811	0.0946441	0.0817915	AT1G70140/AT2G34150/AT2G43800/AT3G05470/AT3G07540/AT5G48360	6	Abd-0	Abd-0_Drought	N
Drought	GO:0022611	dormancy process	9/1517	61/26032	0.00847762	0.0970274	0.0838512	AT1G07430/AT1G16730/AT2G27840/AT2G36770/AT3G03450/AT3G44750/AT5G13200/AT5G22650/AT5G67190	9	Abd-0	Abd-0_Drought	N
Drought	GO:0042752	regulation of circadian rhythm	9/1517	61/26032	0.00847762	0.0970274	0.0838512	AT1G01060/AT1G75060/AT1G80820/AT2G46830/AT3G09600/AT3G54500/AT4G38960/AT5G11260/AT5G64170	9	Abd-0	Abd-0_Drought	Y
Drought	GO:0051302	regulation of cell division	11/1517	83/26032	0.0086278	0.0977743	0.0844966	AT1G13650/AT1G21410/AT2G16750/AT2G28150/AT2G32280/AT3G46110/AT3G56370/AT4G01540/AT4G16515/AT4G32830/AT5G10150	11	Abd-0	Abd-0_Drought	N
Drought	GO:0009812	flavonoid metabolic process	18/1517	167/26032	0.00879813	0.0980253	0.0847136	AT1G32640/AT1G64390/AT1G71030/AT1G80120/AT3G23810/AT3G24190/AT3G61920/AT4G15430/AT4G16680/AT4G21760/AT4G34135/AT4G36360/AT5G05270/AT5G08260/AT5G11260/AT5G13930/AT5G41460/AT5G49330	18	Abd-0	Abd-0_Drought	N
Drought	GO:0046164	alcohol catabolic process	7/1517	41/26032	0.00885022	0.0980253	0.0847136	AT3G02870/AT3G21780/AT3G43840/AT4G18010/AT5G09290/AT5G45340/AT5G65090	7	Abd-0	Abd-0_Drought	N
Drought	GO:0007010	cytoskeleton organization	30/1517	325/26032	0.00887816	0.0980253	0.0847136	AT1G64500/AT1G70140/AT1G75100/AT1G75780/AT2G24070/AT2G28620/AT2G34150/AT2G38160/AT2G43800/AT2G44190/AT3G04630/AT3G05470/AT3G06030/AT3G07540/AT3G12110/AT3G47690/AT3G58650/AT3G61230/AT4G05520/AT4G15830/AT4G22860/AT4G32830/AT4G34970/AT4G39403/AT5G15510/AT5G48360/AT5G51600/AT5G55400/AT5G60930/AT5G67270	30	Abd-0	Abd-0_Drought	N
Drought	GO:0006535	cysteine biosynthetic process from serine	4/1517	15/26032	0.00933984	0.101612	0.0878134	AT1G55920/AT3G22460/AT5G28020/AT5G28030	4	Abd-0	Abd-0_Drought	N
Drought	GO:0032776	DNA methylation on cytosine	4/1517	15/26032	0.00933984	0.101612	0.0878134	AT1G57820/AT1G69770/AT5G39550/AT5G49160	4	Abd-0	Abd-0_Drought	N
Drought	GO:0009624	response to nematode	11/1517	84/26032	0.00941956	0.101612	0.0878134	AT1G64780/AT2G21050/AT2G29650/AT2G39350/AT3G27400/AT3G51860/AT4G17490/AT4G17500/AT5G27350/AT5G51600/AT5G64840	11	Abd-0	Abd-0_Drought	N
Drought	GO:0044042	glucan metabolic process	23/1517	235/26032	0.0106019	0.111171	0.0960745	AT1G02730/AT1G11545/AT1G32170/AT1G32900/AT1G65310/AT2G06850/AT2G15390/AT2G21590/AT2G32530/AT2G32540/AT2G36870/AT3G14570/AT3G18660/AT3G20440/AT3G23730/AT4G03210/AT4G14130/AT4G18780/AT4G30280/AT5G17420/AT5G55480/AT5G57560/AT5G62220	23	Abd-0	Abd-0_Drought	N
Drought	GO:0006275	regulation of DNA replication	8/1517	53/26032	0.0111411	0.114273	0.0987547	AT1G07370/AT2G38620/AT3G02820/AT3G54180/AT5G07810/AT5G13060/AT5G52950/AT5G59360	8	Abd-0	Abd-0_Drought	N
Drought	GO:0006949	syncytium formation	4/1517	16/26032	0.0118874	0.118685	0.102567	AT2G03090/AT2G20750/AT2G28950/AT2G37640	4	Abd-0	Abd-0_Drought	N
Drought	GO:0008300	isoprenoid catabolic process	5/1517	25/26032	0.0133464	0.129799	0.112173	AT1G02400/AT3G21780/AT3G43840/AT4G19170/AT5G45340	5	Abd-0	Abd-0_Drought	N
Drought	GO:0031407	oxylipin metabolic process	5/1517	25/26032	0.0133464	0.129799	0.112173	AT1G19640/AT1G72520/AT2G06050/AT2G33380/AT4G37150	5	Abd-0	Abd-0_Drought	N
Drought	GO:0048609	multicellular organismal reproductive process	24/1517	256/26032	0.0150143	0.143055	0.123629	AT1G06520/AT1G06660/AT1G07430/AT1G16730/AT1G50240/AT1G64625/AT1G72520/AT2G27840/AT2G33400/AT2G36770/AT2G42150/AT3G03450/AT3G10420/AT3G44750/AT3G56100/AT4G39010/AT5G13200/AT5G15220/AT5G22650/AT5G60460/AT5G65410/AT5G66580/AT5G67190/AT5G67520	24	Abd-0	Abd-0_Drought	N
Drought	GO:0021700	developmental maturation	33/1517	381/26032	0.0153333	0.144336	0.124735	AT1G07430/AT1G16730/AT1G22130/AT1G23060/AT1G32170/AT1G69490/AT1G78230/AT1G80120/AT2G25260/AT2G27840/AT2G36770/AT2G42150/AT2G45890/AT2G46780/AT2G47000/AT3G03450/AT3G10420/AT3G43960/AT3G44750/AT4G03190/AT4G22010/AT4G34580/AT5G01610/AT5G06270/AT5G13200/AT5G22650/AT5G45670/AT5G60460/AT5G60660/AT5G65090/AT5G65410/AT5G66580/AT5G67190	33	Abd-0	Abd-0_Drought	N
Drought	GO:0006636	unsaturated fatty acid biosynthetic process	5/1517	26/26032	0.0157493	0.144909	0.12523	AT1G06080/AT1G06350/AT2G33380/AT4G27030/AT5G05580	5	Abd-0	Abd-0_Drought	N
Drought	GO:0009269	response to desiccation	5/1517	26/26032	0.0157493	0.144909	0.12523	AT1G01470/AT1G32640/AT2G33380/AT2G37180/AT3G27690	5	Abd-0	Abd-0_Drought	N
Drought	GO:0097237	cellular response to toxic substance	7/1517	46/26032	0.0163901	0.147905	0.127819	AT1G12520/AT1G32780/AT1G52827/AT1G77120/AT2G28190/AT4G25100/AT5G05600	7	Abd-0	Abd-0_Drought	N
Drought	GO:0010167	response to nitrate	6/1517	36/26032	0.016781	0.150708	0.130242	AT1G03020/AT1G32450/AT3G21670/AT3G45060/AT3G62950/AT4G24020	6	Abd-0	Abd-0_Drought	N
Drought	GO:0009694	jasmonic acid metabolic process	8/1517	57/26032	0.016945	0.150738	0.130268	AT1G19640/AT1G72520/AT2G06050/AT2G23560/AT3G25780/AT3G48520/AT4G37150/AT5G10300	8	Abd-0	Abd-0_Drought	Y
Drought	GO:0016024	CDP-diacylglycerol biosynthetic process	4/1517	18/26032	0.018218	0.156478	0.135229	AT1G02390/AT1G06520/AT3G18850/AT4G00400	4	Abd-0	Abd-0_Drought	N
Drought	GO:0046341	CDP-diacylglycerol metabolic process	4/1517	18/26032	0.018218	0.156478	0.135229	AT1G02390/AT1G06520/AT3G18850/AT4G00400	4	Abd-0	Abd-0_Drought	N
Drought	GO:0071695	anatomical structure maturation	31/1517	358/26032	0.0183872	0.156478	0.135229	AT1G07430/AT1G16730/AT1G23060/AT1G32170/AT1G69490/AT1G78230/AT1G80120/AT2G25260/AT2G27840/AT2G36770/AT2G42150/AT2G45890/AT2G46780/AT2G47000/AT3G03450/AT3G10420/AT3G43960/AT3G44750/AT4G22010/AT4G34580/AT5G01610/AT5G06270/AT5G13200/AT5G22650/AT5G45670/AT5G60460/AT5G60660/AT5G65090/AT5G65410/AT5G66580/AT5G67190	31	Abd-0	Abd-0_Drought	N
Drought	GO:0045595	regulation of cell differentiation	8/1517	58/26032	0.0186833	0.157967	0.136515	AT1G69320/AT1G70895/AT2G01505/AT2G30424/AT2G30432/AT3G07050/AT5G46880/AT5G53200	8	Abd-0	Abd-0_Drought	N
Drought	GO:0098754	detoxification	16/1517	155/26032	0.0189384	0.158373	0.136866	AT1G02920/AT1G02930/AT1G12520/AT1G17170/AT1G32780/AT1G52827/AT1G59670/AT1G71140/AT1G77120/AT2G28190/AT2G29490/AT4G23030/AT4G25100/AT4G29140/AT5G52050/AT5G62480	16	Abd-0	Abd-0_Drought	N
Drought	GO:0019747	regulation of isoprenoid metabolic process	6/1517	37/26032	0.0190688	0.158373	0.136866	AT1G12610/AT1G64670/AT4G13830/AT4G18780/AT5G61670/AT5G65410	6	Abd-0	Abd-0_Drought	N
Drought	GO:0043455	regulation of secondary metabolic process	10/1517	82/26032	0.0206186	0.167537	0.144786	AT1G08340/AT1G12610/AT1G15670/AT1G64670/AT1G80440/AT3G45730/AT3G59940/AT4G18780/AT5G60720/AT5G65410	10	Abd-0	Abd-0_Drought	N
Drought	GO:0046686	response to cadmium ion	11/1517	94/26032	0.0207427	0.167819	0.14503	AT1G02920/AT1G02930/AT1G16000/AT1G16150/AT1G52827/AT2G24550/AT4G02930/AT4G25100/AT5G02050/AT5G28030/AT5G57410	11	Abd-0	Abd-0_Drought	N
Drought	GO:1905177	tracheary element differentiation	4/1517	19/26032	0.0220352	0.173781	0.150182	AT1G12260/AT1G43790/AT1G71930/AT5G07080	4	Abd-0	Abd-0_Drought	N
Drought	GO:1901568	fatty acid derivative metabolic process	7/1517	49/26032	0.0226407	0.174731	0.151002	AT1G06350/AT2G26800/AT4G13840/AT4G24510/AT4G33790/AT5G02890/AT5G22500	7	Abd-0	Abd-0_Drought	N
Drought	GO:0019288	isopentenyl diphosphate biosynthetic process, methylerythritol 4-phosphate pathway	3/1517	11/26032	0.0229002	0.174731	0.151002	AT2G02500/AT4G13830/AT4G34350	3	Abd-0	Abd-0_Drought	N
Drought	GO:0008544	epidermis development	4/1517	20/26032	0.0263044	0.192865	0.166674	AT1G63650/AT2G02780/AT3G07050/AT5G24630	4	Abd-0	Abd-0_Drought	N
Drought	GO:0009913	epidermal cell differentiation	4/1517	20/26032	0.0263044	0.192865	0.166674	AT1G63650/AT2G02780/AT3G07050/AT5G24630	4	Abd-0	Abd-0_Drought	N
Drought	GO:0015743	malate transport	4/1517	20/26032	0.0263044	0.192865	0.166674	AT2G17470/AT2G22500/AT4G24570/AT5G47560	4	Abd-0	Abd-0_Drought	N
Drought	GO:0030855	epithelial cell differentiation	4/1517	20/26032	0.0263044	0.192865	0.166674	AT1G63650/AT2G02780/AT3G07050/AT5G24630	4	Abd-0	Abd-0_Drought	N
Drought	GO:0070507	regulation of microtubule cytoskeleton organization	5/1517	30/26032	0.0281809	0.20423	0.176496	AT3G47690/AT4G22860/AT4G39403/AT5G15510/AT5G67270	5	Abd-0	Abd-0_Drought	N
Drought	GO:0019430	removal of superoxide radicals	3/1517	12/26032	0.0292348	0.205295	0.177416	AT1G12520/AT2G28190/AT4G25100	3	Abd-0	Abd-0_Drought	N
Drought	GO:0030261	chromosome condensation	3/1517	12/26032	0.0292348	0.205295	0.177416	AT2G32590/AT5G37630/AT5G48600	3	Abd-0	Abd-0_Drought	N
Drought	GO:0032922	circadian regulation of gene expression	3/1517	12/26032	0.0292348	0.205295	0.177416	AT3G09600/AT3G54500/AT5G64170	3	Abd-0	Abd-0_Drought	N
Drought	GO:0071450	cellular response to oxygen radical	3/1517	12/26032	0.0292348	0.205295	0.177416	AT1G12520/AT2G28190/AT4G25100	3	Abd-0	Abd-0_Drought	N
Drought	GO:0071451	cellular response to superoxide	3/1517	12/26032	0.0292348	0.205295	0.177416	AT1G12520/AT2G28190/AT4G25100	3	Abd-0	Abd-0_Drought	N
Drought	GO:2000379	positive regulation of reactive oxygen species metabolic process	3/1517	12/26032	0.0292348	0.205295	0.177416	AT3G27690/AT4G20860/AT4G23450	3	Abd-0	Abd-0_Drought	N
Drought	GO:0006839	mitochondrial transport	9/1517	75/26032	0.0299083	0.207918	0.179683	AT1G55900/AT1G61570/AT1G65080/AT2G22500/AT2G29530/AT3G20000/AT4G24570/AT4G26780/AT5G61880	9	Abd-0	Abd-0_Drought	N
Drought	GO:0120254	olefinic compound metabolic process	9/1517	75/26032	0.0299083	0.207918	0.179683	AT1G64670/AT1G73500/AT2G22810/AT3G21780/AT3G59060/AT4G18780/AT5G13930/AT5G45340/AT5G67030	9	Abd-0	Abd-0_Drought	N
Drought	GO:1901570	fatty acid derivative biosynthetic process	6/1517	41/26032	0.0303249	0.20879	0.180437	AT1G06350/AT2G26800/AT4G13840/AT4G24510/AT4G33790/AT5G02890	6	Abd-0	Abd-0_Drought	N
Drought	GO:0098813	nuclear chromosome segregation	13/1517	125/26032	0.0305281	0.20879	0.180437	AT1G01370/AT1G13330/AT2G20635/AT2G32590/AT2G40550/AT2G44580/AT3G23890/AT3G25980/AT3G59550/AT4G14970/AT5G37630/AT5G48600/AT5G52220	13	Abd-0	Abd-0_Drought	N
Drought	GO:0010016	shoot system morphogenesis	22/1517	246/26032	0.0307774	0.20879	0.180437	AT1G04110/AT1G05680/AT1G48920/AT1G53230/AT1G79420/AT2G17040/AT2G20875/AT2G21050/AT2G32280/AT2G41820/AT3G06840/AT3G54180/AT3G61920/AT4G01540/AT4G12970/AT4G36380/AT5G08260/AT5G25475/AT5G43020/AT5G55480/AT5G67100/AT5G67420	22	Abd-0	Abd-0_Drought	N
Drought	GO:0032886	regulation of microtubule-based process	5/1517	31/26032	0.0320392	0.214205	0.185116	AT3G47690/AT4G22860/AT4G39403/AT5G15510/AT5G67270	5	Abd-0	Abd-0_Drought	N
Drought	GO:1901617	organic hydroxy compound biosynthetic process	23/1517	261/26032	0.0320689	0.214205	0.185116	AT1G06570/AT1G64670/AT1G70580/AT1G71030/AT1G73805/AT2G02780/AT2G22240/AT2G33380/AT3G02870/AT3G09780/AT3G24190/AT3G27350/AT3G43840/AT4G12730/AT4G18780/AT4G32770/AT4G34135/AT4G34650/AT4G36380/AT5G26920/AT5G49330/AT5G58770/AT5G67030	23	Abd-0	Abd-0_Drought	Y
Drought	GO:0062012	regulation of small molecule metabolic process	16/1517	166/26032	0.0332823	0.219968	0.190097	AT1G04020/AT1G07135/AT1G12610/AT1G23710/AT1G24145/AT1G32640/AT1G56660/AT1G64670/AT1G73805/AT2G41640/AT4G13830/AT4G18780/AT4G33920/AT4G34410/AT5G26920/AT5G65410	16	Abd-0	Abd-0_Drought	N
Drought	GO:0044087	regulation of cellular component biogenesis	15/1517	153/26032	0.0337729	0.22165	0.19155	AT1G08340/AT1G12260/AT1G32640/AT1G43790/AT1G57820/AT1G73750/AT2G43800/AT2G46830/AT4G38950/AT5G03170/AT5G14520/AT5G23730/AT5G39550/AT5G49800/AT5G60720	15	Abd-0	Abd-0_Drought	N
Drought	GO:0030029	actin filament-based process	13/1517	128/26032	0.0360517	0.232353	0.200799	AT1G64500/AT1G70140/AT1G75100/AT2G34150/AT2G43800/AT3G05470/AT3G07540/AT3G12110/AT3G61230/AT4G05520/AT4G34970/AT5G48360/AT5G55400	13	Abd-0	Abd-0_Drought	N
Drought	GO:0019682	glyceraldehyde-3-phosphate metabolic process	3/1517	13/26032	0.0363941	0.232353	0.200799	AT2G02500/AT4G13830/AT4G34350	3	Abd-0	Abd-0_Drought	N
Drought	GO:0097306	cellular response to alcohol	28/1517	338/26032	0.0392779	0.249069	0.215246	AT1G02340/AT1G05680/AT1G07430/AT1G24020/AT1G27200/AT1G70800/AT1G70810/AT1G72120/AT1G73920/AT1G78070/AT3G05936/AT3G25010/AT3G27690/AT3G49260/AT4G20940/AT4G21930/AT4G23450/AT4G27657/AT4G34650/AT5G01810/AT5G11260/AT5G20270/AT5G26920/AT5G49525/AT5G52300/AT5G63130/AT5G66070/AT5G67190	28	Abd-0	Abd-0_Drought	N
Drought	GO:0009312	oligosaccharide biosynthetic process	6/1517	44/26032	0.0411413	0.256185	0.221395	AT1G23870/AT1G60140/AT1G70290/AT1G78090/AT2G18700/AT3G63010	6	Abd-0	Abd-0_Drought	N
Drought	GO:0000103	sulfate assimilation	4/1517	23/26032	0.0419013	0.256185	0.221395	AT1G62180/AT5G09290/AT5G43780/AT5G67520	4	Abd-0	Abd-0_Drought	N
Drought	GO:0046855	inositol phosphate dephosphorylation	4/1517	23/26032	0.0419013	0.256185	0.221395	AT3G02870/AT4G18010/AT5G09290/AT5G65090	4	Abd-0	Abd-0_Drought	N
Drought	GO:0060429	epithelium development	4/1517	23/26032	0.0419013	0.256185	0.221395	AT1G63650/AT2G02780/AT3G07050/AT5G24630	4	Abd-0	Abd-0_Drought	N
Drought	GO:0045229	external encapsulating structure organization	30/1517	370/26032	0.0429943	0.260215	0.224878	AT1G18570/AT1G24140/AT1G65060/AT1G70370/AT2G03090/AT2G20750/AT2G21140/AT2G28950/AT2G34070/AT2G37640/AT2G39350/AT2G45890/AT3G11490/AT3G29030/AT3G54150/AT4G02330/AT4G07960/AT4G19420/AT4G20050/AT4G26850/AT4G31590/AT4G38400/AT4G39010/AT5G09760/AT5G17420/AT5G26670/AT5G47500/AT5G55480/AT5G56320/AT5G57560	30	Abd-0	Abd-0_Drought	N
Drought	GO:0002182	cytoplasmic translational elongation	3/1517	14/26032	0.0443627	0.260215	0.224878	AT3G28500/AT3G44590/AT4G31790	3	Abd-0	Abd-0_Drought	N
Drought	GO:0030026	cellular manganese ion homeostasis	3/1517	14/26032	0.0443627	0.260215	0.224878	AT1G21140/AT2G38170/AT3G51860	3	Abd-0	Abd-0_Drought	N
Drought	GO:0034427	nuclear-transcribed mRNA catabolic process, exonucleolytic, 3'-5'	3/1517	14/26032	0.0443627	0.260215	0.224878	AT1G03360/AT3G07750/AT4G27490	3	Abd-0	Abd-0_Drought	N
Drought	GO:2001251	negative regulation of chromosome organization	3/1517	14/26032	0.0443627	0.260215	0.224878	AT1G44900/AT2G20635/AT3G25980	3	Abd-0	Abd-0_Drought	N
Drought	GO:0009687	abscisic acid metabolic process	5/1517	34/26032	0.0455156	0.26287	0.227173	AT1G64670/AT3G21780/AT4G18780/AT5G45340/AT5G67030	5	Abd-0	Abd-0_Drought	N
Drought	GO:0046890	regulation of lipid biosynthetic process	8/1517	69/26032	0.0468037	0.267023	0.230762	AT1G04020/AT1G12610/AT1G64670/AT3G22231/AT4G13830/AT4G18780/AT5G61670/AT5G65410	8	Abd-0	Abd-0_Drought	N
Drought	GO:0042127	regulation of cell population proliferation	10/1517	94/26032	0.0469806	0.26722	0.230932	AT1G04110/AT1G13245/AT1G44900/AT3G57920/AT3G59900/AT4G13395/AT4G16515/AT4G34160/AT5G13060/AT5G16023	10	Abd-0	Abd-0_Drought	N
Drought	GO:0008283	cell population proliferation	11/1517	107/26032	0.0474123	0.26886	0.232349	AT1G04110/AT1G13245/AT1G44900/AT3G57920/AT3G59900/AT4G13395/AT4G16515/AT4G34160/AT5G13060/AT5G16023/AT5G65870	11	Abd-0	Abd-0_Drought	N
Drought	GO:0009407	toxin catabolic process	6/1517	46/26032	0.049548	0.277616	0.239916	AT1G02920/AT1G02930/AT1G17170/AT1G59670/AT2G29490/AT5G62480	6	Abd-0	Abd-0_Drought	N
High cadmium	GO:0009751	response to salicylic acid	137/2347	464/26032	2.98414e-37	5.9474e-34	5.4971e-34	AT1G02220/AT1G03220/AT1G10040/AT1G11350/AT1G14880/AT1G21240/AT1G21250/AT1G21270/AT1G21910/AT1G22400/AT1G28480/AT1G33980/AT1G51790/AT1G51860/AT1G58225/AT1G61260/AT1G61340/AT1G62305/AT1G63720/AT1G63860/AT1G66700/AT1G66920/AT1G67850/AT1G70090/AT1G70370/AT1G72940/AT1G72950/AT1G73260/AT1G76970/AT2G01300/AT2G04450/AT2G04495/AT2G04515/AT2G14560/AT2G17120/AT2G18690/AT2G20370/AT2G25000/AT2G25460/AT2G30500…	137	Abd-0	Abd-0_High cadmium	Y
High cadmium	GO:0002237	response to molecule of bacterial origin	43/2347	118/26032	2.86602e-16	2.85599e-13	2.63976e-13	AT1G07000/AT1G10040/AT1G21240/AT1G51790/AT1G58225/AT1G59870/AT1G61380/AT1G63860/AT1G66730/AT1G66830/AT1G73260/AT1G73805/AT1G76970/AT2G04495/AT2G13800/AT2G17120/AT2G18690/AT2G25000/AT2G32680/AT3G07350/AT3G26210/AT3G29000/AT3G48640/AT3G50930/AT3G55450/AT3G59880/AT4G03450/AT4G03460/AT4G11000/AT4G14365/AT4G21840/AT4G23210/AT4G23220/AT4G23610/AT4G31800/AT5G17760/AT5G22380/AT5G25930/AT5G41750/AT5G47850…	43	Abd-0	Abd-0_High cadmium	Y
High cadmium	GO:0009627	systemic acquired resistance	44/2347	131/26032	4.14316e-15	2.75244e-12	2.54404e-12	AT1G02450/AT1G09750/AT1G29660/AT1G44350/AT1G58225/AT1G59870/AT1G73805/AT1G75040/AT2G04495/AT2G14610/AT2G18690/AT2G22330/AT2G23620/AT2G23680/AT3G01830/AT3G05180/AT3G13950/AT3G48080/AT3G48090/AT3G48640/AT3G56400/AT3G57260/AT4G01895/AT4G08470/AT4G11000/AT4G14365/AT4G15610/AT4G19660/AT4G21840/AT4G23170/AT4G23220/AT4G23610/AT4G26120/AT5G03350/AT5G10760/AT5G13220/AT5G41750/AT5G47850/AT5G48490/AT5G48657…	44	Abd-0	Abd-0_High cadmium	Y
High cadmium	GO:0071407	cellular response to organic cyclic compound	66/2347	302/26032	9.67766e-12	3.85752e-09	3.56545e-09	AT1G11350/AT1G13750/AT1G21240/AT1G24145/AT1G28480/AT1G32640/AT1G33980/AT1G34210/AT1G34420/AT1G59870/AT1G63860/AT1G70090/AT1G70370/AT1G72950/AT2G04450/AT2G13790/AT2G20142/AT2G20370/AT2G25460/AT2G30500/AT2G32030/AT2G40750/AT2G42580/AT2G44080/AT2G44500/AT2G46400/AT3G05800/AT3G07350/AT3G08030/AT3G11820/AT3G13600/AT3G16700/AT3G22231/AT3G26210/AT3G28940/AT3G29000/AT3G47570/AT3G47820/AT3G48080/AT3G48090…	66	Abd-0	Abd-0_High cadmium	Y
High cadmium	GO:0042430	indole-containing compound metabolic process	46/2347	188/26032	2.6921e-10	7.66479e-08	7.08447e-08	AT1G05680/AT1G06620/AT1G07780/AT1G20490/AT1G21120/AT1G24145/AT1G25422/AT1G29410/AT1G32640/AT1G52000/AT1G59870/AT1G73500/AT2G04515/AT2G18690/AT2G20142/AT2G22200/AT2G22330/AT2G23680/AT2G32030/AT2G43000/AT2G46330/AT3G15720/AT3G22240/AT3G28940/AT3G29000/AT3G55840/AT3G56400/AT3G56410/AT4G01895/AT4G12690/AT4G21903/AT4G24670/AT4G27260/AT4G34410/AT4G35060/AT4G35160/AT4G39950/AT5G03390/AT5G16190/AT5G25930…	46	Abd-0	Abd-0_High cadmium	Y
High cadmium	GO:0010200	response to chitin	64/2347	314/26032	4.35391e-10	9.64148e-08	8.9115e-08	AT1G19380/AT1G21000/AT1G24145/AT1G25422/AT1G27200/AT1G29050/AT1G32170/AT1G56660/AT1G58225/AT1G59870/AT1G61260/AT1G63720/AT1G64065/AT1G70090/AT1G72940/AT1G72950/AT1G77640/AT2G04495/AT2G18690/AT2G20142/AT2G20835/AT2G23680/AT2G25460/AT2G32030/AT2G32200/AT2G33170/AT2G33580/AT2G44500/AT2G46620/AT3G01830/AT3G07195/AT3G13600/AT3G13950/AT3G15518/AT3G19970/AT3G29000/AT3G47570/AT3G47820/AT3G52710/AT3G54200…	64	Abd-0	Abd-0_High cadmium	Y
High cadmium	GO:0090693	plant organ senescence	54/2347	248/26032	8.32553e-10	1.65928e-07	1.53365e-07	AT1G01680/AT1G02220/AT1G21000/AT1G21240/AT1G34180/AT1G34420/AT1G54040/AT1G64360/AT1G66830/AT1G69490/AT1G73500/AT1G77450/AT2G13790/AT2G13800/AT2G18690/AT2G25460/AT2G39200/AT2G40750/AT2G42530/AT2G42540/AT2G43000/AT2G45680/AT3G02790/AT3G07350/AT3G25010/AT3G26210/AT3G48080/AT3G50760/AT3G56400/AT4G01870/AT4G02380/AT4G10500/AT4G14365/AT4G15610/AT4G18425/AT4G21840/AT4G22530/AT4G23810/AT4G35180/AT5G08790…	54	Abd-0	Abd-0_High cadmium	Y
High cadmium	GO:0010383	cell wall polysaccharide metabolic process	43/2347	187/26032	7.68995e-09	1.29407e-06	1.19609e-06	AT1G02640/AT1G09610/AT1G11545/AT1G29450/AT1G29500/AT1G32170/AT1G45130/AT1G56550/AT1G73140/AT2G06850/AT2G15390/AT2G18890/AT2G20370/AT2G36870/AT3G19620/AT3G23730/AT3G45870/AT3G46890/AT3G55990/AT3G62720/AT4G14130/AT4G24910/AT4G25810/AT4G26690/AT4G28330/AT4G30280/AT4G33330/AT4G37800/AT5G01620/AT5G04885/AT5G06610/AT5G07720/AT5G09730/AT5G17420/AT5G22940/AT5G49360/AT5G55480/AT5G57550/AT5G57560/AT5G59290…	43	Abd-0	Abd-0_High cadmium	Y
High cadmium	GO:0009867	jasmonic acid mediated signaling pathway	41/2347	186/26032	6.01387e-08	7.99043e-06	7.38545e-06	AT1G06620/AT1G17380/AT1G19180/AT1G24145/AT1G28480/AT1G32640/AT1G33980/AT1G56650/AT1G72120/AT1G72910/AT1G74430/AT2G04495/AT2G20142/AT2G22860/AT2G25460/AT2G34070/AT2G34600/AT2G40750/AT2G43530/AT2G46400/AT3G11820/AT3G22275/AT3G50280/AT3G51090/AT3G56400/AT4G01895/AT4G14365/AT4G15765/AT4G19660/AT4G23810/AT4G26120/AT4G29700/AT4G36500/AT4G36950/AT5G05600/AT5G13220/AT5G16190/AT5G17490/AT5G40350/AT5G66910…	41	Abd-0	Abd-0_High cadmium	Y
High cadmium	GO:0009409	response to cold	76/2347	466/26032	2.90339e-07	3.2147e-05	2.9713e-05	AT1G01120/AT1G07720/AT1G08810/AT1G16390/AT1G18740/AT1G20450/AT1G21910/AT1G22890/AT1G29395/AT1G29670/AT1G32990/AT1G35720/AT1G46768/AT1G54820/AT1G56600/AT1G66730/AT1G71960/AT1G77120/AT1G78070/AT2G15970/AT2G17840/AT2G25460/AT2G26250/AT2G33800/AT2G36145/AT2G38750/AT2G39010/AT2G42530/AT2G42540/AT2G45660/AT2G46810/AT3G02790/AT3G05880/AT3G05890/AT3G08720/AT3G08920/AT3G11630/AT3G25770/AT3G27690/AT3G29000…	76	Abd-0	Abd-0_High cadmium	Y
High cadmium	GO:0009733	response to auxin	68/2347	414/26032	9.2683e-07	9.23586e-05	8.53659e-05	AT1G04240/AT1G08810/AT1G13670/AT1G15050/AT1G15580/AT1G20470/AT1G28560/AT1G29450/AT1G29500/AT1G29510/AT1G47510/AT1G52830/AT1G54200/AT1G56650/AT1G59870/AT1G63260/AT1G69160/AT1G74650/AT1G76190/AT1G76530/AT2G06850/AT2G18010/AT2G21200/AT2G22810/AT2G26740/AT2G41170/AT2G42580/AT2G47260/AT3G03830/AT3G05630/AT3G07010/AT3G12090/AT3G15540/AT3G23050/AT3G28857/AT3G48360/AT3G51290/AT3G53250/AT3G56060/AT4G09160…	68	Abd-0	Abd-0_High cadmium	Y
High cadmium	GO:0009694	jasmonic acid metabolic process	18/2347	57/26032	1.45342e-06	0.000137936	0.000127493	AT1G17420/AT1G20510/AT1G44350/AT1G72520/AT1G76690/AT2G06050/AT2G23590/AT2G23600/AT2G23610/AT2G23620/AT2G35690/AT3G25760/AT3G25770/AT3G25780/AT3G45140/AT5G07010/AT5G42650/AT5G58310	18	Abd-0	Abd-0_High cadmium	Y
High cadmium	GO:0000302	response to reactive oxygen species	35/2347	166/26032	1.6272e-06	0.000142739	0.000131932	AT1G05680/AT1G31770/AT1G34420/AT1G56650/AT1G72520/AT1G73260/AT1G77120/AT2G06050/AT2G26150/AT2G40300/AT2G40750/AT3G02790/AT3G17790/AT3G48090/AT3G48360/AT3G49260/AT3G56090/AT3G56400/AT4G02380/AT4G08390/AT4G11170/AT4G21870/AT4G23140/AT4G23150/AT4G23810/AT4G34890/AT5G01600/AT5G05410/AT5G24110/AT5G42380/AT5G46350/AT5G52310/AT5G59720/AT5G63310/AT5G67480	35	Abd-0	Abd-0_High cadmium	Y
High cadmium	GO:0009696	salicylic acid metabolic process	17/2347	52/26032	1.64727e-06	0.000142739	0.000131932	AT1G05850/AT1G18870/AT1G73805/AT2G23590/AT2G23600/AT2G23610/AT2G23620/AT2G37040/AT2G43820/AT2G43840/AT3G09830/AT4G10500/AT4G25800/AT4G31000/AT4G39030/AT5G24530/AT5G58310	17	Abd-0	Abd-0_High cadmium	Y
High cadmium	GO:0042537	benzene-containing compound metabolic process	21/2347	76/26032	2.307e-06	0.000191577	0.000177073	AT1G05850/AT1G17170/AT1G18870/AT1G73805/AT2G23590/AT2G23600/AT2G23610/AT2G23620/AT2G37040/AT2G43820/AT2G43840/AT3G09830/AT3G55840/AT4G10500/AT4G23690/AT4G25800/AT4G31000/AT4G39030/AT5G04230/AT5G24530/AT5G58310	21	Abd-0	Abd-0_High cadmium	Y
High cadmium	GO:0042546	cell wall biogenesis	76/2347	496/26032	3.32479e-06	0.000255324	0.000235993	AT1G03870/AT1G07410/AT1G09610/AT1G11545/AT1G17830/AT1G19940/AT1G20490/AT1G25425/AT1G32170/AT1G32640/AT1G33170/AT1G41830/AT1G45130/AT1G56550/AT1G66230/AT1G73140/AT2G06850/AT2G15390/AT2G20370/AT2G22170/AT2G32530/AT2G35700/AT2G36870/AT2G46330/AT3G07320/AT3G11210/AT3G19820/AT3G23730/AT3G25700/AT3G27200/AT3G45870/AT3G53540/AT3G55990/AT3G61920/AT3G62720/AT4G02100/AT4G12730/AT4G14130/AT4G18030/AT4G18780…	76	Abd-0	Abd-0_High cadmium	Y
High cadmium	GO:0007166	cell surface receptor signaling pathway	18/2347	60/26032	3.33088e-06	0.000255324	0.000235993	AT1G16260/AT1G21210/AT1G21230/AT1G21240/AT1G21250/AT1G21270/AT1G61380/AT1G65250/AT1G65800/AT1G69730/AT1G69910/AT1G79670/AT3G52530/AT3G53840/AT3G57760/AT3G57770/AT5G45840/AT5G66790	18	Abd-0	Abd-0_High cadmium	N
High cadmium	GO:0072330	monocarboxylic acid biosynthetic process	52/2347	301/26032	3.89752e-06	0.000287695	0.000265912	AT1G01120/AT1G04220/AT1G06080/AT1G07720/AT1G17420/AT1G18870/AT1G20510/AT1G49430/AT1G63300/AT1G64670/AT1G65690/AT1G66430/AT1G72520/AT1G73805/AT1G74430/AT1G76690/AT2G04080/AT2G05990/AT2G06050/AT2G15090/AT2G22230/AT2G22330/AT2G26250/AT2G31360/AT2G35690/AT2G37040/AT2G41070/AT3G09830/AT3G19970/AT3G23790/AT3G25110/AT3G25760/AT3G25770/AT3G25780/AT3G45140/AT3G59350/AT4G14750/AT4G18780/AT4G24510/AT4G24670…	52	Abd-0	Abd-0_High cadmium	N
High cadmium	GO:0042435	indole-containing compound biosynthetic process	20/2347	73/26032	4.60449e-06	0.000327741	0.000302927	AT1G07780/AT1G29410/AT1G32640/AT1G73500/AT2G18690/AT2G22330/AT2G23680/AT2G43000/AT3G22240/AT3G28940/AT3G56400/AT4G01895/AT4G24670/AT4G27260/AT4G35060/AT4G35160/AT4G39950/AT5G41750/AT5G54160/AT5G60890	20	Abd-0	Abd-0_High cadmium	Y
High cadmium	GO:0008219	cell death	42/2347	231/26032	8.90415e-06	0.000591533	0.000546746	AT1G12290/AT1G21750/AT1G22740/AT1G23935/AT1G59870/AT1G64060/AT1G72840/AT1G72940/AT1G73260/AT2G13790/AT2G13800/AT2G26560/AT2G31880/AT2G34690/AT2G34770/AT2G35520/AT2G38530/AT3G11820/AT3G16770/AT3G20600/AT3G23450/AT3G44670/AT3G45860/AT3G46530/AT3G48080/AT3G48090/AT3G50930/AT4G14400/AT4G22305/AT4G23130/AT4G23170/AT4G23210/AT4G35350/AT4G37690/AT5G02190/AT5G15410/AT5G18000/AT5G25930/AT5G47910/AT5G48380…	42	Abd-0	Abd-0_High cadmium	N
High cadmium	GO:1901615	organic hydroxy compound metabolic process	67/2347	440/26032	1.51659e-05	0.000934937	0.000864151	AT1G02205/AT1G05850/AT1G18870/AT1G20050/AT1G24145/AT1G29810/AT1G30530/AT1G47510/AT1G61170/AT1G64670/AT1G65690/AT1G70370/AT1G73805/AT1G76090/AT1G78490/AT2G01890/AT2G23590/AT2G23600/AT2G23610/AT2G23620/AT2G29090/AT2G37040/AT2G41070/AT2G43820/AT2G43840/AT3G09780/AT3G09830/AT3G11210/AT3G19820/AT3G21780/AT3G25700/AT3G27350/AT3G28130/AT3G30180/AT3G48720/AT4G10500/AT4G12730/AT4G14750/AT4G18780/AT4G19230…	67	Abd-0	Abd-0_High cadmium	Y
High cadmium	GO:0044550	secondary metabolite biosynthetic process	39/2347	213/26032	1.54806e-05	0.000934937	0.000864151	AT1G03980/AT1G04220/AT1G05850/AT1G16410/AT1G32640/AT1G61820/AT1G62570/AT1G64670/AT1G66230/AT1G73500/AT2G04080/AT2G18690/AT2G22330/AT2G25450/AT2G37040/AT2G43000/AT3G28940/AT3G32980/AT3G45870/AT3G56400/AT4G12030/AT4G23690/AT4G27260/AT4G33790/AT4G36220/AT4G39230/AT4G39330/AT4G39950/AT5G03260/AT5G04230/AT5G04330/AT5G10770/AT5G22500/AT5G23010/AT5G23020/AT5G41750/AT5G44575/AT5G54160/AT5G60890	39	Abd-0	Abd-0_High cadmium	N
High cadmium	GO:0009404	toxin metabolic process	26/2347	119/26032	1.75637e-05	0.00102954	0.000951591	AT1G02930/AT1G17170/AT1G59670/AT1G73500/AT2G02930/AT2G03505/AT2G18690/AT2G22330/AT2G22470/AT2G23680/AT2G29440/AT2G29490/AT2G40110/AT2G43000/AT3G09270/AT3G13950/AT3G28940/AT3G56400/AT4G01870/AT4G15610/AT4G27260/AT4G39950/AT5G38200/AT5G39050/AT5G41750/AT5G48657	26	Abd-0	Abd-0_High cadmium	Y
High cadmium	GO:0031407	oxylipin metabolic process	10/2347	25/26032	3.19923e-05	0.00172326	0.00159279	AT1G17420/AT1G72520/AT1G76690/AT2G06050/AT2G23600/AT2G23610/AT2G23620/AT2G26560/AT3G45140/AT5G42650	10	Abd-0	Abd-0_High cadmium	N
High cadmium	GO:0009403	toxin biosynthetic process	9/2347	22/26032	6.49152e-05	0.00303073	0.00280126	AT1G73500/AT2G18690/AT2G22330/AT2G43000/AT3G28940/AT3G56400/AT4G27260/AT4G39950/AT5G41750	9	Abd-0	Abd-0_High cadmium	N
High cadmium	GO:0052315	phytoalexin biosynthetic process	9/2347	22/26032	6.49152e-05	0.00303073	0.00280126	AT1G73500/AT2G18690/AT2G22330/AT2G43000/AT3G28940/AT3G56400/AT4G27260/AT4G39950/AT5G41750	9	Abd-0	Abd-0_High cadmium	N
High cadmium	GO:0009636	response to toxic substance	33/2347	180/26032	6.56156e-05	0.00303073	0.00280126	AT1G02930/AT1G03980/AT1G17170/AT1G19550/AT1G32780/AT1G52827/AT1G56650/AT1G59670/AT1G59870/AT1G66760/AT1G73700/AT1G77120/AT2G02930/AT2G04050/AT2G04080/AT2G21045/AT2G29440/AT2G29490/AT2G41480/AT3G09270/AT3G23550/AT4G21903/AT4G23600/AT4G25640/AT4G30120/AT4G32280/AT5G05600/AT5G22300/AT5G24660/AT5G42250/AT5G51160/AT5G51890/AT5G52050	33	Abd-0	Abd-0_High cadmium	N
High cadmium	GO:1901657	glycosyl compound metabolic process	48/2347	300/26032	6.84308e-05	0.00303073	0.00280126	AT1G03110/AT1G09310/AT1G10040/AT1G12630/AT1G16410/AT1G20490/AT1G21120/AT1G32640/AT1G35260/AT1G41830/AT1G52000/AT1G54040/AT1G58280/AT1G59870/AT1G60270/AT1G62570/AT1G62790/AT1G69160/AT1G78860/AT1G80120/AT2G04080/AT2G22330/AT2G22905/AT2G22930/AT2G23680/AT2G25450/AT2G33070/AT2G46330/AT3G14210/AT3G16390/AT3G25700/AT3G28940/AT3G54510/AT3G56400/AT4G12030/AT4G14365/AT4G15490/AT4G29700/AT5G05350/AT5G10770…	48	Abd-0	Abd-0_High cadmium	Y
High cadmium	GO:0120254	olefinic compound metabolic process	18/2347	75/26032	9.28919e-05	0.00370267	0.00342233	AT1G64670/AT1G65690/AT1G73500/AT2G22810/AT2G29090/AT2G37040/AT2G41070/AT3G04070/AT3G20860/AT3G21560/AT3G21780/AT3G48720/AT4G08040/AT4G18780/AT4G19230/AT5G04230/AT5G42650/AT5G62470	18	Abd-0	Abd-0_High cadmium	N
High cadmium	GO:0002682	regulation of immune system process	32/2347	180/26032	0.000152636	0.00585007	0.00540715	AT1G12530/AT1G34420/AT1G51790/AT1G58225/AT1G59870/AT1G61380/AT1G63860/AT2G04495/AT2G13800/AT2G32680/AT2G46430/AT3G07195/AT3G09830/AT3G11820/AT3G14840/AT3G26210/AT3G48080/AT3G49120/AT3G50950/AT3G56400/AT4G11000/AT4G14365/AT4G21840/AT4G22305/AT4G23220/AT4G23610/AT4G36500/AT5G22380/AT5G41750/AT5G46510/AT5G52750/AT5G60900	32	Abd-0	Abd-0_High cadmium	Y
High cadmium	GO:1902288	regulation of defense response to oomycetes	7/2347	15/26032	0.000160978	0.00605339	0.00559508	AT1G07000/AT1G70260/AT3G22231/AT3G25020/AT4G14400/AT4G24970/AT5G14930	7	Abd-0	Abd-0_High cadmium	N
High cadmium	GO:0048584	positive regulation of response to stimulus	41/2347	254/26032	0.000183853	0.00678552	0.00627177	AT1G03840/AT1G07000/AT1G07430/AT1G18400/AT1G21240/AT1G23140/AT1G32870/AT1G34420/AT1G51940/AT1G54200/AT1G59870/AT1G64670/AT1G66230/AT1G66730/AT1G69160/AT1G70810/AT1G73805/AT1G77120/AT2G04450/AT2G13800/AT2G31880/AT2G32680/AT2G47780/AT3G15150/AT3G22231/AT3G48080/AT3G56400/AT3G62590/AT4G11890/AT4G14400/AT4G17870/AT4G23450/AT4G24970/AT4G31870/AT4G39830/AT5G14930/AT5G23280/AT5G27320/AT5G46350/AT5G62470…	41	Abd-0	Abd-0_High cadmium	N
High cadmium	GO:0071695	anatomical structure maturation	53/2347	358/26032	0.000230867	0.00836578	0.00773239	AT1G01660/AT1G07430/AT1G23060/AT1G24170/AT1G32170/AT1G52240/AT1G59870/AT1G69490/AT1G70090/AT1G77450/AT1G80120/AT2G24260/AT2G29090/AT2G30420/AT2G44500/AT2G48030/AT3G07460/AT3G07470/AT3G08600/AT3G11700/AT3G13600/AT3G16640/AT3G22560/AT3G26700/AT3G27490/AT3G32980/AT3G43960/AT3G57630/AT3G62720/AT4G01060/AT4G02130/AT4G19230/AT4G22010/AT4G26690/AT4G34580/AT5G01300/AT5G05620/AT5G06270/AT5G11420/AT5G13200…	53	Abd-0	Abd-0_High cadmium	N
High cadmium	GO:0071456	cellular response to hypoxia	39/2347	242/26032	0.00026919	0.00941221	0.00869959	AT1G03220/AT1G25560/AT1G35140/AT1G61340/AT1G66090/AT1G69890/AT1G72910/AT1G72940/AT1G73010/AT1G73500/AT1G77120/AT1G78070/AT1G78850/AT2G13790/AT2G26150/AT2G26560/AT2G32200/AT2G41090/AT2G46400/AT3G07350/AT3G08720/AT3G23150/AT3G56400/AT4G19520/AT4G20860/AT4G30280/AT4G34131/AT5G05410/AT5G19120/AT5G19240/AT5G20250/AT5G20830/AT5G24530/AT5G25250/AT5G42380/AT5G47910/AT5G54470/AT5G57560/AT5G63790	39	Abd-0	Abd-0_High cadmium	Y
High cadmium	GO:0001666	response to hypoxia	48/2347	327/26032	0.000537301	0.0169975	0.0157106	AT1G03220/AT1G20970/AT1G25560/AT1G35140/AT1G61340/AT1G66090/AT1G69890/AT1G72910/AT1G72940/AT1G73010/AT1G73500/AT1G77120/AT1G78070/AT1G78850/AT2G13790/AT2G26150/AT2G26560/AT2G31945/AT2G32200/AT2G41090/AT2G46400/AT3G07350/AT3G08720/AT3G23150/AT3G48090/AT3G49940/AT3G56400/AT4G15610/AT4G19520/AT4G20860/AT4G30280/AT4G34131/AT5G05410/AT5G19120/AT5G19240/AT5G20250/AT5G20830/AT5G24530/AT5G25250/AT5G38200…	48	Abd-0	Abd-0_High cadmium	Y
High cadmium	GO:0097237	cellular response to toxic substance	12/2347	46/26032	0.000595413	0.0182846	0.0169003	AT1G03980/AT1G19550/AT1G32780/AT1G52827/AT1G56650/AT1G59870/AT1G77120/AT2G41480/AT5G05600/AT5G24660/AT5G42250/AT5G51890	12	Abd-0	Abd-0_High cadmium	N
High cadmium	GO:0021700	developmental maturation	54/2347	381/26032	0.000596338	0.0182846	0.0169003	AT1G01660/AT1G07430/AT1G23060/AT1G24170/AT1G32170/AT1G34210/AT1G52240/AT1G59870/AT1G69490/AT1G70090/AT1G77450/AT1G80120/AT2G24260/AT2G29090/AT2G30420/AT2G44500/AT2G48030/AT3G07460/AT3G07470/AT3G08600/AT3G11700/AT3G13600/AT3G16640/AT3G22560/AT3G26700/AT3G27490/AT3G32980/AT3G43960/AT3G57630/AT3G62720/AT4G01060/AT4G02130/AT4G19230/AT4G22010/AT4G26690/AT4G34580/AT5G01300/AT5G05620/AT5G06270/AT5G11420…	54	Abd-0	Abd-0_High cadmium	N
High cadmium	GO:1901703	protein localization involved in auxin polar transport	6/2347	14/26032	0.000847407	0.0248365	0.0229561	AT1G17500/AT1G68710/AT1G72700/AT2G47260/AT3G25610/AT4G09160	6	Abd-0	Abd-0_High cadmium	N
High cadmium	GO:0015914	phospholipid transport	7/2347	19/26032	0.0009124	0.0259507	0.023986	AT1G17500/AT1G68710/AT1G72700/AT2G38530/AT3G25610/AT4G39180/AT5G04930	7	Abd-0	Abd-0_High cadmium	N
High cadmium	GO:0006955	immune response	42/2347	283/26032	0.000924487	0.0259507	0.023986	AT1G09970/AT1G11280/AT1G11330/AT1G12530/AT1G21240/AT1G34420/AT1G51940/AT1G56120/AT1G59870/AT1G61360/AT1G61380/AT1G61430/AT1G61500/AT1G67520/AT1G69440/AT2G13800/AT2G22330/AT2G26560/AT2G32680/AT2G33580/AT3G03970/AT3G09830/AT3G11820/AT3G14840/AT3G16030/AT3G20600/AT3G44670/AT3G46530/AT3G48090/AT3G49120/AT3G50930/AT3G50950/AT3G56400/AT4G11850/AT4G22305/AT4G23210/AT4G24770/AT4G39030/AT4G39950/AT5G15410…	42	Abd-0	Abd-0_High cadmium	N
High cadmium	GO:0010941	regulation of cell death	21/2347	112/26032	0.000965578	0.0262614	0.0242731	AT1G12290/AT1G21750/AT1G23935/AT1G64060/AT1G72840/AT1G72940/AT2G13790/AT2G31880/AT2G34770/AT2G35520/AT3G11820/AT3G20600/AT3G23450/AT3G48080/AT3G48090/AT4G22305/AT5G25930/AT5G47910/AT5G48380/AT5G62380/AT5G64530	21	Abd-0	Abd-0_High cadmium	N
High cadmium	GO:0010167	response to nitrate	10/2347	36/26032	0.000990287	0.0262614	0.0242731	AT1G05850/AT1G08090/AT1G12940/AT2G14210/AT3G48360/AT4G15660/AT4G15680/AT4G15690/AT4G15700/AT5G50200	10	Abd-0	Abd-0_High cadmium	N
High cadmium	GO:0009812	flavonoid metabolic process	28/2347	167/26032	0.00099357	0.0262614	0.0242731	AT1G20490/AT1G25425/AT1G30530/AT1G32640/AT1G56650/AT1G75040/AT1G80120/AT2G16890/AT2G25530/AT2G36970/AT2G43000/AT3G11210/AT3G21560/AT3G27210/AT3G50760/AT3G61920/AT4G16590/AT4G16680/AT4G16750/AT4G25640/AT4G27570/AT4G34135/AT5G05270/AT5G07990/AT5G24530/AT5G42830/AT5G54160/AT5G61290	28	Abd-0	Abd-0_High cadmium	N
High cadmium	GO:0015698	inorganic anion transport	22/2347	120/26032	0.00101087	0.0262614	0.0242731	AT1G08090/AT1G12940/AT1G29290/AT1G51790/AT1G68740/AT1G69480/AT1G69870/AT1G72180/AT1G77990/AT1G80050/AT2G32830/AT2G33770/AT2G47160/AT3G06100/AT3G16180/AT3G45680/AT3G51895/AT4G10380/AT5G03545/AT5G19600/AT5G50200/AT5G51160	22	Abd-0	Abd-0_High cadmium	N
High cadmium	GO:0016143	S-glycoside metabolic process	36/2347	234/26032	0.00108194	0.0267465	0.0247215	AT1G09310/AT1G12630/AT1G16410/AT1G20490/AT1G21120/AT1G32640/AT1G35260/AT1G41830/AT1G52000/AT1G54040/AT1G59870/AT1G60270/AT1G62570/AT1G69160/AT1G78860/AT2G04080/AT2G22330/AT2G22905/AT2G22930/AT2G25450/AT2G33070/AT2G46330/AT3G14210/AT3G16390/AT3G25700/AT3G28940/AT3G54510/AT3G56400/AT4G12030/AT5G23010/AT5G23020/AT5G25980/AT5G48657/AT5G60890/AT5G61290/AT5G63790	36	Abd-0	Abd-0_High cadmium	Y
High cadmium	GO:0019757	glycosinolate metabolic process	36/2347	234/26032	0.00108194	0.0267465	0.0247215	AT1G09310/AT1G12630/AT1G16410/AT1G20490/AT1G21120/AT1G32640/AT1G35260/AT1G41830/AT1G52000/AT1G54040/AT1G59870/AT1G60270/AT1G62570/AT1G69160/AT1G78860/AT2G04080/AT2G22330/AT2G22905/AT2G22930/AT2G25450/AT2G33070/AT2G46330/AT3G14210/AT3G16390/AT3G25700/AT3G28940/AT3G54510/AT3G56400/AT4G12030/AT5G23010/AT5G23020/AT5G25980/AT5G48657/AT5G60890/AT5G61290/AT5G63790	36	Abd-0	Abd-0_High cadmium	Y
High cadmium	GO:0009072	aromatic amino acid family metabolic process	21/2347	113/26032	0.00108704	0.0267465	0.0247215	AT1G07780/AT1G11790/AT1G22410/AT1G29410/AT1G32640/AT1G47480/AT1G52000/AT1G66230/AT2G22200/AT2G22330/AT2G43820/AT2G43840/AT3G55840/AT4G08870/AT4G21903/AT4G34410/AT4G35060/AT4G39950/AT5G04230/AT5G16190/AT5G60890	21	Abd-0	Abd-0_High cadmium	Y
High cadmium	GO:0010817	regulation of hormone levels	44/2347	303/26032	0.00111431	0.0270832	0.0250327	AT1G05680/AT1G16510/AT1G17140/AT1G17500/AT1G26210/AT1G28560/AT1G31770/AT1G44350/AT1G51760/AT1G52700/AT1G54200/AT1G59870/AT1G68710/AT1G69160/AT1G72700/AT1G75450/AT1G76530/AT1G78490/AT2G22330/AT2G47260/AT3G03830/AT3G18485/AT3G19820/AT3G23630/AT3G25610/AT3G30180/AT3G46890/AT3G51290/AT4G07410/AT4G09160/AT4G16515/AT4G23820/AT4G24670/AT4G35060/AT4G35160/AT4G39950/AT5G16190/AT5G16530/AT5G17300/AT5G18010…	44	Abd-0	Abd-0_High cadmium	N
High cadmium	GO:0006260	DNA replication	28/2347	170/26032	0.00131358	0.031068	0.0287158	AT1G07270/AT1G07370/AT1G09200/AT1G15570/AT1G19080/AT1G26840/AT1G31360/AT1G66730/AT1G78790/AT1G80190/AT2G27120/AT2G29680/AT3G15150/AT3G25100/AT3G27630/AT3G50630/AT4G02060/AT4G09680/AT4G14310/AT4G31400/AT5G07810/AT5G13060/AT5G24330/AT5G24630/AT5G45400/AT5G50930/AT5G52910/AT5G61000	28	Abd-0	Abd-0_High cadmium	Y
High cadmium	GO:0048544	recognition of pollen	12/2347	50/26032	0.00132503	0.031068	0.0287158	AT1G11280/AT1G11330/AT1G11350/AT1G61360/AT1G61380/AT1G61430/AT1G61500/AT1G65800/AT4G11900/AT4G21380/AT4G27300/AT5G03700	12	Abd-0	Abd-0_High cadmium	N
High cadmium	GO:0009642	response to light intensity	52/2347	380/26032	0.00163799	0.0379595	0.0350855	AT1G01470/AT1G03220/AT1G08810/AT1G13650/AT1G14700/AT1G17420/AT1G21400/AT1G29670/AT1G69160/AT1G74430/AT1G76590/AT2G06850/AT2G10940/AT2G17840/AT2G17880/AT2G18010/AT2G30150/AT2G42540/AT3G02790/AT3G03830/AT3G03850/AT3G07350/AT3G13750/AT3G15450/AT3G22120/AT3G23080/AT3G27690/AT3G32980/AT3G45730/AT3G47250/AT3G47340/AT3G48290/AT4G01330/AT4G01870/AT4G02380/AT4G12005/AT4G14020/AT4G15960/AT4G16750/AT4G21510…	52	Abd-0	Abd-0_High cadmium	Y
High cadmium	GO:0009744	response to sucrose	15/2347	72/26032	0.00166998	0.0381576	0.0352686	AT1G08810/AT1G21400/AT1G22160/AT1G56650/AT1G77120/AT3G12700/AT3G47340/AT4G17670/AT4G30850/AT4G34390/AT4G37220/AT5G08790/AT5G20270/AT5G20830/AT5G65420	15	Abd-0	Abd-0_High cadmium	N
High cadmium	GO:0031349	positive regulation of defense response	18/2347	94/26032	0.00168483	0.0381576	0.0352686	AT1G07000/AT1G21240/AT1G34420/AT1G59870/AT1G73805/AT2G13800/AT2G31880/AT2G32680/AT3G22231/AT3G48080/AT3G56400/AT3G62590/AT4G11890/AT4G14400/AT4G24970/AT4G31870/AT4G39830/AT5G14930	18	Abd-0	Abd-0_High cadmium	Y
High cadmium	GO:0000278	mitotic cell cycle	43/2347	301/26032	0.00173949	0.0389528	0.0360036	AT1G03180/AT1G07270/AT1G15570/AT1G19080/AT1G20930/AT1G34460/AT1G47210/AT1G50010/AT1G68400/AT1G69770/AT1G80190/AT2G20635/AT2G26760/AT2G27120/AT2G29550/AT2G29680/AT2G32530/AT2G38220/AT2G44580/AT3G15150/AT3G16640/AT3G25100/AT3G25980/AT3G27630/AT3G50240/AT3G53230/AT3G59550/AT4G14310/AT4G18780/AT4G23990/AT4G31400/AT4G32830/AT4G35620/AT4G37010/AT4G37490/AT4G38560/AT5G05510/AT5G05620/AT5G17420/AT5G39770…	43	Abd-0	Abd-0_High cadmium	Y
High cadmium	GO:0008037	cell recognition	12/2347	52/26032	0.00190321	0.0412293	0.0381077	AT1G11280/AT1G11330/AT1G11350/AT1G61360/AT1G61380/AT1G61430/AT1G61500/AT1G65800/AT4G11900/AT4G21380/AT4G27300/AT5G03700	12	Abd-0	Abd-0_High cadmium	N
High cadmium	GO:2000070	regulation of response to water deprivation	10/2347	39/26032	0.00192997	0.0413595	0.0382281	AT1G08810/AT1G64670/AT2G40750/AT2G46400/AT2G47780/AT3G52150/AT3G56400/AT4G17870/AT5G52050/AT5G56550	10	Abd-0	Abd-0_High cadmium	N
High cadmium	GO:0062012	regulation of small molecule metabolic process	26/2347	166/26032	0.00388302	0.0766223	0.070821	AT1G05850/AT1G24145/AT1G32640/AT1G56660/AT1G64670/AT1G65690/AT1G73805/AT2G25450/AT2G25460/AT2G41070/AT2G41090/AT3G04070/AT3G09830/AT3G20860/AT3G44120/AT4G18780/AT4G23220/AT4G25800/AT4G31000/AT4G34410/AT5G17460/AT5G19240/AT5G54710/AT5G62470/AT5G65640/AT5G67080	26	Abd-0	Abd-0_High cadmium	N
High cadmium	GO:0010143	cutin biosynthetic process	7/2347	24/26032	0.00419679	0.0805762	0.0744756	AT1G02390/AT1G49430/AT1G64670/AT2G38530/AT3G48720/AT4G00400/AT5G23940	7	Abd-0	Abd-0_High cadmium	N
High cadmium	GO:0023051	regulation of signaling	55/2347	431/26032	0.00556815	0.0982065	0.090771	AT1G03840/AT1G07430/AT1G10560/AT1G17380/AT1G19180/AT1G23140/AT1G51940/AT1G54200/AT1G59870/AT1G69160/AT1G70810/AT2G04450/AT2G04495/AT2G15830/AT2G17120/AT2G20142/AT2G30420/AT2G30424/AT2G34600/AT2G40750/AT2G46400/AT3G15150/AT3G16360/AT3G21510/AT3G22275/AT3G23150/AT3G47820/AT3G56400/AT4G05040/AT4G11890/AT4G14365/AT4G14390/AT4G14400/AT4G18670/AT4G19660/AT4G23220/AT4G23450/AT4G23810/AT4G26120/AT4G34410…	55	Abd-0	Abd-0_High cadmium	Y
High cadmium	GO:0010089	xylem development	11/2347	52/26032	0.00589001	0.101905	0.0941894	AT1G22740/AT2G06850/AT2G34925/AT3G46890/AT3G61920/AT4G00220/AT4G13195/AT5G06610/AT5G62380/AT5G64080/AT5G64530	11	Abd-0	Abd-0_High cadmium	N
High cadmium	GO:0042180	cellular ketone metabolic process	27/2347	181/26032	0.00645508	0.109957	0.101632	AT1G05850/AT1G18870/AT1G24145/AT1G32640/AT1G56660/AT1G64670/AT1G65690/AT1G73805/AT2G05160/AT2G25460/AT2G41070/AT2G41090/AT3G09830/AT3G27160/AT3G55840/AT4G18780/AT4G23220/AT4G25800/AT4G31000/AT4G34410/AT5G17460/AT5G19240/AT5G42830/AT5G54710/AT5G62470/AT5G65640/AT5G67080	27	Abd-0	Abd-0_High cadmium	N
High cadmium	GO:0006833	water transport	9/2347	39/26032	0.00680421	0.111411	0.102976	AT1G01620/AT1G64670/AT2G16850/AT2G39010/AT3G11820/AT3G16240/AT4G20140/AT4G23400/AT5G18290	9	Abd-0	Abd-0_High cadmium	N
High cadmium	GO:0042044	fluid transport	9/2347	39/26032	0.00680421	0.111411	0.102976	AT1G01620/AT1G64670/AT2G16850/AT2G39010/AT3G11820/AT3G16240/AT4G20140/AT4G23400/AT5G18290	9	Abd-0	Abd-0_High cadmium	N
High cadmium	GO:0009697	salicylic acid biosynthetic process	6/2347	20/26032	0.00682437	0.111411	0.102976	AT1G18870/AT1G73805/AT3G09830/AT4G25800/AT4G31000/AT4G39030	6	Abd-0	Abd-0_High cadmium	N
High cadmium	GO:1901617	organic hydroxy compound biosynthetic process	36/2347	261/26032	0.00687586	0.111411	0.102976	AT1G02205/AT1G18870/AT1G20050/AT1G29810/AT1G30530/AT1G64670/AT1G65690/AT1G73805/AT1G76090/AT1G78490/AT2G01890/AT2G41070/AT3G09780/AT3G09830/AT3G19820/AT3G25700/AT3G27350/AT3G28130/AT3G30180/AT4G12730/AT4G18780/AT4G21534/AT4G23690/AT4G25800/AT4G25840/AT4G31000/AT4G34135/AT4G39030/AT5G02580/AT5G15350/AT5G41900/AT5G49215/AT5G54160/AT5G58980/AT5G60860/AT5G62470	36	Abd-0	Abd-0_High cadmium	Y
High cadmium	GO:0042440	pigment metabolic process	39/2347	290/26032	0.00769899	0.123743	0.114374	AT1G17830/AT1G20490/AT1G23750/AT1G25425/AT1G28100/AT1G30530/AT1G56650/AT1G69720/AT1G75040/AT2G16890/AT2G22800/AT2G25530/AT2G31250/AT2G43000/AT3G03341/AT3G04140/AT3G11210/AT3G21560/AT3G23080/AT3G27160/AT3G27210/AT3G50280/AT3G50760/AT3G61920/AT4G13575/AT4G16590/AT4G16750/AT4G25700/AT4G27570/AT4G34135/AT5G02580/AT5G39530/AT5G40950/AT5G43745/AT5G43860/AT5G54160/AT5G54190/AT5G56860/AT5G65890	39	Abd-0	Abd-0_High cadmium	N
High cadmium	GO:0009991	response to extracellular stimulus	41/2347	309/26032	0.00803774	0.126987	0.117373	AT1G05680/AT1G18910/AT1G21400/AT1G22160/AT1G29290/AT1G29395/AT1G43910/AT1G68740/AT1G69480/AT1G72180/AT1G73010/AT2G04080/AT2G14210/AT2G14610/AT2G15970/AT2G30766/AT2G33770/AT2G47160/AT3G02570/AT3G04530/AT3G05630/AT3G09922/AT3G13950/AT3G15450/AT3G47340/AT3G48350/AT3G49620/AT3G52710/AT3G55880/AT4G02380/AT4G04620/AT4G10380/AT4G17670/AT4G24670/AT4G31330/AT4G34950/AT5G03545/AT5G24660/AT5G41900/AT5G45380…	41	Abd-0	Abd-0_High cadmium	Y
High cadmium	GO:0006880	intracellular sequestering of iron ion	5/2347	15/26032	0.00824434	0.127372	0.117728	AT2G40300/AT3G56090/AT4G27860/AT5G01600/AT5G24290	5	Abd-0	Abd-0_High cadmium	N
High cadmium	GO:0009741	response to brassinosteroid	19/2347	117/26032	0.00845468	0.128627	0.118889	AT1G30570/AT1G34210/AT1G69160/AT2G13790/AT2G18010/AT2G40750/AT2G42580/AT2G44080/AT2G46400/AT3G05800/AT3G54030/AT3G54400/AT3G56400/AT4G02330/AT4G08950/AT5G18010/AT5G26230/AT5G57560/AT5G62380	19	Abd-0	Abd-0_High cadmium	N
High cadmium	GO:0048629	trichome patterning	4/2347	10/26032	0.00887424	0.133988	0.123843	AT1G09310/AT2G30420/AT2G30424/AT5G40330	4	Abd-0	Abd-0_High cadmium	N
High cadmium	GO:0010646	regulation of cell communication	55/2347	442/26032	0.00915966	0.136333	0.12601	AT1G03840/AT1G07430/AT1G10560/AT1G17380/AT1G19180/AT1G23140/AT1G51940/AT1G54200/AT1G59870/AT1G69160/AT1G70810/AT2G04450/AT2G04495/AT2G15830/AT2G17120/AT2G20142/AT2G30420/AT2G30424/AT2G34600/AT2G40750/AT2G46400/AT3G15150/AT3G16360/AT3G21510/AT3G22275/AT3G23150/AT3G47820/AT3G56400/AT4G05040/AT4G11890/AT4G14365/AT4G14390/AT4G14400/AT4G18670/AT4G19660/AT4G23220/AT4G23450/AT4G23810/AT4G26120/AT4G34410…	55	Abd-0	Abd-0_High cadmium	Y
High cadmium	GO:0009687	abscisic acid metabolic process	8/2347	34/26032	0.00930317	0.136333	0.12601	AT1G64670/AT1G65690/AT2G29090/AT2G41070/AT3G21780/AT4G18780/AT4G19230/AT5G62470	8	Abd-0	Abd-0_High cadmium	N
High cadmium	GO:0043288	apocarotenoid metabolic process	8/2347	34/26032	0.00930317	0.136333	0.12601	AT1G64670/AT1G65690/AT2G29090/AT2G41070/AT3G21780/AT4G18780/AT4G19230/AT5G62470	8	Abd-0	Abd-0_High cadmium	N
High cadmium	GO:0009813	flavonoid biosynthetic process	18/2347	110/26032	0.00943145	0.1364	0.126073	AT1G20490/AT1G30530/AT1G32640/AT1G56650/AT1G75040/AT2G16890/AT2G43000/AT3G21560/AT3G27210/AT3G61920/AT4G16680/AT4G16750/AT4G25640/AT4G34135/AT5G05270/AT5G07990/AT5G24530/AT5G54160	18	Abd-0	Abd-0_High cadmium	N
High cadmium	GO:0009639	response to red or far red light	51/2347	405/26032	0.00944468	0.1364	0.126073	AT1G15550/AT1G18400/AT1G19450/AT1G20070/AT1G29300/AT1G32870/AT1G52342/AT1G52830/AT1G58520/AT1G69160/AT1G76590/AT2G16890/AT2G18010/AT2G20835/AT2G21650/AT2G22800/AT2G29090/AT2G29670/AT2G31360/AT2G31380/AT2G40460/AT2G42540/AT2G42870/AT3G04140/AT3G04420/AT3G07350/AT3G27350/AT3G27690/AT3G47820/AT3G54510/AT3G55370/AT3G57830/AT3G58850/AT4G14130/AT4G16250/AT4G18220/AT4G19230/AT4G25260/AT4G28330/AT4G32280…	51	Abd-0	Abd-0_High cadmium	Y
High cadmium	GO:0010115	regulation of abscisic acid biosynthetic process	5/2347	16/26032	0.0111146	0.152401	0.140863	AT1G64670/AT1G65690/AT2G41070/AT4G18780/AT5G62470	5	Abd-0	Abd-0_High cadmium	N
High cadmium	GO:2000033	regulation of seed dormancy process	5/2347	16/26032	0.0111146	0.152401	0.140863	AT1G07430/AT3G27490/AT5G17490/AT5G45830/AT5G62470	5	Abd-0	Abd-0_High cadmium	N
High cadmium	GO:0080086	stamen filament development	4/2347	11/26032	0.0129611	0.169217	0.156405	AT1G17420/AT1G72520/AT3G15540/AT5G40350	4	Abd-0	Abd-0_High cadmium	N
High cadmium	GO:0097306	cellular response to alcohol	43/2347	338/26032	0.0136536	0.174434	0.161227	AT1G02220/AT1G05680/AT1G07430/AT1G10560/AT1G15080/AT1G23140/AT1G24020/AT1G24580/AT1G27200/AT1G49720/AT1G51940/AT1G64060/AT1G70810/AT1G71960/AT1G72120/AT1G76970/AT1G78070/AT2G41070/AT2G43140/AT3G25010/AT3G27690/AT3G48360/AT3G49260/AT3G55430/AT4G11890/AT4G12005/AT4G15610/AT4G16750/AT4G17870/AT4G21534/AT4G23450/AT4G32920/AT5G11310/AT5G20270/AT5G20720/AT5G22460/AT5G23580/AT5G45830/AT5G52300/AT5G58670…	43	Abd-0	Abd-0_High cadmium	N
High cadmium	GO:0042538	hyperosmotic salinity response	11/2347	60/26032	0.0172397	0.215837	0.199495	AT1G05680/AT1G16920/AT2G39010/AT2G43000/AT3G05880/AT4G23600/AT5G17490/AT5G24770/AT5G46830/AT5G52310/AT5G65010	11	Abd-0	Abd-0_High cadmium	N
High cadmium	GO:0010039	response to iron ion	6/2347	24/26032	0.0173634	0.215837	0.199495	AT1G18910/AT2G28160/AT2G40300/AT3G56090/AT5G01600/AT5G24380	6	Abd-0	Abd-0_High cadmium	N
High cadmium	GO:0051321	meiotic cell cycle	42/2347	334/26032	0.0175414	0.215837	0.199495	AT1G03180/AT1G11220/AT1G32310/AT1G34210/AT1G64080/AT1G65010/AT1G68400/AT1G69910/AT1G78790/AT2G20635/AT2G30820/AT2G45470/AT3G02120/AT3G03130/AT3G05130/AT3G05470/AT3G15720/AT3G25100/AT3G27330/AT3G43210/AT3G56870/AT3G57830/AT3G59550/AT3G63200/AT4G00980/AT4G14310/AT4G26960/AT4G31400/AT4G32200/AT4G37450/AT4G38660/AT4G39900/AT5G02820/AT5G05510/AT5G05620/AT5G39770/AT5G45400/AT5G49120/AT5G50930/AT5G55180…	42	Abd-0	Abd-0_High cadmium	Y
High cadmium	GO:0000272	polysaccharide catabolic process	21/2347	143/26032	0.0176525	0.215837	0.199495	AT1G02640/AT1G53830/AT2G26440/AT3G07010/AT3G10720/AT3G19620/AT3G24230/AT3G27400/AT3G47010/AT3G47050/AT3G47400/AT4G02330/AT4G28490/AT5G04310/AT5G04885/AT5G09730/AT5G19730/AT5G47500/AT5G48900/AT5G49360/AT5G63180	21	Abd-0	Abd-0_High cadmium	N
High cadmium	GO:0009308	amine metabolic process	24/2347	170/26032	0.0185126	0.221014	0.204281	AT1G07780/AT1G26210/AT1G29410/AT1G31690/AT1G32640/AT1G47480/AT1G52000/AT1G74430/AT1G75450/AT2G04080/AT2G22200/AT2G22330/AT3G23630/AT3G28220/AT3G55840/AT4G08870/AT4G21903/AT4G34410/AT4G35060/AT4G39950/AT5G16190/AT5G17460/AT5G21482/AT5G60890	24	Abd-0	Abd-0_High cadmium	N
High cadmium	GO:0016144	S-glycoside biosynthetic process	10/2347	53/26032	0.0186898	0.221014	0.204281	AT1G16410/AT1G32640/AT1G62570/AT2G22330/AT2G25450/AT3G56400/AT4G12030/AT5G23010/AT5G23020/AT5G60890	10	Abd-0	Abd-0_High cadmium	Y
High cadmium	GO:0019761	glucosinolate biosynthetic process	10/2347	53/26032	0.0186898	0.221014	0.204281	AT1G16410/AT1G32640/AT1G62570/AT2G22330/AT2G25450/AT3G56400/AT4G12030/AT5G23010/AT5G23020/AT5G60890	10	Abd-0	Abd-0_High cadmium	Y
High cadmium	GO:0097035	regulation of membrane lipid distribution	5/2347	18/26032	0.0187413	0.221014	0.204281	AT1G17500/AT1G68710/AT1G72700/AT3G25610/AT5G04930	5	Abd-0	Abd-0_High cadmium	N
High cadmium	GO:0009411	response to UV	19/2347	128/26032	0.0209179	0.239393	0.221268	AT1G08810/AT1G20340/AT1G29410/AT1G32870/AT1G51680/AT1G56510/AT1G65060/AT1G66730/AT1G73805/AT1G75040/AT2G37040/AT3G12610/AT3G22231/AT3G50930/AT4G36220/AT5G05410/AT5G07990/AT5G45610/AT5G63310	19	Abd-0	Abd-0_High cadmium	Y
High cadmium	GO:0010025	wax biosynthetic process	8/2347	39/26032	0.0211155	0.239393	0.221268	AT1G01120/AT1G02205/AT1G49430/AT4G24510/AT4G33790/AT5G02890/AT5G12420/AT5G62470	8	Abd-0	Abd-0_High cadmium	N
High cadmium	GO:0009699	phenylpropanoid biosynthetic process	17/2347	111/26032	0.0211286	0.239393	0.221268	AT1G04220/AT1G05850/AT1G61820/AT1G64670/AT1G66230/AT2G37040/AT3G45870/AT4G23690/AT4G33790/AT4G36220/AT4G39230/AT4G39330/AT5G03260/AT5G04230/AT5G04330/AT5G22500/AT5G54160	17	Abd-0	Abd-0_High cadmium	N
High cadmium	GO:0000079	regulation of cyclin-dependent protein serine/threonine kinase activity	10/2347	54/26032	0.0211406	0.239393	0.221268	AT1G15570/AT1G34460/AT1G47210/AT2G26760/AT2G44740/AT3G50630/AT4G35620/AT4G37490/AT5G43080/AT5G65420	10	Abd-0	Abd-0_High cadmium	N
High cadmium	GO:1904029	regulation of cyclin-dependent protein kinase activity	10/2347	54/26032	0.0211406	0.239393	0.221268	AT1G15570/AT1G34460/AT1G47210/AT2G26760/AT2G44740/AT3G50630/AT4G35620/AT4G37490/AT5G43080/AT5G65420	10	Abd-0	Abd-0_High cadmium	N
High cadmium	GO:1900140	regulation of seedling development	15/2347	95/26032	0.022704	0.25167	0.232615	AT1G07430/AT1G10560/AT1G20450/AT1G66700/AT2G13790/AT2G36270/AT2G43820/AT3G27490/AT3G52150/AT5G11310/AT5G13200/AT5G17490/AT5G47550/AT5G56030/AT5G56860	15	Abd-0	Abd-0_High cadmium	N
High cadmium	GO:0051238	sequestering of metal ion	5/2347	19/26032	0.0235898	0.25167	0.232615	AT2G40300/AT3G56090/AT4G27860/AT5G01600/AT5G24290	5	Abd-0	Abd-0_High cadmium	N
High cadmium	GO:0051726	regulation of cell cycle	32/2347	247/26032	0.0238582	0.25167	0.232615	AT1G03180/AT1G07270/AT1G07370/AT1G09200/AT1G15570/AT1G20930/AT1G34460/AT1G47210/AT2G14900/AT2G20635/AT2G22010/AT2G26760/AT2G29680/AT2G44740/AT3G15150/AT3G16640/AT3G25980/AT3G27630/AT3G46320/AT3G50630/AT4G14310/AT4G31400/AT4G32830/AT4G35620/AT4G37490/AT5G05510/AT5G24330/AT5G39770/AT5G43080/AT5G45610/AT5G52910/AT5G65420	32	Abd-0	Abd-0_High cadmium	Y
High cadmium	GO:0008156	negative regulation of DNA replication	4/2347	13/26032	0.0242784	0.25167	0.232615	AT3G15150/AT5G07810/AT5G13060/AT5G52910	4	Abd-0	Abd-0_High cadmium	N
High cadmium	GO:0042436	indole-containing compound catabolic process	4/2347	13/26032	0.0242784	0.25167	0.232615	AT1G59870/AT2G22330/AT3G55840/AT4G39950	4	Abd-0	Abd-0_High cadmium	N
High cadmium	GO:2000104	negative regulation of DNA-templated DNA replication	4/2347	13/26032	0.0242784	0.25167	0.232615	AT3G15150/AT5G07810/AT5G13060/AT5G52910	4	Abd-0	Abd-0_High cadmium	N
High cadmium	GO:0010166	wax metabolic process	8/2347	40/26032	0.0243714	0.25167	0.232615	AT1G01120/AT1G02205/AT1G49430/AT4G24510/AT4G33790/AT5G02890/AT5G12420/AT5G62470	8	Abd-0	Abd-0_High cadmium	N
High cadmium	GO:0042335	cuticle development	7/2347	33/26032	0.0254018	0.256179	0.236783	AT1G01120/AT1G02205/AT1G27950/AT1G64670/AT2G26250/AT2G38530/AT3G43720	7	Abd-0	Abd-0_High cadmium	N
High cadmium	GO:0009269	response to desiccation	6/2347	26/26032	0.0254508	0.256179	0.236783	AT1G01470/AT1G32640/AT3G25760/AT3G27690/AT5G25610/AT5G52310	6	Abd-0	Abd-0_High cadmium	N
High cadmium	GO:0010876	lipid localization	23/2347	168/26032	0.0286658	0.284233	0.262713	AT1G17500/AT1G27950/AT1G68710/AT1G71960/AT1G72700/AT2G15050/AT2G34690/AT2G38530/AT2G38540/AT3G20510/AT3G25610/AT3G43720/AT3G47750/AT3G47780/AT4G33355/AT4G39180/AT5G04930/AT5G07560/AT5G23820/AT5G52050/AT5G56100/AT5G61730/AT5G64080	23	Abd-0	Abd-0_High cadmium	N
High cadmium	GO:0080147	root hair cell development	17/2347	115/26032	0.0288275	0.284422	0.262887	AT1G52240/AT1G59870/AT1G77450/AT2G24260/AT2G30420/AT3G16640/AT3G43960/AT3G57630/AT3G62720/AT4G22010/AT4G34580/AT5G05620/AT5G06270/AT5G24870/AT5G44020/AT5G49680/AT5G56540	17	Abd-0	Abd-0_High cadmium	N
High cadmium	GO:0044042	glucan metabolic process	30/2347	235/26032	0.0332482	0.309643	0.2862	AT1G05850/AT1G11545/AT1G32170/AT1G66430/AT2G06850/AT2G15390/AT2G20370/AT2G31390/AT2G32530/AT2G36870/AT3G23730/AT3G47010/AT3G47050/AT3G62720/AT4G14130/AT4G18780/AT4G23990/AT4G25810/AT4G26690/AT4G30280/AT4G37800/AT5G04885/AT5G06610/AT5G07720/AT5G17420/AT5G55480/AT5G57550/AT5G57560/AT5G60950/AT5G62220	30	Abd-0	Abd-0_High cadmium	N
High cadmium	GO:0098661	inorganic anion transmembrane transport	6/2347	28/26032	0.0357148	0.327901	0.303075	AT1G77990/AT1G80050/AT2G33770/AT2G47160/AT3G06100/AT5G19600	6	Abd-0	Abd-0_High cadmium	N
High cadmium	GO:0090627	plant epidermal cell differentiation	28/2347	218/26032	0.0361052	0.328574	0.303696	AT1G05850/AT1G15570/AT1G32170/AT1G52240/AT1G59870/AT1G77450/AT2G24260/AT2G30420/AT2G38530/AT3G16640/AT3G43960/AT3G57630/AT3G62720/AT4G01060/AT4G12970/AT4G22010/AT4G26690/AT4G31230/AT4G34580/AT5G05620/AT5G06270/AT5G24870/AT5G40330/AT5G44020/AT5G49680/AT5G55480/AT5G56540/AT5G65090	28	Abd-0	Abd-0_High cadmium	N
High cadmium	GO:0007568	aging	11/2347	67/26032	0.0364116	0.329856	0.304882	AT1G26820/AT2G21045/AT2G22470/AT2G36630/AT3G22410/AT3G49620/AT3G51660/AT4G09750/AT4G16680/AT5G09620/AT5G14930	11	Abd-0	Abd-0_High cadmium	N
High cadmium	GO:1901616	organic hydroxy compound catabolic process	9/2347	51/26032	0.036998	0.332149	0.307001	AT1G47510/AT2G29090/AT2G37040/AT3G21780/AT4G10500/AT4G19230/AT5G09290/AT5G24530/AT5G65090	9	Abd-0	Abd-0_High cadmium	N
High cadmium	GO:0006826	iron ion transport	7/2347	36/26032	0.0392525	0.349242	0.3228	AT1G18910/AT2G28160/AT2G30766/AT2G40300/AT3G56090/AT5G01600/AT5G41000	7	Abd-0	Abd-0_High cadmium	N
High cadmium	GO:0031348	negative regulation of defense response	12/2347	77/26032	0.042363	0.369833	0.341832	AT1G51090/AT1G51940/AT1G59870/AT1G70260/AT2G13800/AT3G11820/AT3G61190/AT4G39030/AT5G05600/AT5G39670/AT5G48380/AT5G61880	12	Abd-0	Abd-0_High cadmium	Y
High cadmium	GO:0009626	plant-type hypersensitive response	11/2347	69/26032	0.0439009	0.378552	0.349891	AT1G59870/AT2G26560/AT3G11820/AT3G20600/AT3G44670/AT3G46530/AT3G48090/AT3G50930/AT4G22305/AT4G23210/AT5G15410	11	Abd-0	Abd-0_High cadmium	N
High cadmium	GO:0048469	cell maturation	20/2347	148/26032	0.0440663	0.378552	0.349891	AT1G52240/AT1G59870/AT1G77450/AT2G24260/AT2G30420/AT3G16640/AT3G43960/AT3G57630/AT3G62720/AT4G01060/AT4G22010/AT4G26690/AT4G34580/AT5G05620/AT5G06270/AT5G24870/AT5G44020/AT5G49680/AT5G56540/AT5G65090	20	Abd-0	Abd-0_High cadmium	N
High cadmium	GO:0022611	dormancy process	10/2347	61/26032	0.0451475	0.38289	0.3539	AT1G07430/AT2G29090/AT3G27490/AT4G19230/AT5G01300/AT5G13200/AT5G17490/AT5G45830/AT5G62470/AT5G67190	10	Abd-0	Abd-0_High cadmium	N
High cadmium	GO:0090332	stomatal closure	9/2347	53/26032	0.0459223	0.384551	0.355436	AT1G07000/AT2G40750/AT2G41070/AT3G16640/AT3G27690/AT3G49260/AT3G56400/AT3G58490/AT5G56030	9	Abd-0	Abd-0_High cadmium	N
High cadmium	GO:0031668	cellular response to extracellular stimulus	30/2347	243/26032	0.0484812	0.40428	0.373671	AT1G05680/AT1G18910/AT1G21400/AT1G29290/AT1G29395/AT1G43910/AT1G68740/AT1G69480/AT1G73010/AT2G04080/AT2G15970/AT2G33770/AT2G47160/AT3G04530/AT3G05630/AT3G09922/AT3G15450/AT3G47340/AT3G49620/AT3G52710/AT3G55880/AT4G02380/AT4G04620/AT4G10380/AT4G24670/AT4G31330/AT5G03545/AT5G24660/AT5G45380/AT5G60890	30	Abd-0	Abd-0_High cadmium	Y
Low cadmium	GO:0000278	mitotic cell cycle	90/2069	301/26032	2.95564e-29	5.65414e-26	4.81303e-26	AT1G02730/AT1G07270/AT1G08260/AT1G09450/AT1G15570/AT1G16330/AT1G20610/AT1G20930/AT1G44110/AT1G44900/AT1G47210/AT1G50010/AT1G68400/AT1G69770/AT1G70210/AT1G75780/AT1G76310/AT1G76540/AT1G77390/AT1G80370/AT2G01210/AT2G16440/AT2G20635/AT2G21770/AT2G25880/AT2G26760/AT2G28620/AT2G29550/AT2G31270/AT2G32590/AT2G33560/AT2G38620/AT2G44580/AT3G05480/AT3G11520/AT3G17360/AT3G18730/AT3G19050/AT3G25100/AT3G25980…	90	Abd-0	Abd-0_Low cadmium	Y
Low cadmium	GO:0006260	DNA replication	55/2069	170/26032	3.61129e-20	2.3028e-17	1.96023e-17	AT1G07270/AT1G07370/AT1G08260/AT1G09200/AT1G15570/AT1G26840/AT1G27880/AT1G35530/AT1G44900/AT1G67630/AT2G07690/AT2G16440/AT2G20980/AT2G21790/AT2G24490/AT2G29570/AT2G31270/AT2G37560/AT2G38620/AT2G40550/AT2G42260/AT3G02820/AT3G05740/AT3G19150/AT3G20260/AT3G25100/AT3G27060/AT3G42660/AT3G48160/AT3G52630/AT3G54180/AT3G54710/AT3G54750/AT4G02060/AT4G12620/AT4G14310/AT4G14700/AT5G07810/AT5G08020/AT5G11510…	55	Abd-0	Abd-0_Low cadmium	Y
Low cadmium	GO:0051321	meiotic cell cycle	77/2069	334/26032	9.12347e-18	3.40768e-15	2.90075e-15	AT1G01110/AT1G01370/AT1G06660/AT1G11120/AT1G18650/AT1G19950/AT1G20720/AT1G25510/AT1G29630/AT1G30600/AT1G35530/AT1G50240/AT1G67750/AT1G68400/AT1G72250/AT1G77390/AT1G80280/AT2G13680/AT2G20635/AT2G33400/AT2G33560/AT2G37960/AT2G42890/AT2G45470/AT2G46780/AT2G47500/AT3G02120/AT3G02930/AT3G03130/AT3G05470/AT3G06160/AT3G15720/AT3G20260/AT3G23890/AT3G25100/AT3G48980/AT3G53760/AT3G56870/AT3G57830/AT3G57860…	77	Abd-0	Abd-0_Low cadmium	Y
Low cadmium	GO:0051726	regulation of cell cycle	63/2069	247/26032	4.80858e-17	1.31412e-14	1.11863e-14	AT1G02970/AT1G07270/AT1G07370/AT1G09200/AT1G15570/AT1G16330/AT1G20610/AT1G20930/AT1G26330/AT1G35530/AT1G44110/AT1G47210/AT1G65470/AT1G70210/AT1G76310/AT1G76540/AT1G77390/AT1G80370/AT1G80710/AT2G14900/AT2G20635/AT2G25880/AT2G26760/AT2G31270/AT2G33560/AT2G38620/AT2G42890/AT3G02820/AT3G05480/AT3G11520/AT3G19150/AT3G25980/AT3G27060/AT3G44050/AT3G46320/AT3G48150/AT3G48160/AT3G50410/AT3G54180/AT3G54710…	63	Abd-0	Abd-0_Low cadmium	Y
Low cadmium	GO:0007017	microtubule-based process	62/2069	244/26032	1.03692e-16	2.47954e-14	2.11068e-14	AT1G04820/AT1G18370/AT1G20060/AT1G50010/AT1G59540/AT1G68400/AT1G72250/AT1G75780/AT2G22610/AT2G24070/AT2G25880/AT2G28620/AT2G29550/AT2G33460/AT2G36200/AT2G38720/AT2G44190/AT2G47500/AT3G04630/AT3G06030/AT3G10180/AT3G10310/AT3G17360/AT3G17840/AT3G19050/AT3G20150/AT3G44050/AT3G45850/AT3G47690/AT3G51150/AT3G53760/AT3G58650/AT3G60840/AT3G63480/AT4G05190/AT4G14330/AT4G14960/AT4G15830/AT4G21270/AT4G21820…	62	Abd-0	Abd-0_Low cadmium	Y
Low cadmium	GO:0042546	cell wall biogenesis	96/2069	496/26032	2.22656e-16	4.73269e-14	4.02865e-14	AT1G02730/AT1G03870/AT1G06850/AT1G08340/AT1G10460/AT1G10550/AT1G11545/AT1G12260/AT1G13250/AT1G19940/AT1G23460/AT1G29980/AT1G32640/AT1G33170/AT1G41830/AT1G43790/AT1G45130/AT1G62700/AT1G64390/AT1G64640/AT1G65310/AT1G70500/AT1G77460/AT1G78040/AT1G79420/AT2G02780/AT2G04780/AT2G06850/AT2G15390/AT2G21770/AT2G22170/AT2G27930/AT2G28760/AT2G29050/AT2G33460/AT2G33570/AT2G35860/AT2G36570/AT2G36870/AT2G37090…	96	Abd-0	Abd-0_Low cadmium	Y
Low cadmium	GO:0036293	response to decreased oxygen levels	72/2069	335/26032	5.25501e-15	9.13894e-13	7.77943e-13	AT1G01720/AT1G09070/AT1G10140/AT1G15010/AT1G17147/AT1G19020/AT1G21550/AT1G23710/AT1G25560/AT1G26420/AT1G27730/AT1G30040/AT1G35140/AT1G36622/AT1G63090/AT1G65490/AT1G67360/AT1G68620/AT1G69890/AT1G72920/AT1G72940/AT1G73500/AT1G76600/AT1G76650/AT1G76680/AT2G22500/AT2G23690/AT2G25735/AT2G27500/AT2G28570/AT2G36800/AT2G40000/AT2G40140/AT2G41010/AT2G43060/AT3G05937/AT3G08720/AT3G11490/AT3G20395/AT3G23150…	72	Abd-0	Abd-0_Low cadmium	Y
Low cadmium	GO:0009751	response to salicylic acid	88/2069	464/26032	1.39249e-14	1.97768e-12	1.68348e-12	AT1G05340/AT1G07620/AT1G20310/AT1G21310/AT1G21910/AT1G22400/AT1G25400/AT1G26420/AT1G28480/AT1G29690/AT1G36622/AT1G44830/AT1G56250/AT1G59590/AT1G62810/AT1G63720/AT1G63860/AT1G66350/AT1G66700/AT1G66920/AT1G67850/AT1G68620/AT1G70370/AT1G72940/AT1G76680/AT1G79680/AT1G80840/AT2G21510/AT2G24240/AT2G25735/AT2G27500/AT2G32690/AT2G39650/AT2G40000/AT2G40270/AT3G04290/AT3G06890/AT3G12830/AT3G13950/AT3G14280…	88	Abd-0	Abd-0_Low cadmium	Y
Low cadmium	GO:0007018	microtubule-based movement	28/2069	65/26032	1.45344e-14	1.97768e-12	1.68348e-12	AT1G18370/AT1G20060/AT1G59540/AT1G72250/AT2G22610/AT2G28620/AT2G36200/AT2G47500/AT3G10180/AT3G10310/AT3G17360/AT3G19050/AT3G20150/AT3G44050/AT3G45850/AT3G51150/AT3G63480/AT4G05190/AT4G14330/AT4G21270/AT4G26660/AT4G38950/AT5G02370/AT5G06670/AT5G23910/AT5G55520/AT5G60930/AT5G66310	28	Abd-0	Abd-0_Low cadmium	Y
Low cadmium	GO:0071456	cellular response to hypoxia	55/2069	242/26032	8.0094e-13	8.51222e-11	7.24593e-11	AT1G01720/AT1G09070/AT1G10140/AT1G15010/AT1G19020/AT1G21550/AT1G23710/AT1G25560/AT1G27730/AT1G30040/AT1G35140/AT1G63090/AT1G65490/AT1G67360/AT1G68620/AT1G69890/AT1G72920/AT1G72940/AT1G73500/AT1G76600/AT1G76650/AT1G76680/AT2G22500/AT2G25735/AT2G36800/AT2G40000/AT2G40140/AT2G41010/AT3G08720/AT3G23150/AT3G24715/AT3G49780/AT4G19880/AT4G20860/AT4G24570/AT4G27657/AT4G29780/AT4G33560/AT4G34131/AT4G34150…	55	Abd-0	Abd-0_Low cadmium	Y
Low cadmium	GO:0006928	movement of cell or subcellular component	30/2069	87/26032	1.84112e-12	1.67717e-10	1.42767e-10	AT1G04160/AT1G04600/AT1G18370/AT1G20060/AT1G59540/AT1G72250/AT2G22610/AT2G28620/AT2G36200/AT2G47500/AT3G10180/AT3G10310/AT3G17360/AT3G19050/AT3G20150/AT3G44050/AT3G45850/AT3G51150/AT3G63480/AT4G05190/AT4G14330/AT4G21270/AT4G26660/AT4G38950/AT5G02370/AT5G06670/AT5G23910/AT5G55520/AT5G60930/AT5G66310	30	Abd-0	Abd-0_Low cadmium	Y
Low cadmium	GO:0010200	response to chitin	62/2069	314/26032	1.91898e-11	1.59609e-09	1.35866e-09	AT1G17147/AT1G20310/AT1G21000/AT1G23710/AT1G24145/AT1G25400/AT1G27200/AT1G27730/AT1G29050/AT1G56250/AT1G56660/AT1G59590/AT1G63090/AT1G63720/AT1G72940/AT2G24240/AT2G25735/AT2G27310/AT2G27500/AT2G28400/AT2G36650/AT2G38790/AT2G39650/AT2G40270/AT2G42760/AT2G46780/AT3G01830/AT3G06890/AT3G12710/AT3G13950/AT3G15518/AT3G16530/AT3G19010/AT3G29000/AT3G49780/AT3G57740/AT3G62570/AT4G17900/AT4G22710/AT4G24380…	62	Abd-0	Abd-0_Low cadmium	Y
Low cadmium	GO:0000910	cytokinesis	43/2069	182/26032	6.49772e-11	5.17922e-09	4.40876e-09	AT1G02730/AT1G18370/AT1G25510/AT1G30600/AT1G50240/AT1G53140/AT1G69770/AT1G72250/AT2G01210/AT2G21770/AT2G25880/AT2G28620/AT2G35190/AT2G47500/AT3G02120/AT3G03130/AT3G05470/AT3G17360/AT3G17840/AT3G19050/AT3G20260/AT3G26700/AT3G44050/AT3G57830/AT3G58650/AT4G14310/AT4G15430/AT4G18780/AT4G32830/AT4G33400/AT5G01890/AT5G05180/AT5G06390/AT5G07030/AT5G11510/AT5G17420/AT5G18700/AT5G44030/AT5G49160/AT5G51560…	43	Abd-0	Abd-0_Low cadmium	Y
Low cadmium	GO:0000725	recombinational repair	30/2069	105/26032	3.75095e-10	2.5627e-08	2.18147e-08	AT1G04020/AT1G27880/AT1G35530/AT1G44900/AT1G65470/AT2G07690/AT2G16440/AT2G24490/AT2G28560/AT3G05740/AT3G25100/AT3G46320/AT3G59550/AT4G00020/AT4G00380/AT4G02060/AT4G16970/AT4G21070/AT4G25120/AT4G35110/AT5G01630/AT5G08020/AT5G20850/AT5G22750/AT5G27680/AT5G38110/AT5G44635/AT5G56220/AT5G61000/AT5G64630	30	Abd-0	Abd-0_Low cadmium	Y
Low cadmium	GO:0044036	cell wall macromolecule metabolic process	45/2069	228/26032	1.08267e-08	6.47232e-07	5.50949e-07	AT1G02640/AT1G05850/AT1G10550/AT1G11545/AT1G27120/AT1G45130/AT1G58370/AT1G65310/AT1G71930/AT1G77460/AT1G79420/AT2G06850/AT2G15390/AT2G28760/AT2G36870/AT2G37090/AT2G38320/AT2G43570/AT2G43610/AT2G43620/AT3G16920/AT3G18660/AT3G19620/AT3G23730/AT3G29810/AT3G44990/AT4G01750/AT4G03210/AT4G08160/AT4G14130/AT4G30270/AT4G30290/AT4G33810/AT4G37800/AT5G07080/AT5G15500/AT5G15740/AT5G16410/AT5G17420/AT5G22940…	45	Abd-0	Abd-0_Low cadmium	Y
Low cadmium	GO:0000226	microtubule cytoskeleton organization	39/2069	184/26032	1.32069e-08	7.656e-07	6.51709e-07	AT1G50010/AT1G68400/AT1G75780/AT2G24070/AT2G25880/AT2G28620/AT2G29550/AT2G33460/AT2G38720/AT2G44190/AT3G04630/AT3G06030/AT3G17840/AT3G19050/AT3G44050/AT3G47690/AT3G53760/AT3G58650/AT3G60840/AT4G05190/AT4G14960/AT4G15830/AT4G21270/AT4G21820/AT4G22860/AT4G32830/AT4G37010/AT4G39403/AT5G12250/AT5G15510/AT5G15600/AT5G18700/AT5G19780/AT5G23860/AT5G51600/AT5G60930/AT5G62500/AT5G62700/AT5G67270	39	Abd-0	Abd-0_Low cadmium	N
Low cadmium	GO:0000079	regulation of cyclin-dependent protein serine/threonine kinase activity	19/2069	54/26032	1.43431e-08	7.83953e-07	6.67332e-07	AT1G15570/AT1G16330/AT1G20610/AT1G44110/AT1G47210/AT1G70210/AT1G76310/AT1G77390/AT1G80370/AT2G26760/AT3G11520/AT3G19150/AT4G03270/AT4G34160/AT4G35620/AT5G06150/AT5G25380/AT5G43080/AT5G65420	19	Abd-0	Abd-0_Low cadmium	N
Low cadmium	GO:1904029	regulation of cyclin-dependent protein kinase activity	19/2069	54/26032	1.43431e-08	7.83953e-07	6.67332e-07	AT1G15570/AT1G16330/AT1G20610/AT1G44110/AT1G47210/AT1G70210/AT1G76310/AT1G77390/AT1G80370/AT2G26760/AT3G11520/AT3G19150/AT4G03270/AT4G34160/AT4G35620/AT5G06150/AT5G25380/AT5G43080/AT5G65420	19	Abd-0	Abd-0_Low cadmium	N
Low cadmium	GO:0000280	nuclear division	43/2069	219/26032	2.6668e-08	1.37881e-06	1.1737e-06	AT1G01370/AT1G06660/AT1G20720/AT1G35530/AT1G50240/AT1G77390/AT2G20635/AT2G32590/AT2G33400/AT2G33560/AT2G42260/AT2G42890/AT2G44580/AT3G02930/AT3G23890/AT3G25980/AT3G44050/AT3G47460/AT3G48150/AT3G57860/AT3G59550/AT3G63480/AT4G14310/AT4G14970/AT4G15890/AT4G21270/AT4G22860/AT4G24710/AT4G27595/AT4G32200/AT4G35110/AT5G04320/AT5G15510/AT5G20850/AT5G37630/AT5G48600/AT5G50930/AT5G51600/AT5G52220/AT5G56580…	43	Abd-0	Abd-0_Low cadmium	N
Low cadmium	GO:0051338	regulation of transferase activity	26/2069	101/26032	5.81498e-08	2.71318e-06	2.30957e-06	AT1G15570/AT1G16330/AT1G20610/AT1G44110/AT1G47210/AT1G70210/AT1G76310/AT1G77390/AT1G80370/AT2G26760/AT2G42260/AT3G11520/AT3G19150/AT3G57860/AT4G03270/AT4G22860/AT4G33260/AT4G33270/AT4G34160/AT4G35620/AT5G06150/AT5G13840/AT5G15510/AT5G25380/AT5G43080/AT5G65420	26	Abd-0	Abd-0_Low cadmium	Y
Low cadmium	GO:0072330	monocarboxylic acid biosynthetic process	52/2069	301/26032	8.60993e-08	3.66018e-06	3.11569e-06	AT1G01225/AT1G04020/AT1G04220/AT1G06080/AT1G06350/AT1G06360/AT1G17420/AT1G19440/AT1G19640/AT1G25450/AT1G49430/AT1G63300/AT1G64670/AT1G65690/AT1G66430/AT1G72520/AT1G76690/AT2G05990/AT2G06050/AT2G15090/AT2G22230/AT2G22330/AT2G29980/AT2G43360/AT3G02610/AT3G10340/AT3G23790/AT3G23840/AT3G25760/AT3G25780/AT3G56260/AT4G13710/AT4G18780/AT4G21070/AT4G21910/AT4G23500/AT4G24510/AT4G25050/AT4G34250/AT4G36830…	52	Abd-0	Abd-0_Low cadmium	N
Low cadmium	GO:0044550	secondary metabolite biosynthetic process	41/2069	213/26032	9.87012e-08	4.10468e-06	3.49407e-06	AT1G04220/AT1G04680/AT1G05850/AT1G08340/AT1G16400/AT1G18570/AT1G23460/AT1G32100/AT1G32640/AT1G34640/AT1G50110/AT1G56250/AT1G61810/AT1G62570/AT1G64670/AT1G70500/AT1G73500/AT2G22330/AT2G30770/AT2G38080/AT2G43000/AT2G43620/AT3G10340/AT3G16920/AT3G21230/AT3G62160/AT4G33790/AT4G39330/AT4G39950/AT5G03260/AT5G04230/AT5G22500/AT5G23010/AT5G23020/AT5G41040/AT5G41750/AT5G48850/AT5G48930/AT5G60020/AT5G60720…	41	Abd-0	Abd-0_Low cadmium	N
Low cadmium	GO:0016143	S-glycoside metabolic process	43/2069	234/26032	1.90993e-07	7.02635e-06	5.9811e-06	AT1G04680/AT1G16400/AT1G17147/AT1G18570/AT1G21100/AT1G21120/AT1G25510/AT1G32640/AT1G34640/AT1G41830/AT1G50110/AT1G52000/AT1G52400/AT1G60270/AT1G62520/AT1G62570/AT1G64390/AT1G66190/AT1G78860/AT2G02540/AT2G22330/AT2G22930/AT2G39330/AT2G44450/AT2G44460/AT2G47750/AT3G06868/AT3G14210/AT3G25700/AT3G54510/AT4G04830/AT4G21910/AT4G27560/AT4G37260/AT4G37750/AT5G13330/AT5G23010/AT5G23020/AT5G25980/AT5G26790…	43	Abd-0	Abd-0_Low cadmium	Y
Low cadmium	GO:0019757	glycosinolate metabolic process	43/2069	234/26032	1.90993e-07	7.02635e-06	5.9811e-06	AT1G04680/AT1G16400/AT1G17147/AT1G18570/AT1G21100/AT1G21120/AT1G25510/AT1G32640/AT1G34640/AT1G41830/AT1G50110/AT1G52000/AT1G52400/AT1G60270/AT1G62520/AT1G62570/AT1G64390/AT1G66190/AT1G78860/AT2G02540/AT2G22330/AT2G22930/AT2G39330/AT2G44450/AT2G44460/AT2G47750/AT3G06868/AT3G14210/AT3G25700/AT3G54510/AT4G04830/AT4G21910/AT4G27560/AT4G37260/AT4G37750/AT5G13330/AT5G23010/AT5G23020/AT5G25980/AT5G26790…	43	Abd-0	Abd-0_Low cadmium	Y
Low cadmium	GO:0019760	glucosinolate metabolic process	43/2069	234/26032	1.90993e-07	7.02635e-06	5.9811e-06	AT1G04680/AT1G16400/AT1G17147/AT1G18570/AT1G21100/AT1G21120/AT1G25510/AT1G32640/AT1G34640/AT1G41830/AT1G50110/AT1G52000/AT1G52400/AT1G60270/AT1G62520/AT1G62570/AT1G64390/AT1G66190/AT1G78860/AT2G02540/AT2G22330/AT2G22930/AT2G39330/AT2G44450/AT2G44460/AT2G47750/AT3G06868/AT3G14210/AT3G25700/AT3G54510/AT4G04830/AT4G21910/AT4G27560/AT4G37260/AT4G37750/AT5G13330/AT5G23010/AT5G23020/AT5G25980/AT5G26790…	43	Abd-0	Abd-0_Low cadmium	Y
Low cadmium	GO:0043549	regulation of kinase activity	21/2069	76/26032	2.9498e-07	1.04499e-05	8.8954e-06	AT1G15570/AT1G16330/AT1G20610/AT1G44110/AT1G47210/AT1G70210/AT1G76310/AT1G77390/AT1G80370/AT2G26760/AT3G11520/AT3G19150/AT4G03270/AT4G22860/AT4G34160/AT4G35620/AT5G06150/AT5G15510/AT5G25380/AT5G43080/AT5G65420	21	Abd-0	Abd-0_Low cadmium	N
Low cadmium	GO:0071555	cell wall organization	52/2069	313/26032	3.08141e-07	1.07177e-05	9.12333e-06	AT1G10550/AT1G11580/AT1G18570/AT1G20190/AT1G21310/AT1G57590/AT1G70370/AT1G70710/AT1G77460/AT2G03090/AT2G20750/AT2G21140/AT2G22330/AT2G24630/AT2G26330/AT2G28950/AT2G33460/AT2G34070/AT2G37640/AT2G39700/AT2G41210/AT2G45890/AT3G09405/AT3G10720/AT3G11490/AT3G28180/AT3G29030/AT3G29810/AT3G47400/AT3G50410/AT3G55500/AT3G62060/AT4G01750/AT4G02330/AT4G07960/AT4G19420/AT4G22730/AT4G28250/AT4G30270/AT4G31590…	52	Abd-0	Abd-0_Low cadmium	N
Low cadmium	GO:0009627	systemic acquired resistance	29/2069	131/26032	3.52161e-07	1.20301e-05	1.02405e-05	AT1G09750/AT1G26420/AT1G29660/AT1G36622/AT2G18660/AT2G22330/AT2G25735/AT2G27310/AT2G27660/AT2G43570/AT2G44480/AT3G01830/AT3G04720/AT3G05180/AT3G13950/AT3G48080/AT3G57260/AT4G15610/AT4G25050/AT4G26120/AT5G10760/AT5G26920/AT5G41740/AT5G41750/AT5G48657/AT5G52750/AT5G55450/AT5G64570/AT5G65600	29	Abd-0	Abd-0_Low cadmium	Y
Low cadmium	GO:1901657	glycosyl compound metabolic process	50/2069	300/26032	4.67502e-07	1.46612e-05	1.24802e-05	AT1G03110/AT1G04680/AT1G16400/AT1G17147/AT1G18570/AT1G21100/AT1G21120/AT1G25510/AT1G32640/AT1G34640/AT1G41830/AT1G50110/AT1G52000/AT1G52400/AT1G60270/AT1G62520/AT1G62570/AT1G64390/AT1G66190/AT1G78860/AT2G02540/AT2G22330/AT2G22930/AT2G39330/AT2G44450/AT2G44460/AT2G47750/AT3G06868/AT3G09820/AT3G14210/AT3G25700/AT3G54510/AT4G04830/AT4G15490/AT4G21910/AT4G27560/AT4G37260/AT4G37750/AT5G05860/AT5G10300…	50	Abd-0	Abd-0_Low cadmium	Y
Low cadmium	GO:0009404	toxin metabolic process	27/2069	119/26032	5.25098e-07	1.59446e-05	1.35727e-05	AT1G02920/AT1G02930/AT1G10140/AT1G10370/AT1G17170/AT1G21310/AT1G26420/AT1G36622/AT1G56250/AT1G59670/AT1G59700/AT1G68620/AT1G73500/AT2G02010/AT2G22330/AT2G29990/AT2G30770/AT2G43000/AT2G44790/AT3G13950/AT4G01870/AT4G15610/AT4G39950/AT5G38200/AT5G39050/AT5G41750/AT5G48657	27	Abd-0	Abd-0_Low cadmium	Y
Low cadmium	GO:0090693	plant organ senescence	43/2069	248/26032	9.87594e-07	2.8198e-05	2.40033e-05	AT1G09500/AT1G13990/AT1G21000/AT1G34180/AT1G36622/AT1G63245/AT1G64360/AT1G68620/AT1G69490/AT1G73500/AT1G76680/AT1G76980/AT2G23380/AT2G25625/AT2G43000/AT2G43570/AT2G44300/AT2G44480/AT3G02790/AT3G04060/AT3G22910/AT3G26210/AT3G26840/AT3G29035/AT3G48020/AT3G48080/AT3G50760/AT4G01870/AT4G02380/AT4G15610/AT4G18425/AT4G27410/AT4G32940/AT4G35180/AT5G08790/AT5G10625/AT5G17860/AT5G39050/AT5G39610/AT5G52300…	43	Abd-0	Abd-0_Low cadmium	Y
Low cadmium	GO:0010087	phloem or xylem histogenesis	32/2069	161/26032	1.16246e-06	3.17682e-05	2.70424e-05	AT1G12260/AT1G23460/AT1G28370/AT1G29630/AT1G60630/AT1G62700/AT1G63245/AT1G69320/AT1G71930/AT1G74930/AT2G06850/AT2G13820/AT2G26330/AT2G41820/AT2G44830/AT3G61920/AT4G00220/AT4G03210/AT4G08160/AT4G11280/AT4G14940/AT4G17500/AT4G22900/AT5G01890/AT5G10250/AT5G25380/AT5G40720/AT5G47220/AT5G61600/AT5G62940/AT5G64080/AT5G65800	32	Abd-0	Abd-0_Low cadmium	N
Low cadmium	GO:0006974	cellular response to DNA damage stimulus	59/2069	390/26032	1.30669e-06	3.5207e-05	2.99696e-05	AT1G04020/AT1G07370/AT1G08260/AT1G12370/AT1G19750/AT1G20720/AT1G27880/AT1G35530/AT1G44900/AT1G65470/AT1G75090/AT1G80710/AT1G80850/AT2G07690/AT2G16440/AT2G24490/AT2G28560/AT2G29570/AT2G40550/AT3G05480/AT3G05740/AT3G12040/AT3G12710/AT3G14890/AT3G24495/AT3G25100/AT3G27060/AT3G42660/AT3G46320/AT3G46940/AT3G52630/AT3G59550/AT4G00020/AT4G00380/AT4G02060/AT4G14970/AT4G16970/AT4G17760/AT4G21070/AT4G25120…	59	Abd-0	Abd-0_Low cadmium	Y
Low cadmium	GO:0010374	stomatal complex development	21/2069	85/26032	2.19906e-06	5.60908e-05	4.77467e-05	AT1G04110/AT1G09470/AT1G12860/AT1G15570/AT1G32640/AT1G67040/AT1G80370/AT2G16630/AT2G20875/AT2G26330/AT2G38620/AT3G01500/AT3G02120/AT3G07320/AT3G54180/AT4G12970/AT4G14770/AT4G34160/AT5G55480/AT5G65420/AT5G66230	21	Abd-0	Abd-0_Low cadmium	Y
Low cadmium	GO:0006275	regulation of DNA replication	15/2069	53/26032	1.04219e-05	0.000243136	0.000206967	AT1G07370/AT2G29570/AT2G31270/AT2G38620/AT3G02820/AT3G48160/AT3G54180/AT3G54710/AT5G07810/AT5G11510/AT5G13060/AT5G24330/AT5G52910/AT5G52950/AT5G59360	15	Abd-0	Abd-0_Low cadmium	N
Low cadmium	GO:0006949	syncytium formation	8/2069	16/26032	1.13091e-05	0.000257551	0.000219238	AT2G03090/AT2G19800/AT2G20750/AT2G28950/AT2G37640/AT2G39700/AT3G55500/AT4G28250	8	Abd-0	Abd-0_Low cadmium	N
Low cadmium	GO:0098754	detoxification	29/2069	155/26032	1.24018e-05	0.000275868	0.000234829	AT1G02920/AT1G02930/AT1G10370/AT1G12520/AT1G17170/AT1G32780/AT1G33110/AT1G52827/AT1G59670/AT1G59700/AT1G66760/AT2G28190/AT2G34360/AT2G36800/AT3G21690/AT3G26590/AT3G49570/AT3G49580/AT4G21903/AT4G21910/AT4G30120/AT5G17450/AT5G24655/AT5G24660/AT5G44050/AT5G51890/AT5G52050/AT5G52450/AT5G64120	29	Abd-0	Abd-0_Low cadmium	N
Low cadmium	GO:0098813	nuclear chromosome segregation	25/2069	125/26032	1.4768e-05	0.000321037	0.000273279	AT1G01370/AT1G04730/AT2G20635/AT2G32590/AT2G33560/AT2G40550/AT2G44580/AT3G23890/AT3G25980/AT3G47460/AT3G48150/AT3G59550/AT3G63480/AT4G14970/AT4G15890/AT4G24710/AT4G32200/AT4G35110/AT5G04320/AT5G37630/AT5G48600/AT5G50930/AT5G52220/AT5G62410/AT5G63920	25	Abd-0	Abd-0_Low cadmium	N
Low cadmium	GO:0002237	response to molecule of bacterial origin	24/2069	118/26032	1.61863e-05	0.000347915	0.000296159	AT1G05340/AT1G25400/AT1G26420/AT1G59590/AT1G62810/AT1G63860/AT1G80840/AT2G25735/AT2G27310/AT2G44480/AT3G19010/AT3G22600/AT3G26210/AT3G29000/AT3G59880/AT4G03450/AT4G21850/AT4G22710/AT4G36670/AT5G26920/AT5G41740/AT5G41750/AT5G52750/AT5G66640	24	Abd-0	Abd-0_Low cadmium	Y
Low cadmium	GO:2000652	regulation of secondary cell wall biogenesis	14/2069	50/26032	2.33672e-05	0.00048946	0.000416648	AT1G08340/AT1G10460/AT1G12260/AT1G32640/AT1G43790/AT1G62700/AT3G27200/AT4G33810/AT5G01190/AT5G03170/AT5G48920/AT5G49800/AT5G60490/AT5G60720	14	Abd-0	Abd-0_Low cadmium	N
Low cadmium	GO:0071103	DNA conformation change	13/2069	44/26032	2.42137e-05	0.000498073	0.000423979	AT1G27880/AT1G44900/AT2G07690/AT2G16440/AT3G05740/AT3G23890/AT4G02060/AT4G25120/AT5G08020/AT5G27680/AT5G44635/AT5G61000/AT5G63920	13	Abd-0	Abd-0_Low cadmium	N
Low cadmium	GO:0071395	cellular response to jasmonic acid stimulus	33/2069	194/26032	2.56615e-05	0.00052224	0.000444551	AT1G06620/AT1G17380/AT1G19180/AT1G19640/AT1G23850/AT1G24145/AT1G28480/AT1G32640/AT1G66350/AT1G70700/AT1G72120/AT1G72450/AT1G74950/AT2G27310/AT2G34070/AT2G34600/AT2G42760/AT3G22160/AT3G22275/AT3G50280/AT3G52400/AT4G14940/AT4G21850/AT4G26120/AT4G32020/AT4G36950/AT5G05600/AT5G19230/AT5G40350/AT5G47220/AT5G52120/AT5G67080/AT5G67300	33	Abd-0	Abd-0_Low cadmium	Y
Low cadmium	GO:0097306	cellular response to alcohol	49/2069	338/26032	3.13831e-05	0.000598538	0.000509499	AT1G01720/AT1G02340/AT1G05340/AT1G05680/AT1G15080/AT1G16515/AT1G18390/AT1G23140/AT1G24020/AT1G27200/AT1G48630/AT1G49720/AT1G52400/AT1G62810/AT1G69260/AT1G69450/AT1G70810/AT1G72120/AT1G72770/AT2G17220/AT2G17290/AT2G28350/AT2G46680/AT3G03870/AT3G05165/AT3G18130/AT3G27690/AT3G29575/AT3G49260/AT3G49690/AT3G56360/AT4G11890/AT4G15610/AT4G20940/AT4G21930/AT4G27657/AT4G34000/AT4G34650/AT4G36830/AT5G01550…	49	Abd-0	Abd-0_Low cadmium	N
Low cadmium	GO:0006833	water transport	12/2069	39/26032	3.16008e-05	0.000598538	0.000509499	AT1G64670/AT2G16850/AT2G26330/AT2G36830/AT2G37170/AT2G37180/AT3G16240/AT3G24715/AT3G53420/AT3G61430/AT4G35100/AT5G60660	12	Abd-0	Abd-0_Low cadmium	N
Low cadmium	GO:0042044	fluid transport	12/2069	39/26032	3.16008e-05	0.000598538	0.000509499	AT1G64670/AT2G16850/AT2G26330/AT2G36830/AT2G37170/AT2G37180/AT3G16240/AT3G24715/AT3G53420/AT3G61430/AT4G35100/AT5G60660	12	Abd-0	Abd-0_Low cadmium	N
Low cadmium	GO:1903338	regulation of cell wall organization or biogenesis	15/2069	59/26032	4.22129e-05	0.000761823	0.000648494	AT1G08340/AT1G10460/AT1G12260/AT1G32640/AT1G43790/AT1G62700/AT3G27200/AT4G33810/AT5G01100/AT5G01190/AT5G03170/AT5G48920/AT5G49800/AT5G60490/AT5G60720	15	Abd-0	Abd-0_Low cadmium	N
Low cadmium	GO:0009698	phenylpropanoid metabolic process	26/2069	145/26032	7.22116e-05	0.00124451	0.00105938	AT1G04220/AT1G05850/AT1G08340/AT1G23460/AT1G32100/AT1G61810/AT1G64670/AT1G65060/AT1G70500/AT2G38080/AT3G10340/AT3G16920/AT3G19820/AT3G21230/AT3G49690/AT4G33790/AT4G39330/AT5G01190/AT5G03260/AT5G04230/AT5G22500/AT5G41040/AT5G48930/AT5G60020/AT5G64120/AT5G66390	26	Abd-0	Abd-0_Low cadmium	N
Low cadmium	GO:0007059	chromosome segregation	25/2069	137/26032	7.33964e-05	0.00125364	0.00106715	AT1G01370/AT1G04730/AT2G20635/AT2G32590/AT2G33560/AT2G40550/AT2G44580/AT3G23890/AT3G25980/AT3G47460/AT3G48150/AT3G59550/AT3G63480/AT4G14970/AT4G15890/AT4G24710/AT4G32200/AT4G35110/AT5G04320/AT5G37630/AT5G48600/AT5G50930/AT5G52220/AT5G62410/AT5G63920	25	Abd-0	Abd-0_Low cadmium	N
Low cadmium	GO:0000819	sister chromatid segregation	18/2069	84/26032	8.81487e-05	0.0014792	0.00125915	AT1G04730/AT2G20635/AT2G32590/AT2G33560/AT2G40550/AT2G44580/AT3G23890/AT3G25980/AT3G47460/AT3G48150/AT3G59550/AT4G15890/AT4G35110/AT5G04320/AT5G37630/AT5G48600/AT5G52220/AT5G62410	18	Abd-0	Abd-0_Low cadmium	N
Low cadmium	GO:0009699	phenylpropanoid biosynthetic process	21/2069	111/26032	0.000158842	0.00255349	0.00217363	AT1G04220/AT1G05850/AT1G08340/AT1G23460/AT1G32100/AT1G61810/AT1G64670/AT1G70500/AT2G38080/AT3G10340/AT3G16920/AT3G21230/AT4G33790/AT4G39330/AT5G03260/AT5G04230/AT5G22500/AT5G41040/AT5G48930/AT5G60020/AT5G66390	21	Abd-0	Abd-0_Low cadmium	N
Low cadmium	GO:0010120	camalexin biosynthetic process	7/2069	18/26032	0.000287975	0.00444271	0.00378181	AT1G56250/AT1G73500/AT2G22330/AT2G30770/AT2G43000/AT4G39950/AT5G41750	7	Abd-0	Abd-0_Low cadmium	N
Low cadmium	GO:0052317	camalexin metabolic process	7/2069	18/26032	0.000287975	0.00444271	0.00378181	AT1G56250/AT1G73500/AT2G22330/AT2G30770/AT2G43000/AT4G39950/AT5G41750	7	Abd-0	Abd-0_Low cadmium	N
Low cadmium	GO:0007389	pattern specification process	43/2069	316/26032	0.000380247	0.00572765	0.0048756	AT1G10640/AT1G10657/AT1G11120/AT1G16510/AT1G25510/AT1G29630/AT1G30600/AT1G51460/AT1G64390/AT1G67040/AT1G77750/AT1G79420/AT2G20875/AT2G21050/AT2G26330/AT2G28150/AT2G28350/AT2G30424/AT2G37460/AT2G38620/AT2G41820/AT2G42580/AT3G02110/AT3G05470/AT3G20260/AT3G45610/AT3G46110/AT3G53190/AT3G54180/AT3G56810/AT4G12970/AT4G14200/AT4G14770/AT4G21310/AT4G39403/AT5G01890/AT5G10250/AT5G15780/AT5G19090/AT5G46700…	43	Abd-0	Abd-0_Low cadmium	N
Low cadmium	GO:1901605	alpha-amino acid metabolic process	49/2069	375/26032	0.000405985	0.00597422	0.0050855	AT1G06620/AT1G10060/AT1G10070/AT1G11790/AT1G17745/AT1G22400/AT1G23850/AT1G32640/AT1G50110/AT1G52000/AT1G55920/AT1G64660/AT1G79310/AT1G79900/AT2G02010/AT2G22330/AT2G22810/AT2G30840/AT2G36650/AT2G40000/AT2G42760/AT2G43000/AT2G43610/AT2G44040/AT2G44790/AT3G11570/AT3G22460/AT3G22740/AT3G25900/AT3G28220/AT3G59890/AT3G62030/AT4G04810/AT4G21903/AT4G21910/AT4G21920/AT4G33150/AT4G33810/AT4G36230/AT4G37770…	49	Abd-0	Abd-0_Low cadmium	Y
Low cadmium	GO:1905177	tracheary element differentiation	7/2069	19/26032	0.000424776	0.00620303	0.00528026	AT1G12260/AT1G43790/AT1G62700/AT1G71930/AT4G08160/AT5G07080/AT5G48920	7	Abd-0	Abd-0_Low cadmium	N
Low cadmium	GO:0045488	pectin metabolic process	27/2069	171/26032	0.000462392	0.0066508	0.00566142	AT1G04680/AT1G11580/AT1G13250/AT1G44830/AT1G67750/AT2G28315/AT2G33570/AT3G07010/AT3G10720/AT3G27400/AT3G47400/AT3G50760/AT3G53190/AT4G01750/AT4G02330/AT4G13710/AT4G24780/AT4G32460/AT5G09760/AT5G15740/AT5G17420/AT5G19730/AT5G33290/AT5G41040/AT5G47500/AT5G48900/AT5G63180	27	Abd-0	Abd-0_Low cadmium	N
Low cadmium	GO:0071407	cellular response to organic cyclic compound	41/2069	302/26032	0.000537534	0.00750586	0.00638928	AT1G24145/AT1G25400/AT1G28480/AT1G29690/AT1G32640/AT1G44830/AT1G59590/AT1G63860/AT1G66350/AT1G67000/AT1G70370/AT2G24010/AT2G25735/AT2G27500/AT2G39420/AT2G39650/AT2G40270/AT2G42580/AT2G46780/AT3G06890/AT3G26210/AT3G29000/AT3G48080/AT3G52400/AT3G61280/AT4G24380/AT4G26120/AT4G29780/AT4G30410/AT4G30610/AT4G32020/AT5G08240/AT5G11510/AT5G15265/AT5G18490/AT5G19240/AT5G46780/AT5G47960/AT5G65600/AT5G67080…	41	Abd-0	Abd-0_Low cadmium	Y
Low cadmium	GO:0033043	regulation of organelle organization	28/2069	182/26032	0.000562382	0.00779091	0.00663193	AT1G35530/AT1G44900/AT1G57820/AT1G71790/AT2G20635/AT2G33560/AT2G34150/AT2G42260/AT2G42890/AT2G43800/AT3G13672/AT3G25980/AT3G44050/AT3G47690/AT3G48150/AT3G57860/AT4G05520/AT4G14310/AT4G22860/AT4G24710/AT4G28950/AT4G39403/AT5G05940/AT5G15510/AT5G39550/AT5G59360/AT5G62500/AT5G67270	28	Abd-0	Abd-0_Low cadmium	N
Low cadmium	GO:0042631	cellular response to water deprivation	10/2069	38/26032	0.000587861	0.00803271	0.00683776	AT1G05680/AT1G16370/AT1G18390/AT1G27880/AT1G64660/AT3G05740/AT3G28270/AT4G02380/AT4G29920/AT5G05860	10	Abd-0	Abd-0_Low cadmium	N
Low cadmium	GO:0044272	sulfur compound biosynthetic process	27/2069	175/26032	0.000667998	0.00899915	0.00766043	AT1G04680/AT1G16400/AT1G18570/AT1G32640/AT1G50110/AT1G55920/AT1G56250/AT1G62570/AT1G64660/AT1G73500/AT2G22330/AT2G30770/AT2G43000/AT2G43360/AT3G22460/AT3G22740/AT3G22890/AT3G25900/AT3G62030/AT4G39950/AT5G23010/AT5G23020/AT5G35360/AT5G41750/AT5G43780/AT5G48850/AT5G67520	27	Abd-0	Abd-0_Low cadmium	N
Low cadmium	GO:0007568	aging	14/2069	67/26032	0.000679313	0.0090876	0.00773572	AT1G05340/AT1G23040/AT1G26820/AT1G62370/AT1G77765/AT2G29350/AT2G40050/AT3G14280/AT3G21690/AT4G09750/AT4G30270/AT5G07680/AT5G52900/AT5G61820	14	Abd-0	Abd-0_Low cadmium	N
Low cadmium	GO:0071496	cellular response to external stimulus	35/2069	249/26032	0.000705774	0.00937602	0.00798123	AT1G05680/AT1G16370/AT1G18390/AT1G20620/AT1G27880/AT1G34640/AT1G55920/AT1G64660/AT1G68740/AT1G74020/AT2G33770/AT3G04530/AT3G05150/AT3G05740/AT3G08040/AT3G08860/AT3G09922/AT3G26840/AT3G28270/AT3G49570/AT3G49580/AT3G53900/AT4G02380/AT4G03190/AT4G29920/AT4G31330/AT4G35090/AT4G35920/AT5G05860/AT5G24660/AT5G27420/AT5G45380/AT5G48850/AT5G53750/AT5G59680	35	Abd-0	Abd-0_Low cadmium	Y
Low cadmium	GO:0009812	flavonoid metabolic process	26/2069	167/26032	0.000724377	0.00955679	0.00813511	AT1G30530/AT1G32640/AT1G55740/AT1G64390/AT2G26170/AT2G28350/AT2G36970/AT2G43000/AT2G45310/AT2G45400/AT3G11210/AT3G23530/AT3G23810/AT3G27210/AT3G50760/AT3G61920/AT4G15430/AT4G21910/AT4G27560/AT4G34135/AT4G36360/AT5G05860/AT5G41460/AT5G48930/AT5G49330/AT5G61820	26	Abd-0	Abd-0_Low cadmium	N
Low cadmium	GO:0097237	cellular response to toxic substance	11/2069	46/26032	0.0007674	0.00998664	0.00850102	AT1G12520/AT1G32780/AT1G52827/AT2G28190/AT3G49570/AT3G49580/AT5G05600/AT5G24655/AT5G24660/AT5G51890/AT5G64120	11	Abd-0	Abd-0_Low cadmium	N
Low cadmium	GO:0009991	response to extracellular stimulus	41/2069	309/26032	0.000851795	0.01101	0.00937217	AT1G05680/AT1G16370/AT1G18390/AT1G20620/AT1G22500/AT1G27880/AT1G34640/AT1G47395/AT1G55920/AT1G64660/AT1G67750/AT1G68740/AT1G74020/AT2G33770/AT3G04530/AT3G05150/AT3G05740/AT3G08040/AT3G08860/AT3G09922/AT3G13950/AT3G26840/AT3G28270/AT3G49570/AT3G49580/AT3G53900/AT4G02380/AT4G03190/AT4G17670/AT4G29920/AT4G31330/AT4G33550/AT4G35090/AT5G05860/AT5G24660/AT5G27420/AT5G41900/AT5G45380/AT5G48850/AT5G53750…	41	Abd-0	Abd-0_Low cadmium	Y
Low cadmium	GO:0071229	cellular response to acid chemical	13/2069	61/26032	0.000858657	0.0110242	0.00938426	AT1G05680/AT1G16370/AT1G18390/AT1G27880/AT1G64660/AT2G29110/AT3G04110/AT3G05740/AT3G28270/AT4G02380/AT4G29920/AT5G05860/AT5G48400	13	Abd-0	Abd-0_Low cadmium	N
Low cadmium	GO:0031668	cellular response to extracellular stimulus	34/2069	243/26032	0.000904629	0.0114606	0.00975574	AT1G05680/AT1G16370/AT1G18390/AT1G20620/AT1G27880/AT1G34640/AT1G55920/AT1G64660/AT1G68740/AT1G74020/AT2G33770/AT3G04530/AT3G05150/AT3G05740/AT3G08040/AT3G08860/AT3G09922/AT3G26840/AT3G28270/AT3G49570/AT3G49580/AT3G53900/AT4G02380/AT4G03190/AT4G29920/AT4G31330/AT4G35090/AT5G05860/AT5G24660/AT5G27420/AT5G45380/AT5G48850/AT5G53750/AT5G59680	34	Abd-0	Abd-0_Low cadmium	Y
Low cadmium	GO:0009403	toxin biosynthetic process	7/2069	22/26032	0.00116313	0.0134853	0.0114792	AT1G56250/AT1G73500/AT2G22330/AT2G30770/AT2G43000/AT4G39950/AT5G41750	7	Abd-0	Abd-0_Low cadmium	N
Low cadmium	GO:0009612	response to mechanical stimulus	7/2069	22/26032	0.00116313	0.0134853	0.0114792	AT2G06850/AT3G47690/AT4G11280/AT4G35920/AT5G03170/AT5G62500/AT5G67270	7	Abd-0	Abd-0_Low cadmium	N
Low cadmium	GO:0009934	regulation of meristem structural organization	7/2069	22/26032	0.00116313	0.0134853	0.0114792	AT1G04020/AT1G20930/AT1G65470/AT1G76540/AT2G26170/AT3G18730/AT5G46700	7	Abd-0	Abd-0_Low cadmium	N
Low cadmium	GO:0052315	phytoalexin biosynthetic process	7/2069	22/26032	0.00116313	0.0134853	0.0114792	AT1G56250/AT1G73500/AT2G22330/AT2G30770/AT2G43000/AT4G39950/AT5G41750	7	Abd-0	Abd-0_Low cadmium	N
Low cadmium	GO:0006972	hyperosmotic response	14/2069	71/26032	0.00123914	0.01411	0.012011	AT1G05680/AT1G16920/AT1G66350/AT1G69700/AT1G79900/AT2G43000/AT3G04290/AT3G19580/AT4G23600/AT5G14640/AT5G46050/AT5G46830/AT5G49480/AT5G59820	14	Abd-0	Abd-0_Low cadmium	N
Low cadmium	GO:0120254	olefinic compound metabolic process	14/2069	75/26032	0.00214178	0.0232797	0.0198166	AT1G52400/AT1G64670/AT1G65690/AT1G73500/AT1G77330/AT2G22810/AT3G10340/AT3G21780/AT4G08040/AT4G11280/AT4G18780/AT4G37770/AT5G04230/AT5G65800	14	Abd-0	Abd-0_Low cadmium	N
Low cadmium	GO:0044087	regulation of cellular component biogenesis	23/2069	153/26032	0.00227436	0.0245811	0.0209244	AT1G06850/AT1G08340/AT1G10460/AT1G12260/AT1G32640/AT1G43790/AT1G57820/AT1G62700/AT1G71790/AT2G43800/AT3G13672/AT3G27200/AT3G44050/AT3G61750/AT4G33810/AT4G38950/AT5G01190/AT5G03170/AT5G39550/AT5G48920/AT5G49800/AT5G60490/AT5G60720	23	Abd-0	Abd-0_Low cadmium	N
Low cadmium	GO:0009723	response to ethylene	34/2069	261/26032	0.00303061	0.0315084	0.0268212	AT1G04310/AT1G06160/AT1G25560/AT1G28370/AT1G66350/AT1G73500/AT1G76410/AT2G27310/AT2G28570/AT2G35550/AT2G38120/AT2G38790/AT2G40820/AT3G04720/AT3G23150/AT3G50480/AT3G51430/AT3G51450/AT4G02380/AT4G11280/AT4G27652/AT4G27657/AT4G29780/AT4G32020/AT4G32940/AT4G39403/AT5G13330/AT5G25190/AT5G39610/AT5G47220/AT5G56220/AT5G64430/AT5G65280/AT5G67080	34	Abd-0	Abd-0_Low cadmium	Y
Low cadmium	GO:0000302	response to reactive oxygen species	24/2069	166/26032	0.00312348	0.0322985	0.0274937	AT1G05680/AT1G12520/AT1G16420/AT1G19020/AT1G20620/AT1G72520/AT2G06050/AT2G28190/AT3G02790/AT3G17790/AT3G29035/AT3G49260/AT3G56090/AT4G02380/AT4G11170/AT4G18880/AT4G23140/AT4G35090/AT4G35970/AT5G01600/AT5G05410/AT5G39610/AT5G46350/AT5G63160	24	Abd-0	Abd-0_Low cadmium	Y
Low cadmium	GO:0046149	pigment catabolic process	7/2069	27/26032	0.00426303	0.041608	0.0354184	AT3G03470/AT3G04060/AT3G14280/AT3G60690/AT4G11910/AT5G05860/AT5G43860	7	Abd-0	Abd-0_Low cadmium	N
Low cadmium	GO:0046618	xenobiotic export	10/2069	50/26032	0.00533737	0.0507979	0.0432412	AT1G33110/AT1G66760/AT2G34360/AT3G21690/AT3G26590/AT4G21903/AT4G21910/AT5G44050/AT5G52050/AT5G52450	10	Abd-0	Abd-0_Low cadmium	N
Low cadmium	GO:1990961	xenobiotic detoxification by transmembrane export across the plasma membrane	10/2069	50/26032	0.00533737	0.0507979	0.0432412	AT1G33110/AT1G66760/AT2G34360/AT3G21690/AT3G26590/AT4G21903/AT4G21910/AT5G44050/AT5G52050/AT5G52450	10	Abd-0	Abd-0_Low cadmium	N
Low cadmium	GO:0009963	positive regulation of flavonoid biosynthetic process	4/2069	10/26032	0.00565532	0.0530325	0.0451433	AT1G32640/AT2G26170/AT5G48930/AT5G49330	4	Abd-0	Abd-0_Low cadmium	N
Low cadmium	GO:0035435	phosphate ion transmembrane transport	5/2069	16/26032	0.00655392	0.0605683	0.0515582	AT1G67940/AT1G80050/AT2G22500/AT2G33770/AT4G24570	5	Abd-0	Abd-0_Low cadmium	N
Low cadmium	GO:1902584	positive regulation of response to water deprivation	5/2069	16/26032	0.00655392	0.0605683	0.0515582	AT1G64670/AT1G67360/AT2G47780/AT3G13672/AT5G26920	5	Abd-0	Abd-0_Low cadmium	N
Low cadmium	GO:0023051	regulation of signaling	49/2069	431/26032	0.00725172	0.0660597	0.0562326	AT1G01720/AT1G04310/AT1G10780/AT1G13990/AT1G17380/AT1G19180/AT1G23140/AT1G28660/AT1G29690/AT1G48630/AT1G52400/AT1G66350/AT1G70700/AT1G70810/AT1G72450/AT1G74950/AT1G76410/AT1G80710/AT2G30424/AT2G34600/AT2G40270/AT2G40820/AT3G05937/AT3G18130/AT3G19010/AT3G22160/AT3G22275/AT3G23150/AT3G46110/AT3G62150/AT3G63010/AT4G03100/AT4G11890/AT4G18670/AT4G20940/AT4G26120/AT4G27657/AT4G37260/AT4G39403/AT5G05600…	49	Abd-0	Abd-0_Low cadmium	Y
Low cadmium	GO:0034293	sexual sporulation	8/2069	37/26032	0.00754378	0.0674358	0.057404	AT1G06660/AT1G77390/AT2G13680/AT4G15890/AT4G20050/AT4G37450/AT5G18700/AT5G46700	8	Abd-0	Abd-0_Low cadmium	N
Low cadmium	GO:0043934	sporulation	8/2069	37/26032	0.00754378	0.0674358	0.057404	AT1G06660/AT1G77390/AT2G13680/AT4G15890/AT4G20050/AT4G37450/AT5G18700/AT5G46700	8	Abd-0	Abd-0_Low cadmium	N
Low cadmium	GO:0048236	plant-type sporogenesis	8/2069	37/26032	0.00754378	0.0674358	0.057404	AT1G06660/AT1G77390/AT2G13680/AT4G15890/AT4G20050/AT4G37450/AT5G18700/AT5G46700	8	Abd-0	Abd-0_Low cadmium	N
Low cadmium	GO:0006116	NADH oxidation	4/2069	11/26032	0.00833267	0.0714816	0.060848	AT2G29990/AT2G41540/AT4G05020/AT5G40610	4	Abd-0	Abd-0_Low cadmium	N
Low cadmium	GO:0080086	stamen filament development	4/2069	11/26032	0.00833267	0.0714816	0.060848	AT1G17420/AT1G72520/AT3G15540/AT5G40350	4	Abd-0	Abd-0_Low cadmium	N
Low cadmium	GO:0042770	signal transduction in response to DNA damage	5/2069	17/26032	0.00868555	0.0731959	0.0623072	AT1G80710/AT3G05480/AT4G14970/AT4G17760/AT5G52950	5	Abd-0	Abd-0_Low cadmium	N
Low cadmium	GO:0051445	regulation of meiotic cell cycle	5/2069	17/26032	0.00868555	0.0731959	0.0623072	AT1G35530/AT1G77390/AT2G42890/AT3G57860/AT4G24710	5	Abd-0	Abd-0_Low cadmium	N
Low cadmium	GO:0009639	response to red or far red light	46/2069	405/26032	0.00920165	0.0765338	0.0651486	AT1G02340/AT1G06350/AT1G10370/AT1G14290/AT1G15825/AT1G28660/AT1G30040/AT1G52410/AT1G52830/AT1G64640/AT1G73480/AT1G76590/AT1G78260/AT2G19650/AT2G22800/AT2G32130/AT2G35940/AT2G37640/AT2G37970/AT2G42870/AT2G43060/AT3G21150/AT3G22840/AT3G27690/AT3G48100/AT3G54510/AT3G57830/AT3G58850/AT3G61750/AT4G14130/AT4G25260/AT4G27657/AT4G31875/AT4G32020/AT5G02200/AT5G02540/AT5G08790/AT5G15600/AT5G18670/AT5G39860…	46	Abd-0	Abd-0_Low cadmium	Y
Low cadmium	GO:0009692	ethylene metabolic process	7/2069	31/26032	0.00955049	0.077089	0.0656212	AT1G73500/AT1G77330/AT2G22810/AT4G08040/AT4G11280/AT4G37770/AT5G65800	7	Abd-0	Abd-0_Low cadmium	N
Low cadmium	GO:0009693	ethylene biosynthetic process	7/2069	31/26032	0.00955049	0.077089	0.0656212	AT1G73500/AT1G77330/AT2G22810/AT4G08040/AT4G11280/AT4G37770/AT5G65800	7	Abd-0	Abd-0_Low cadmium	N
Low cadmium	GO:0032886	regulation of microtubule-based process	7/2069	31/26032	0.00955049	0.077089	0.0656212	AT3G44050/AT3G47690/AT4G22860/AT4G39403/AT5G15510/AT5G62500/AT5G67270	7	Abd-0	Abd-0_Low cadmium	N
Low cadmium	GO:0043450	alkene biosynthetic process	7/2069	31/26032	0.00955049	0.077089	0.0656212	AT1G73500/AT1G77330/AT2G22810/AT4G08040/AT4G11280/AT4G37770/AT5G65800	7	Abd-0	Abd-0_Low cadmium	N
Low cadmium	GO:1900674	olefin biosynthetic process	7/2069	31/26032	0.00955049	0.077089	0.0656212	AT1G73500/AT1G77330/AT2G22810/AT4G08040/AT4G11280/AT4G37770/AT5G65800	7	Abd-0	Abd-0_Low cadmium	N
Low cadmium	GO:0010817	regulation of hormone levels	36/2069	303/26032	0.0101589	0.0816552	0.0695081	AT1G05680/AT1G06850/AT1G16510/AT1G17140/AT1G30690/AT1G51760/AT1G52700/AT1G68870/AT1G75450/AT1G77690/AT2G19620/AT2G22330/AT2G26170/AT2G36800/AT2G38120/AT2G38860/AT2G41510/AT2G45400/AT2G47440/AT3G13730/AT3G19820/AT3G23630/AT3G46110/AT3G51290/AT3G62150/AT4G09160/AT4G16515/AT4G23820/AT4G37750/AT4G39403/AT4G39950/AT5G02540/AT5G05860/AT5G13370/AT5G20960/AT5G38970	36	Abd-0	Abd-0_Low cadmium	N
Low cadmium	GO:0009744	response to sucrose	12/2069	72/26032	0.0108353	0.0863664	0.0735185	AT1G08810/AT2G28190/AT3G12700/AT3G63210/AT4G17670/AT4G30850/AT4G34160/AT4G37220/AT5G08790/AT5G20270/AT5G44110/AT5G65420	12	Abd-0	Abd-0_Low cadmium	N
Low cadmium	GO:0000271	polysaccharide biosynthetic process	32/2069	264/26032	0.0112065	0.0885871	0.0754088	AT1G02730/AT1G05850/AT1G06490/AT1G13250/AT1G44830/AT1G66430/AT1G77460/AT1G79420/AT2G13680/AT2G15390/AT2G21770/AT2G28315/AT2G28760/AT2G33570/AT2G37090/AT2G38320/AT3G14570/AT3G18660/AT3G29810/AT3G50760/AT4G01750/AT4G18780/AT4G32460/AT5G15500/AT5G15740/AT5G17420/AT5G22940/AT5G33290/AT5G41040/AT5G44030/AT5G59290/AT5G62220	32	Abd-0	Abd-0_Low cadmium	N
Low cadmium	GO:0010646	regulation of cell communication	49/2069	442/26032	0.0113904	0.0894121	0.0761111	AT1G01720/AT1G04310/AT1G10780/AT1G13990/AT1G17380/AT1G19180/AT1G23140/AT1G28660/AT1G29690/AT1G48630/AT1G52400/AT1G66350/AT1G70700/AT1G70810/AT1G72450/AT1G74950/AT1G76410/AT1G80710/AT2G30424/AT2G34600/AT2G40270/AT2G40820/AT3G05937/AT3G18130/AT3G19010/AT3G22160/AT3G22275/AT3G23150/AT3G46110/AT3G62150/AT3G63010/AT4G03100/AT4G11890/AT4G18670/AT4G20940/AT4G26120/AT4G27657/AT4G37260/AT4G39403/AT5G05600…	49	Abd-0	Abd-0_Low cadmium	Y
Low cadmium	GO:0031407	oxylipin metabolic process	6/2069	25/26032	0.0118833	0.0924093	0.0786624	AT1G17420/AT1G19640/AT1G72520/AT1G76680/AT1G76690/AT2G06050	6	Abd-0	Abd-0_Low cadmium	N
Low cadmium	GO:0140115	export across plasma membrane	14/2069	91/26032	0.0124731	0.0962139	0.0819011	AT1G33110/AT1G44800/AT1G66760/AT2G34360/AT3G21690/AT3G26590/AT3G62150/AT4G21903/AT4G21910/AT4G30190/AT5G24920/AT5G44050/AT5G52050/AT5G52450	14	Abd-0	Abd-0_Low cadmium	N
Low cadmium	GO:0009409	response to cold	51/2069	466/26032	0.0125928	0.0966778	0.082296	AT1G08810/AT1G09350/AT1G12860/AT1G18740/AT1G20620/AT1G21910/AT1G23710/AT1G25450/AT1G27730/AT1G46768/AT1G56600/AT1G65500/AT2G19620/AT2G37760/AT2G37770/AT2G38170/AT2G40140/AT2G46210/AT2G46810/AT2G47180/AT3G01500/AT3G02790/AT3G05740/AT3G05890/AT3G08720/AT3G22370/AT3G22840/AT3G23250/AT3G23830/AT3G27690/AT3G29000/AT3G29575/AT3G49260/AT3G57260/AT3G61950/AT4G02330/AT4G02380/AT4G11890/AT4G24540/AT4G29780…	51	Abd-0	Abd-0_Low cadmium	Y
Low cadmium	GO:0009411	response to UV	18/2069	128/26032	0.0126343	0.0966778	0.082296	AT1G08810/AT1G12370/AT1G16420/AT1G26910/AT1G35210/AT1G65060/AT2G22880/AT2G28190/AT2G42260/AT3G12610/AT3G21890/AT3G22840/AT5G05410/AT5G08020/AT5G26680/AT5G26920/AT5G49330/AT5G59820	18	Abd-0	Abd-0_Low cadmium	Y
Low cadmium	GO:0009813	flavonoid biosynthetic process	16/2069	110/26032	0.0133263	0.10155	0.0864433	AT1G30530/AT1G32640/AT1G64390/AT2G26170/AT2G28350/AT2G43000/AT2G45310/AT2G45400/AT3G23530/AT3G23810/AT3G27210/AT3G61920/AT4G21910/AT4G34135/AT5G48930/AT5G49330	16	Abd-0	Abd-0_Low cadmium	N
Low cadmium	GO:0042908	xenobiotic transport	10/2069	57/26032	0.0135517	0.101665	0.0865409	AT1G33110/AT1G66760/AT2G34360/AT3G21690/AT3G26590/AT4G21903/AT4G21910/AT5G44050/AT5G52050/AT5G52450	10	Abd-0	Abd-0_Low cadmium	N
Low cadmium	GO:1905039	carboxylic acid transmembrane transport	10/2069	57/26032	0.0135517	0.101665	0.0865409	AT1G44800/AT2G17470/AT2G22500/AT2G38120/AT3G56200/AT4G21120/AT4G24570/AT5G09220/AT5G24920/AT5G50800	10	Abd-0	Abd-0_Low cadmium	N
Low cadmium	GO:0051302	regulation of cell division	13/2069	83/26032	0.0136246	0.101812	0.0866666	AT1G08260/AT1G13650/AT2G16750/AT2G25880/AT2G26330/AT2G28150/AT3G46110/AT3G56370/AT4G01540/AT4G16515/AT4G32830/AT5G11510/AT5G22110	13	Abd-0	Abd-0_Low cadmium	N
Low cadmium	GO:0010497	plasmodesmata-mediated intercellular transport	5/2069	19/26032	0.0142897	0.105377	0.0897011	AT1G02335/AT1G04520/AT2G33330/AT2G43800/AT3G62020	5	Abd-0	Abd-0_Low cadmium	N
Low cadmium	GO:0009292	horizontal gene transfer	6/2069	26/26032	0.0144322	0.105377	0.0897011	AT2G23380/AT5G03760/AT5G22750/AT5G38110/AT5G49160/AT5G66750	6	Abd-0	Abd-0_Low cadmium	N
Low cadmium	GO:0009294	DNA-mediated transformation	6/2069	26/26032	0.0144322	0.105377	0.0897011	AT2G23380/AT5G03760/AT5G22750/AT5G38110/AT5G49160/AT5G66750	6	Abd-0	Abd-0_Low cadmium	N
Low cadmium	GO:0040020	regulation of meiotic nuclear division	4/2069	13/26032	0.0158822	0.113631	0.096727	AT1G35530/AT2G42890/AT3G57860/AT4G24710	4	Abd-0	Abd-0_Low cadmium	N
Low cadmium	GO:0009308	amine metabolic process	22/2069	170/26032	0.0160069	0.113833	0.0968994	AT1G23850/AT1G31690/AT1G32640/AT1G52000/AT1G62810/AT1G68870/AT1G75450/AT2G22330/AT2G30840/AT2G40000/AT2G41510/AT2G42760/AT3G23630/AT3G28220/AT4G14940/AT4G21903/AT4G39950/AT5G04950/AT5G05860/AT5G07080/AT5G65280/AT5G65870	22	Abd-0	Abd-0_Low cadmium	N
Low cadmium	GO:0002682	regulation of immune system process	23/2069	180/26032	0.0161288	0.114275	0.0972757	AT1G07620/AT1G25400/AT1G36622/AT1G44830/AT1G59590/AT1G63860/AT3G19010/AT3G22600/AT3G26210/AT3G45290/AT3G48080/AT3G49120/AT3G52400/AT3G55560/AT5G23510/AT5G35735/AT5G39610/AT5G41740/AT5G41750/AT5G47220/AT5G52750/AT5G65600/AT5G66640	23	Abd-0	Abd-0_Low cadmium	Y
Low cadmium	GO:0071369	cellular response to ethylene stimulus	17/2069	122/26032	0.0163898	0.114849	0.0977636	AT1G04310/AT1G06160/AT1G25560/AT1G28370/AT1G73500/AT1G76410/AT2G27310/AT2G38790/AT2G40820/AT3G23150/AT4G27652/AT4G27657/AT4G29780/AT4G39403/AT5G25190/AT5G47220/AT5G67080	17	Abd-0	Abd-0_Low cadmium	Y
Low cadmium	GO:0009873	ethylene-activated signaling pathway	15/2069	104/26032	0.0174158	0.120711	0.102754	AT1G04310/AT1G06160/AT1G25560/AT1G28370/AT1G73500/AT1G76410/AT2G38790/AT2G40820/AT3G23150/AT4G27652/AT4G27657/AT4G29780/AT4G39403/AT5G25190/AT5G47220	15	Abd-0	Abd-0_Low cadmium	N
Low cadmium	GO:0009642	response to light intensity	42/2069	380/26032	0.0188585	0.13024	0.110865	AT1G01470/AT1G02340/AT1G08810/AT1G13650/AT1G15825/AT1G16515/AT1G17420/AT1G27730/AT1G72770/AT1G76410/AT1G76590/AT2G06850/AT2G10940/AT2G24240/AT2G28190/AT2G44790/AT2G45400/AT3G02790/AT3G15630/AT3G15780/AT3G22120/AT3G22840/AT3G27690/AT3G45730/AT3G54880/AT3G61750/AT3G62030/AT4G01130/AT4G01870/AT4G02380/AT4G14020/AT4G16980/AT4G20940/AT5G10625/AT5G10946/AT5G19120/AT5G19140/AT5G21020/AT5G38420/AT5G52900…	42	Abd-0	Abd-0_Low cadmium	Y
Low cadmium	GO:0006817	phosphate ion transport	7/2069	36/26032	0.0214485	0.144475	0.122983	AT1G67940/AT1G68740/AT1G80050/AT2G22500/AT2G33770/AT3G01970/AT4G24570	7	Abd-0	Abd-0_Low cadmium	N
Low cadmium	GO:0010337	regulation of salicylic acid metabolic process	5/2069	21/26032	0.0219092	0.146546	0.124746	AT1G05850/AT1G29690/AT2G41010/AT5G26920/AT5G62570	5	Abd-0	Abd-0_Low cadmium	N
Low cadmium	GO:0016144	S-glycoside biosynthetic process	9/2069	53/26032	0.0227672	0.150704	0.128286	AT1G16400/AT1G18570/AT1G32640/AT1G50110/AT1G62570/AT2G22330/AT5G23010/AT5G23020/AT5G48850	9	Abd-0	Abd-0_Low cadmium	Y
Low cadmium	GO:0019761	glucosinolate biosynthetic process	9/2069	53/26032	0.0227672	0.150704	0.128286	AT1G16400/AT1G18570/AT1G32640/AT1G50110/AT1G62570/AT2G22330/AT5G23010/AT5G23020/AT5G48850	9	Abd-0	Abd-0_Low cadmium	Y
Low cadmium	GO:0006880	intracellular sequestering of iron ion	4/2069	15/26032	0.0266955	0.169101	0.143946	AT3G56090/AT4G27860/AT5G01600/AT5G24290	4	Abd-0	Abd-0_Low cadmium	N
Low cadmium	GO:0019674	NAD metabolic process	4/2069	15/26032	0.0266955	0.169101	0.143946	AT2G29990/AT2G41540/AT4G05020/AT5G40610	4	Abd-0	Abd-0_Low cadmium	N
Low cadmium	GO:0008219	cell death	27/2069	231/26032	0.028226	0.178088	0.151596	AT1G16420/AT1G20850/AT1G23710/AT1G29690/AT1G72940/AT1G73550/AT2G38530/AT3G19010/AT3G23450/AT3G27060/AT3G44670/AT3G45860/AT3G48080/AT3G52400/AT4G14940/AT4G20870/AT4G25110/AT4G35090/AT4G35350/AT5G02190/AT5G10380/AT5G10430/AT5G11650/AT5G12880/AT5G18490/AT5G39610/AT5G65600	27	Abd-0	Abd-0_Low cadmium	N
Low cadmium	GO:1901659	glycosyl compound biosynthetic process	10/2069	64/26032	0.0288238	0.179026	0.152394	AT1G16400/AT1G18570/AT1G32640/AT1G50110/AT1G62570/AT2G22330/AT3G09820/AT5G23010/AT5G23020/AT5G48850	10	Abd-0	Abd-0_Low cadmium	Y
Low cadmium	GO:0042886	amide transport	8/2069	47/26032	0.0304692	0.18742	0.159539	AT2G36830/AT3G16240/AT3G45680/AT4G10770/AT4G39670/AT5G45380/AT5G46050/AT5G55930	8	Abd-0	Abd-0_Low cadmium	N
Low cadmium	GO:0070592	cell wall polysaccharide biosynthetic process	14/2069	102/26032	0.0309838	0.189368	0.161197	AT1G77460/AT1G79420/AT2G15390/AT2G28760/AT2G37090/AT2G38320/AT3G18660/AT3G29810/AT4G01750/AT5G15500/AT5G22940/AT5G41040/AT5G59290/AT5G62220	14	Abd-0	Abd-0_Low cadmium	N
Low cadmium	GO:0010025	wax biosynthetic process	7/2069	39/26032	0.032156	0.194052	0.165185	AT1G02205/AT1G06350/AT1G06360/AT1G49430/AT4G24510/AT4G33790/AT5G02890	7	Abd-0	Abd-0_Low cadmium	N
Low cadmium	GO:0006787	porphyrin-containing compound catabolic process	6/2069	31/26032	0.0329159	0.19545	0.166375	AT3G03470/AT3G04060/AT3G14280/AT3G60690/AT4G11910/AT5G43860	6	Abd-0	Abd-0_Low cadmium	N
Low cadmium	GO:0033015	tetrapyrrole catabolic process	6/2069	31/26032	0.0329159	0.19545	0.166375	AT3G03470/AT3G04060/AT3G14280/AT3G60690/AT4G11910/AT5G43860	6	Abd-0	Abd-0_Low cadmium	N
Low cadmium	GO:0009310	amine catabolic process	4/2069	16/26032	0.0334094	0.19545	0.166375	AT2G22330/AT2G40000/AT4G39950/AT5G07080	4	Abd-0	Abd-0_Low cadmium	N
Low cadmium	GO:0042402	cellular biogenic amine catabolic process	4/2069	16/26032	0.0334094	0.19545	0.166375	AT2G22330/AT2G40000/AT4G39950/AT5G07080	4	Abd-0	Abd-0_Low cadmium	N
Low cadmium	GO:0048829	root cap development	4/2069	16/26032	0.0334094	0.19545	0.166375	AT1G77690/AT2G21050/AT2G28350/AT2G38120	4	Abd-0	Abd-0_Low cadmium	N
Low cadmium	GO:0055071	manganese ion homeostasis	4/2069	16/26032	0.0334094	0.19545	0.166375	AT1G80830/AT2G38170/AT4G27860/AT5G24290	4	Abd-0	Abd-0_Low cadmium	N
Low cadmium	GO:0009825	multidimensional cell growth	7/2069	40/26032	0.0363972	0.210993	0.179606	AT1G05850/AT1G10550/AT1G65470/AT1G69490/AT1G70370/AT1G70710/AT1G74360	7	Abd-0	Abd-0_Low cadmium	N
Low cadmium	GO:0010166	wax metabolic process	7/2069	40/26032	0.0363972	0.210993	0.179606	AT1G02205/AT1G06350/AT1G06360/AT1G49430/AT4G24510/AT4G33790/AT5G02890	7	Abd-0	Abd-0_Low cadmium	N
Low cadmium	GO:0010143	cutin biosynthetic process	5/2069	24/26032	0.0375771	0.215225	0.183208	AT1G02390/AT1G49430/AT1G64670/AT2G38530/AT4G00400	5	Abd-0	Abd-0_Low cadmium	N
Low cadmium	GO:0009263	deoxyribonucleotide biosynthetic process	3/2069	10/26032	0.0393775	0.220907	0.188045	AT2G21790/AT3G27060/AT3G46940	3	Abd-0	Abd-0_Low cadmium	N
Low cadmium	GO:0062012	regulation of small molecule metabolic process	20/2069	166/26032	0.0407219	0.227435	0.193601	AT1G04020/AT1G05850/AT1G23710/AT1G24145/AT1G29690/AT1G32640/AT1G56660/AT1G64670/AT1G65690/AT2G41010/AT3G26840/AT4G04810/AT4G18780/AT4G21070/AT4G23500/AT5G19240/AT5G26920/AT5G48850/AT5G62570/AT5G67080	20	Abd-0	Abd-0_Low cadmium	N
Low cadmium	GO:0016115	terpenoid catabolic process	4/2069	17/26032	0.0410167	0.227435	0.193601	AT1G30040/AT3G21780/AT4G19170/AT5G58660	4	Abd-0	Abd-0_Low cadmium	N
Low cadmium	GO:0009900	dehiscence	6/2069	33/26032	0.0432967	0.235303	0.200299	AT1G17420/AT1G72520/AT4G39010/AT5G01370/AT5G24330/AT5G50800	6	Abd-0	Abd-0_Low cadmium	N
Low cadmium	GO:0030705	cytoskeleton-dependent intracellular transport	6/2069	33/26032	0.0432967	0.235303	0.200299	AT1G04160/AT1G04600/AT3G63480/AT4G14330/AT4G26660/AT5G55520	6	Abd-0	Abd-0_Low cadmium	N
Low cadmium	GO:0071214	cellular response to abiotic stimulus	29/2069	262/26032	0.0439266	0.235919	0.200824	AT1G02340/AT1G04820/AT1G05680/AT1G16370/AT1G18390/AT1G19180/AT1G27880/AT1G64660/AT1G74290/AT1G76590/AT2G19650/AT2G28190/AT2G34620/AT2G37970/AT3G05480/AT3G05740/AT3G21150/AT3G22840/AT3G28270/AT3G45680/AT4G02380/AT4G14960/AT4G20940/AT4G21070/AT4G29920/AT4G35920/AT5G05860/AT5G18670/AT5G67390	29	Abd-0	Abd-0_Low cadmium	Y
Low cadmium	GO:0104004	cellular response to environmental stimulus	29/2069	262/26032	0.0439266	0.235919	0.200824	AT1G02340/AT1G04820/AT1G05680/AT1G16370/AT1G18390/AT1G19180/AT1G27880/AT1G64660/AT1G74290/AT1G76590/AT2G19650/AT2G28190/AT2G34620/AT2G37970/AT3G05480/AT3G05740/AT3G21150/AT3G22840/AT3G28270/AT3G45680/AT4G02380/AT4G14960/AT4G20940/AT4G21070/AT4G29920/AT4G35920/AT5G05860/AT5G18670/AT5G67390	29	Abd-0	Abd-0_Low cadmium	Y
Low cadmium	GO:0006869	lipid transport	17/2069	137/26032	0.0443018	0.23673	0.201514	AT1G27950/AT2G13820/AT2G38530/AT2G38540/AT2G44300/AT3G18280/AT3G22600/AT3G43720/AT3G47780/AT3G51600/AT3G61680/AT4G39670/AT5G50800/AT5G52050/AT5G59320/AT5G61740/AT5G64080	17	Abd-0	Abd-0_Low cadmium	N
Low cadmium	GO:0034614	cellular response to reactive oxygen species	6/2069	34/26032	0.0491741	0.24954	0.212418	AT1G05680/AT1G12520/AT1G16420/AT2G28190/AT3G02790/AT5G46350	6	Abd-0	Abd-0_Low cadmium	N
Low cadmium	GO:0006734	NADH metabolic process	4/2069	18/26032	0.049521	0.24954	0.212418	AT2G29990/AT2G41540/AT4G05020/AT5G40610	4	Abd-0	Abd-0_Low cadmium	N
Low cadmium	GO:0051865	protein autoubiquitination	4/2069	18/26032	0.049521	0.24954	0.212418	AT1G23030/AT2G35930/AT3G11840/AT5G10380	4	Abd-0	Abd-0_Low cadmium	N
Drought	GO:0010200	response to chitin	17/107	314/26032	1.37048e-14	6.77018e-12	5.38094e-12	AT1G07135/AT1G19380/AT1G25400/AT1G27730/AT1G32928/AT1G61470/AT1G72240/AT2G14290/AT2G25460/AT2G25735/AT2G32200/AT2G35710/AT3G46700/AT3G53600/AT3G57450/AT4G27654/AT5G64310	17	Ang-0	Ang-0_Drought	Y
Drought	GO:0071456	cellular response to hypoxia	15/107	242/26032	7.64287e-14	1.06476e-11	8.46269e-12	AT1G07135/AT1G27730/AT1G32928/AT1G35140/AT2G25735/AT2G32200/AT3G55980/AT4G12720/AT4G24110/AT4G24570/AT4G27280/AT5G20230/AT5G45340/AT5G57560/AT5G66650	15	Ang-0	Ang-0_Drought	Y
Drought	GO:0001666	response to hypoxia	16/107	327/26032	4.11811e-13	4.06869e-11	3.2338e-11	AT1G07135/AT1G27730/AT1G32928/AT1G35140/AT2G25735/AT2G32200/AT3G55980/AT4G12720/AT4G24110/AT4G24570/AT4G27280/AT5G20230/AT5G45340/AT5G57560/AT5G66650/AT5G67080	16	Ang-0	Ang-0_Drought	Y
Drought	GO:0009751	response to salicylic acid	11/107	464/26032	3.41499e-06	0.000210875	0.000167604	AT1G07135/AT1G25400/AT1G61470/AT1G72240/AT2G25460/AT2G25735/AT2G29720/AT2G35710/AT3G57450/AT5G64310/AT5G67080	11	Ang-0	Ang-0_Drought	Y
Drought	GO:0071369	cellular response to ethylene stimulus	6/107	122/26032	1.14994e-05	0.000631191	0.000501671	AT1G07135/AT1G28370/AT3G23230/AT3G57450/AT4G27654/AT5G67080	6	Ang-0	Ang-0_Drought	Y
Drought	GO:0071395	cellular response to jasmonic acid stimulus	7/107	194/26032	1.59276e-05	0.000786826	0.00062537	AT1G17380/AT2G25460/AT3G46700/AT3G53600/AT3G55970/AT5G13220/AT5G67080	7	Ang-0	Ang-0_Drought	Y
Drought	GO:0071446	cellular response to salicylic acid stimulus	6/107	140/26032	2.51438e-05	0.00103509	0.000822689	AT1G25400/AT1G72240/AT2G25460/AT2G35710/AT5G64310/AT5G67080	6	Ang-0	Ang-0_Drought	Y
Drought	GO:0009646	response to absence of light	4/107	50/26032	5.37126e-05	0.00189529	0.00150638	AT1G58340/AT4G33980/AT5G20230/AT5G42900	4	Ang-0	Ang-0_Drought	N
Drought	GO:0009723	response to ethylene	7/107	261/26032	0.000104436	0.00322447	0.00256281	AT1G07135/AT1G28370/AT1G32928/AT3G23230/AT3G57450/AT4G27654/AT5G67080	7	Ang-0	Ang-0_Drought	Y
Drought	GO:0000160	phosphorelay signal transduction system	5/107	130/26032	0.000203347	0.00558073	0.00443557	AT1G28370/AT1G61470/AT3G23230/AT3G57450/AT4G27654	5	Ang-0	Ang-0_Drought	Y
Drought	GO:0009408	response to heat	7/107	299/26032	0.000240646	0.00601434	0.00478021	AT1G58340/AT2G20880/AT2G40350/AT3G51910/AT5G02490/AT5G57560/AT5G64310	7	Ang-0	Ang-0_Drought	Y
Drought	GO:0098869	cellular oxidant detoxification	3/107	30/26032	0.000252825	0.00601434	0.00478021	AT1G08830/AT1G12520/AT3G49580	3	Ang-0	Ang-0_Drought	N
Drought	GO:0031668	cellular response to extracellular stimulus	6/107	243/26032	0.000512314	0.0115038	0.00914321	AT1G06830/AT1G78000/AT3G08860/AT3G49580/AT3G53600/AT5G53750	6	Ang-0	Ang-0_Drought	Y
Drought	GO:0071496	cellular response to external stimulus	6/107	249/26032	0.000582314	0.0125071	0.00994064	AT1G06830/AT1G78000/AT3G08860/AT3G49580/AT3G53600/AT5G53750	6	Ang-0	Ang-0_Drought	Y
Drought	GO:0008272	sulfate transport	2/107	11/26032	0.000898549	0.0154132	0.0122505	AT1G78000/AT4G24570	2	Ang-0	Ang-0_Drought	N
Drought	GO:0002682	regulation of immune system process	5/107	180/26032	0.000899552	0.0154132	0.0122505	AT1G25400/AT1G61470/AT2G29720/AT3G57450/AT4G12720	5	Ang-0	Ang-0_Drought	Y
Drought	GO:0009873	ethylene-activated signaling pathway	4/107	104/26032	0.000904826	0.0154132	0.0122505	AT1G28370/AT3G23230/AT3G57450/AT4G27654	4	Ang-0	Ang-0_Drought	N
Drought	GO:0006878	cellular copper ion homeostasis	2/107	12/26032	0.00107537	0.0156244	0.0124183	AT1G12520/AT3G46900	2	Ang-0	Ang-0_Drought	N
Drought	GO:0019430	removal of superoxide radicals	2/107	12/26032	0.00107537	0.0156244	0.0124183	AT1G08830/AT1G12520	2	Ang-0	Ang-0_Drought	N
Drought	GO:0071450	cellular response to oxygen radical	2/107	12/26032	0.00107537	0.0156244	0.0124183	AT1G08830/AT1G12520	2	Ang-0	Ang-0_Drought	N
Drought	GO:0071451	cellular response to superoxide	2/107	12/26032	0.00107537	0.0156244	0.0124183	AT1G08830/AT1G12520	2	Ang-0	Ang-0_Drought	N
Drought	GO:0000303	response to superoxide	2/107	14/26032	0.00147476	0.0196901	0.0156497	AT1G08830/AT1G12520	2	Ang-0	Ang-0_Drought	N
Drought	GO:0000305	response to oxygen radical	2/107	14/26032	0.00147476	0.0196901	0.0156497	AT1G08830/AT1G12520	2	Ang-0	Ang-0_Drought	N
Drought	GO:0006801	superoxide metabolic process	2/107	15/26032	0.00169709	0.0220622	0.0175351	AT1G08830/AT1G12520	2	Ang-0	Ang-0_Drought	N
Drought	GO:0009991	response to extracellular stimulus	6/107	309/26032	0.00176634	0.0223737	0.0177826	AT1G06830/AT1G78000/AT3G08860/AT3G49580/AT3G53600/AT5G53750	6	Ang-0	Ang-0_Drought	Y
Drought	GO:0042752	regulation of circadian rhythm	3/107	61/26032	0.00204345	0.0252366	0.0200581	AT3G20810/AT4G33980/AT5G42900	3	Ang-0	Ang-0_Drought	Y
Drought	GO:0009627	systemic acquired resistance	4/107	131/26032	0.00211863	0.0255269	0.0202888	AT2G18660/AT2G25735/AT2G29720/AT5G13220	4	Ang-0	Ang-0_Drought	Y
Drought	GO:0043928	exonucleolytic catabolism of deadenylated mRNA	2/107	18/26032	0.0024531	0.0288531	0.0229324	AT1G61470/AT3G44260	2	Ang-0	Ang-0_Drought	N
Drought	GO:0055070	copper ion homeostasis	2/107	20/26032	0.00303005	0.0348103	0.0276673	AT1G12520/AT3G46900	2	Ang-0	Ang-0_Drought	N
Drought	GO:0072348	sulfur compound transport	2/107	22/26032	0.00366423	0.0407852	0.0324161	AT1G78000/AT4G24570	2	Ang-0	Ang-0_Drought	N
Drought	GO:0007623	circadian rhythm	4/107	155/26032	0.00388037	0.0407852	0.0324161	AT3G07650/AT3G20810/AT4G33980/AT5G42900	4	Ang-0	Ang-0_Drought	Y
Drought	GO:0048511	rhythmic process	4/107	155/26032	0.00388037	0.0407852	0.0324161	AT3G07650/AT3G20810/AT4G33980/AT5G42900	4	Ang-0	Ang-0_Drought	Y
Drought	GO:0098754	detoxification	4/107	155/26032	0.00388037	0.0407852	0.0324161	AT1G08830/AT1G12520/AT1G58340/AT3G49580	4	Ang-0	Ang-0_Drought	N
Drought	GO:2000028	regulation of photoperiodism, flowering	3/107	80/26032	0.0044093	0.044453	0.0353312	AT3G07650/AT4G33980/AT5G42900	3	Ang-0	Ang-0_Drought	N
Drought	GO:0042430	indole-containing compound metabolic process	4/107	188/26032	0.00763064	0.0698062	0.055482	AT1G07135/AT1G53080/AT5G03204/AT5G28237	4	Ang-0	Ang-0_Drought	Y
Drought	GO:0009615	response to virus	3/107	99/26032	0.00795799	0.0714772	0.0568102	AT5G02490/AT5G03210/AT5G42900	3	Ang-0	Ang-0_Drought	N
Drought	GO:2000070	regulation of response to water deprivation	2/107	39/26032	0.0112326	0.0909658	0.0722997	AT2G20880/AT3G53600	2	Ang-0	Ang-0_Drought	N
Drought	GO:0010565	regulation of cellular ketone metabolic process	3/107	117/26032	0.0125167	0.0973217	0.0773514	AT1G07135/AT2G25460/AT5G67080	3	Ang-0	Ang-0_Drought	Y
Drought	GO:0002237	response to molecule of bacterial origin	3/107	118/26032	0.0128055	0.0973217	0.0773514	AT1G25400/AT2G25735/AT2G29720	3	Ang-0	Ang-0_Drought	Y
Drought	GO:0051172	negative regulation of nitrogen compound metabolic process	6/107	472/26032	0.0133894	0.100218	0.079653	AT1G27730/AT1G61470/AT2G18050/AT3G44260/AT4G33980/AT5G42900	6	Ang-0	Ang-0_Drought	Y
Drought	GO:0030001	metal ion transport	4/107	224/26032	0.0138267	0.101946	0.0810268	AT1G58340/AT3G46900/AT5G20230/AT5G66650	4	Ang-0	Ang-0_Drought	N
Drought	GO:0010558	negative regulation of macromolecule biosynthetic process	5/107	351/26032	0.0150555	0.109374	0.0869302	AT1G27730/AT1G61470/AT3G44260/AT4G33980/AT5G42900	5	Ang-0	Ang-0_Drought	N
Drought	GO:0009411	response to UV	3/107	128/26032	0.0159038	0.113209	0.0899785	AT1G08830/AT3G53600/AT5G07990	3	Ang-0	Ang-0_Drought	Y
Drought	GO:0006714	sesquiterpenoid metabolic process	2/107	47/26032	0.0160417	0.113209	0.0899785	AT4G16740/AT5G45340	2	Ang-0	Ang-0_Drought	N
Drought	GO:0048544	recognition of pollen	2/107	50/26032	0.0180345	0.123737	0.098346	AT1G61370/AT4G21390	2	Ang-0	Ang-0_Drought	N
Drought	GO:0008037	cell recognition	2/107	52/26032	0.0194182	0.131405	0.104441	AT1G61370/AT4G21390	2	Ang-0	Ang-0_Drought	N
Drought	GO:0050779	RNA destabilization	2/107	56/26032	0.0223143	0.145043	0.11528	AT1G61470/AT3G44260	2	Ang-0	Ang-0_Drought	N
Drought	GO:0061157	mRNA destabilization	2/107	56/26032	0.0223143	0.145043	0.11528	AT1G61470/AT3G44260	2	Ang-0	Ang-0_Drought	N
Drought	GO:1905039	carboxylic acid transmembrane transport	2/107	57/26032	0.0230646	0.147973	0.117609	AT4G24570/AT5G09220	2	Ang-0	Ang-0_Drought	N
Drought	GO:0009809	lignin biosynthetic process	2/107	59/26032	0.024596	0.15188	0.120715	AT1G61820/AT5G20230	2	Ang-0	Ang-0_Drought	N
Drought	GO:0010411	xyloglucan metabolic process	2/107	62/26032	0.0269688	0.162471	0.129132	AT3G44990/AT5G57560	2	Ang-0	Ang-0_Drought	N
Drought	GO:0009966	regulation of signal transduction	5/107	421/26032	0.030067	0.171877	0.136608	AT1G17380/AT2G35710/AT3G53600/AT3G55970/AT5G13220	5	Ang-0	Ang-0_Drought	N
Drought	GO:1903313	positive regulation of mRNA metabolic process	2/107	66/26032	0.0302699	0.171877	0.136608	AT1G61470/AT3G44260	2	Ang-0	Ang-0_Drought	N
Drought	GO:2000112	regulation of cellular macromolecule biosynthetic process	3/107	165/26032	0.0307368	0.172545	0.137139	AT1G61470/AT3G44260/AT4G12720	3	Ang-0	Ang-0_Drought	N
Drought	GO:0062012	regulation of small molecule metabolic process	3/107	166/26032	0.0312115	0.172613	0.137193	AT1G07135/AT2G25460/AT5G67080	3	Ang-0	Ang-0_Drought	N
Drought	GO:0023051	regulation of signaling	5/107	431/26032	0.0327769	0.172613	0.137193	AT1G17380/AT2G35710/AT3G53600/AT3G55970/AT5G13220	5	Ang-0	Ang-0_Drought	Y
Drought	GO:0010646	regulation of cell communication	5/107	442/26032	0.0359293	0.181672	0.144393	AT1G17380/AT2G35710/AT3G53600/AT3G55970/AT5G13220	5	Ang-0	Ang-0_Drought	Y
Drought	GO:0009890	negative regulation of biosynthetic process	5/107	443/26032	0.0362248	0.181672	0.144393	AT1G27730/AT1G61470/AT3G44260/AT4G33980/AT5G42900	5	Ang-0	Ang-0_Drought	N
Drought	GO:0009808	lignin metabolic process	2/107	73/26032	0.0364079	0.181672	0.144393	AT1G61820/AT5G20230	2	Ang-0	Ang-0_Drought	N
Drought	GO:0042180	cellular ketone metabolic process	3/107	181/26032	0.0387921	0.18972	0.15079	AT1G07135/AT2G25460/AT5G67080	3	Ang-0	Ang-0_Drought	N
Drought	GO:0010117	photoprotection	1/107	10/26032	0.0403581	0.189875	0.150913	AT1G27730	1	Ang-0	Ang-0_Drought	N
Drought	GO:0071324	cellular response to disaccharide stimulus	1/107	10/26032	0.0403581	0.189875	0.150913	AT1G08830	1	Ang-0	Ang-0_Drought	N
Drought	GO:0045934	negative regulation of nucleobase-containing compound metabolic process	4/107	318/26032	0.0424092	0.192203	0.152763	AT1G27730/AT2G18050/AT4G33980/AT5G42900	4	Ang-0	Ang-0_Drought	N
Drought	GO:0034249	negative regulation of cellular amide metabolic process	2/107	82/26032	0.0449329	0.196432	0.156124	AT1G61470/AT3G44260	2	Ang-0	Ang-0_Drought	N
Drought	GO:0002831	regulation of response to biotic stimulus	3/107	194/26032	0.0460503	0.197816	0.157224	AT3G55970/AT4G12720/AT5G13220	3	Ang-0	Ang-0_Drought	Y
Drought	GO:0009648	photoperiodism	3/107	194/26032	0.0460503	0.197816	0.157224	AT3G07650/AT4G33980/AT5G42900	3	Ang-0	Ang-0_Drought	N
Drought	GO:0010230	alternative respiration	1/107	12/26032	0.048234	0.201753	0.160353	AT2G18660	1	Ang-0	Ang-0_Drought	N
Drought	GO:0015804	neutral amino acid transport	1/107	12/26032	0.048234	0.201753	0.160353	AT5G09220	1	Ang-0	Ang-0_Drought	N
Drought	GO:0071484	cellular response to light intensity	1/107	12/26032	0.048234	0.201753	0.160353	AT1G08830	1	Ang-0	Ang-0_Drought	N
Drought	GO:2000242	negative regulation of reproductive process	2/107	86/26032	0.0489357	0.201753	0.160353	AT3G07650/AT5G60800	2	Ang-0	Ang-0_Drought	N
Drought	GO:0032101	regulation of response to external stimulus	3/107	199/26032	0.0490087	0.201753	0.160353	AT3G55970/AT4G12720/AT5G13220	3	Ang-0	Ang-0_Drought	Y
High cadmium	GO:0001666	response to hypoxia	9/66	327/26032	1.3771e-07	2.06154e-05	1.81748e-05	AT1G07150/AT2G15760/AT2G25735/AT2G32200/AT4G24110/AT4G24570/AT5G45340/AT5G57560/AT5G67080	9	Ang-0	Ang-0_High cadmium	Y
High cadmium	GO:0071456	cellular response to hypoxia	7/66	242/26032	2.68664e-06	0.000168786	0.000148805	AT1G07150/AT2G25735/AT2G32200/AT4G24110/AT4G24570/AT5G45340/AT5G57560	7	Ang-0	Ang-0_High cadmium	Y
High cadmium	GO:0071395	cellular response to jasmonic acid stimulus	5/66	194/26032	0.000134949	0.00588833	0.00519125	AT1G30135/AT1G67710/AT2G15760/AT2G25460/AT5G67080	5	Ang-0	Ang-0_High cadmium	Y
High cadmium	GO:0010200	response to chitin	6/66	314/26032	0.000145243	0.00588833	0.00519125	AT1G25400/AT2G20562/AT2G25460/AT2G25735/AT2G32200/AT5G38310	6	Ang-0	Ang-0_High cadmium	Y
High cadmium	GO:0071446	cellular response to salicylic acid stimulus	4/66	140/26032	0.000445958	0.0159207	0.0140359	AT1G25400/AT1G67710/AT2G25460/AT5G67080	4	Ang-0	Ang-0_High cadmium	Y
High cadmium	GO:0006880	intracellular sequestering of iron ion	2/66	15/26032	0.000650723	0.0211189	0.0186188	AT2G40300/AT5G01600	2	Ang-0	Ang-0_High cadmium	N
High cadmium	GO:0051238	sequestering of metal ion	2/66	19/26032	0.00105284	0.0268473	0.023669	AT2G40300/AT5G01600	2	Ang-0	Ang-0_High cadmium	N
High cadmium	GO:0009751	response to salicylic acid	6/66	464/26032	0.00114322	0.0272086	0.0239875	AT1G25400/AT1G67710/AT2G25460/AT2G25735/AT5G38310/AT5G67080	6	Ang-0	Ang-0_High cadmium	Y
High cadmium	GO:0010039	response to iron ion	2/66	24/26032	0.00168548	0.035395	0.0312048	AT2G40300/AT5G01600	2	Ang-0	Ang-0_High cadmium	N
High cadmium	GO:0009741	response to brassinosteroid	3/66	117/26032	0.00329513	0.0619138	0.0545842	AT2G18010/AT4G08950/AT5G57560	3	Ang-0	Ang-0_High cadmium	N
High cadmium	GO:0002213	defense response to insect	2/66	35/26032	0.00356888	0.0637045	0.0561629	AT3G28740/AT3G44260	2	Ang-0	Ang-0_High cadmium	N
High cadmium	GO:0006826	iron ion transport	2/66	36/26032	0.00377266	0.0641351	0.0565425	AT2G40300/AT5G01600	2	Ang-0	Ang-0_High cadmium	N
High cadmium	GO:0009723	response to ethylene	4/66	261/26032	0.00437393	0.070977	0.0625745	AT1G28370/AT4G13260/AT5G44420/AT5G67080	4	Ang-0	Ang-0_High cadmium	Y
High cadmium	GO:0000302	response to reactive oxygen species	3/66	166/26032	0.0086858	0.119263	0.105144	AT2G40300/AT3G10930/AT5G01600	3	Ang-0	Ang-0_High cadmium	Y
High cadmium	GO:0010411	xyloglucan metabolic process	2/66	62/26032	0.010855	0.142707	0.125813	AT2G37720/AT5G57560	2	Ang-0	Ang-0_High cadmium	N
High cadmium	GO:0055072	iron ion homeostasis	2/66	63/26032	0.0111927	0.142707	0.125813	AT2G40300/AT5G01600	2	Ang-0	Ang-0_High cadmium	N
High cadmium	GO:1902183	regulation of shoot apical meristem development	1/66	10/26032	0.0250704	0.260247	0.229437	AT5G20740	1	Ang-0	Ang-0_High cadmium	N
High cadmium	GO:1901615	organic hydroxy compound metabolic process	4/66	440/26032	0.0255144	0.260247	0.229437	AT5G05890/AT5G17220/AT5G45340/AT5G67080	4	Ang-0	Ang-0_High cadmium	Y
High cadmium	GO:0010114	response to red light	2/66	101/26032	0.0272169	0.265754	0.234293	AT2G18010/AT2G21650	2	Ang-0	Ang-0_High cadmium	N
High cadmium	GO:0008272	sulfate transport	1/66	11/26032	0.0275431	0.265754	0.234293	AT4G24570	1	Ang-0	Ang-0_High cadmium	N
High cadmium	GO:0009409	response to cold	4/66	466/26032	0.0306106	0.280204	0.247033	AT1G09350/AT2G25460/AT5G01600/AT5G57560	4	Ang-0	Ang-0_High cadmium	Y
High cadmium	GO:0009699	phenylpropanoid biosynthetic process	2/66	111/26032	0.0323774	0.282727	0.249257	AT1G61820/AT3G44550	2	Ang-0	Ang-0_High cadmium	N
High cadmium	GO:0000289	nuclear-transcribed mRNA poly(A) tail shortening	1/66	13/26032	0.0324701	0.282727	0.249257	AT3G44260	1	Ang-0	Ang-0_High cadmium	N
High cadmium	GO:0010565	regulation of cellular ketone metabolic process	2/66	117/26032	0.0356436	0.290042	0.255706	AT2G25460/AT5G67080	2	Ang-0	Ang-0_High cadmium	Y
High cadmium	GO:0002237	response to molecule of bacterial origin	2/66	118/26032	0.0362	0.290042	0.255706	AT1G25400/AT2G25735	2	Ang-0	Ang-0_High cadmium	Y
High cadmium	GO:0009404	toxin metabolic process	2/66	119/26032	0.0367597	0.290042	0.255706	AT2G20562/AT5G17220	2	Ang-0	Ang-0_High cadmium	Y
High cadmium	GO:1900056	negative regulation of leaf senescence	1/66	15/26032	0.0373724	0.290042	0.255706	AT5G02760	1	Ang-0	Ang-0_High cadmium	N
High cadmium	GO:1902182	shoot apical meristem development	1/66	15/26032	0.0373724	0.290042	0.255706	AT5G20740	1	Ang-0	Ang-0_High cadmium	N
High cadmium	GO:0071369	cellular response to ethylene stimulus	2/66	122/26032	0.0384589	0.290065	0.255726	AT1G28370/AT5G67080	2	Ang-0	Ang-0_High cadmium	Y
High cadmium	GO:0035435	phosphate ion transmembrane transport	1/66	16/26032	0.0398144	0.290065	0.255726	AT4G24570	1	Ang-0	Ang-0_High cadmium	N
High cadmium	GO:0010817	regulation of hormone levels	3/66	303/26032	0.0417586	0.290065	0.255726	AT1G75450/AT4G13260/AT5G12050	3	Ang-0	Ang-0_High cadmium	N
High cadmium	GO:0016115	terpenoid catabolic process	1/66	17/26032	0.0422503	0.290065	0.255726	AT5G45340	1	Ang-0	Ang-0_High cadmium	N
High cadmium	GO:0051553	flavone biosynthetic process	1/66	19/26032	0.0471039	0.298445	0.263114	AT5G17220	1	Ang-0	Ang-0_High cadmium	N
High cadmium	GO:0051555	flavonol biosynthetic process	1/66	19/26032	0.0471039	0.298445	0.263114	AT5G17220	1	Ang-0	Ang-0_High cadmium	N
High cadmium	GO:0015743	malate transport	1/66	20/26032	0.0495215	0.298445	0.263114	AT4G24570	1	Ang-0	Ang-0_High cadmium	N
High cadmium	GO:0051552	flavone metabolic process	1/66	20/26032	0.0495215	0.298445	0.263114	AT5G17220	1	Ang-0	Ang-0_High cadmium	N
High cadmium	GO:0051554	flavonol metabolic process	1/66	20/26032	0.0495215	0.298445	0.263114	AT5G17220	1	Ang-0	Ang-0_High cadmium	N
Low cadmium	GO:0001666	response to hypoxia	21/215	327/26032	4.79054e-13	2.05367e-10	1.68231e-10	AT1G18300/AT1G53625/AT1G73010/AT2G15760/AT2G31945/AT2G32200/AT2G32210/AT2G35730/AT2G40000/AT3G25250/AT4G18990/AT4G24570/AT4G27657/AT4G29780/AT5G20230/AT5G41080/AT5G49690/AT5G57510/AT5G59820/AT5G64905/AT5G67080	21	Ang-0	Ang-0_Low cadmium	Y
Low cadmium	GO:0071456	cellular response to hypoxia	14/215	242/26032	1.58739e-08	2.23684e-06	1.83236e-06	AT1G18300/AT1G73010/AT2G32200/AT2G32210/AT2G40000/AT3G25250/AT4G24570/AT4G27657/AT4G29780/AT5G20230/AT5G41080/AT5G57510/AT5G59820/AT5G64905	14	Ang-0	Ang-0_Low cadmium	Y
Low cadmium	GO:0090693	plant organ senescence	13/215	248/26032	1.64936e-07	1.79545e-05	1.47078e-05	AT1G09500/AT2G18690/AT2G35980/AT2G42540/AT3G11340/AT3G25010/AT3G26840/AT4G01870/AT4G12735/AT4G18980/AT5G10625/AT5G25930/AT5G39050	13	Ang-0	Ang-0_Low cadmium	Y
Low cadmium	GO:0009751	response to salicylic acid	17/215	464/26032	3.58955e-07	3.41905e-05	2.80079e-05	AT1G05560/AT1G15520/AT1G22400/AT1G53625/AT1G65610/AT1G67710/AT2G18690/AT2G40000/AT3G02885/AT3G11340/AT3G29250/AT4G29780/AT4G37610/AT5G01900/AT5G25930/AT5G64310/AT5G67080	17	Ang-0	Ang-0_Low cadmium	Y
Low cadmium	GO:0009404	toxin metabolic process	9/215	119/26032	6.66817e-07	5.08115e-05	4.16234e-05	AT1G53990/AT1G68450/AT2G18690/AT2G44790/AT3G09270/AT3G26830/AT4G01870/AT4G39950/AT5G39050	9	Ang-0	Ang-0_Low cadmium	Y
Low cadmium	GO:0000302	response to reactive oxygen species	10/215	166/26032	1.29777e-06	8.99e-05	7.36437e-05	AT1G08830/AT1G12520/AT1G15520/AT1G53540/AT2G28190/AT3G02840/AT3G10930/AT3G13610/AT4G37610/AT5G37770	10	Ang-0	Ang-0_Low cadmium	Y
Low cadmium	GO:0042435	indole-containing compound biosynthetic process	7/215	73/26032	2.44008e-06	0.000154945	0.000126927	AT1G25220/AT2G18690/AT2G44790/AT3G26830/AT4G01895/AT4G39950/AT5G05730	7	Ang-0	Ang-0_Low cadmium	Y
Low cadmium	GO:0042430	indole-containing compound metabolic process	10/215	188/26032	3.97806e-06	0.000233176	0.000191011	AT1G25220/AT1G53625/AT2G18690/AT2G40000/AT2G44790/AT3G26830/AT4G01895/AT4G39950/AT5G05730/AT5G25930	10	Ang-0	Ang-0_Low cadmium	Y
Low cadmium	GO:0010200	response to chitin	12/215	314/26032	1.29639e-05	0.000705608	0.000578016	AT1G18300/AT1G73540/AT2G18690/AT2G32200/AT2G32210/AT3G16530/AT3G53600/AT4G27657/AT4G29780/AT5G25930/AT5G59820/AT5G64310	12	Ang-0	Ang-0_Low cadmium	Y
Low cadmium	GO:0002239	response to oomycetes	7/215	116/26032	5.17541e-05	0.00262911	0.0021537	AT1G15520/AT3G05360/AT3G11340/AT3G16530/AT3G23550/AT4G39950/AT5G20230	7	Ang-0	Ang-0_Low cadmium	Y
Low cadmium	GO:1901605	alpha-amino acid metabolic process	12/215	375/26032	7.28951e-05	0.00347163	0.00284387	AT1G08630/AT1G22400/AT1G25220/AT2G15760/AT2G40000/AT2G44790/AT3G48450/AT4G34200/AT4G39950/AT5G05730/AT5G38710/AT5G39050	12	Ang-0	Ang-0_Low cadmium	Y
Low cadmium	GO:0019430	removal of superoxide radicals	3/215	12/26032	0.000115683	0.00463949	0.00380055	AT1G08830/AT1G12520/AT2G28190	3	Ang-0	Ang-0_Low cadmium	N
Low cadmium	GO:0071450	cellular response to oxygen radical	3/215	12/26032	0.000115683	0.00463949	0.00380055	AT1G08830/AT1G12520/AT2G28190	3	Ang-0	Ang-0_Low cadmium	N
Low cadmium	GO:0071451	cellular response to superoxide	3/215	12/26032	0.000115683	0.00463949	0.00380055	AT1G08830/AT1G12520/AT2G28190	3	Ang-0	Ang-0_Low cadmium	N
Low cadmium	GO:0009409	response to cold	13/215	466/26032	0.000144933	0.00531423	0.00435328	AT1G09350/AT1G15520/AT1G22190/AT1G73540/AT2G37770/AT2G42540/AT3G53600/AT4G29780/AT4G37610/AT5G20230/AT5G37770/AT5G59820/AT5G67450	13	Ang-0	Ang-0_Low cadmium	Y
Low cadmium	GO:0006801	superoxide metabolic process	3/215	15/26032	0.000234912	0.00688473	0.00563979	AT1G08830/AT1G12520/AT2G28190	3	Ang-0	Ang-0_Low cadmium	N
Low cadmium	GO:0010600	regulation of auxin biosynthetic process	3/215	16/26032	0.000287364	0.00811006	0.00664355	AT1G25220/AT4G28720/AT5G05730	3	Ang-0	Ang-0_Low cadmium	N
Low cadmium	GO:0009723	response to ethylene	9/215	261/26032	0.000339399	0.00903281	0.00739944	AT1G15520/AT1G18300/AT1G25220/AT1G73540/AT4G27657/AT4G28720/AT4G29780/AT5G05730/AT5G67080	9	Ang-0	Ang-0_Low cadmium	Y
Low cadmium	GO:0009642	response to light intensity	11/215	380/26032	0.000343768	0.00903281	0.00739944	AT1G08830/AT1G61800/AT2G18010/AT2G28190/AT2G42540/AT2G44790/AT4G01870/AT5G10625/AT5G20230/AT5G37770/AT5G59820	11	Ang-0	Ang-0_Low cadmium	Y
Low cadmium	GO:0009072	aromatic amino acid family metabolic process	6/215	113/26032	0.000358806	0.00911366	0.00746567	AT1G05560/AT1G25220/AT2G40000/AT4G39950/AT4G39980/AT5G05730	6	Ang-0	Ang-0_Low cadmium	Y
Low cadmium	GO:0009850	auxin metabolic process	5/215	75/26032	0.000395909	0.00972068	0.00796292	AT1G25220/AT1G51760/AT4G28720/AT4G39950/AT5G05730	5	Ang-0	Ang-0_Low cadmium	N
Low cadmium	GO:0044550	secondary metabolite biosynthetic process	8/215	213/26032	0.000411886	0.00972068	0.00796292	AT1G61820/AT2G18690/AT3G13610/AT3G26830/AT4G39950/AT5G05340/AT5G20230/AT5G41040	8	Ang-0	Ang-0_Low cadmium	N
Low cadmium	GO:0009403	toxin biosynthetic process	3/215	22/26032	0.000761894	0.0138229	0.0113234	AT2G18690/AT3G26830/AT4G39950	3	Ang-0	Ang-0_Low cadmium	N
Low cadmium	GO:0010112	regulation of systemic acquired resistance	3/215	22/26032	0.000761894	0.0138229	0.0113234	AT3G26830/AT4G01895/AT4G18470	3	Ang-0	Ang-0_Low cadmium	N
Low cadmium	GO:0052315	phytoalexin biosynthetic process	3/215	22/26032	0.000761894	0.0138229	0.0113234	AT2G18690/AT3G26830/AT4G39950	3	Ang-0	Ang-0_Low cadmium	N
Low cadmium	GO:0071407	cellular response to organic cyclic compound	9/215	302/26032	0.000963335	0.0170712	0.0139843	AT1G67710/AT3G11340/AT4G12735/AT4G28720/AT4G29780/AT5G01900/AT5G25930/AT5G64310/AT5G67080	9	Ang-0	Ang-0_Low cadmium	Y
Low cadmium	GO:0042538	hyperosmotic salinity response	4/215	60/26032	0.00153665	0.0248084	0.0203224	AT1G09950/AT4G23600/AT5G59820/AT5G67450	4	Ang-0	Ang-0_Low cadmium	N
Low cadmium	GO:0071229	cellular response to acid chemical	4/215	61/26032	0.00163397	0.0254099	0.0208151	AT1G15520/AT3G53600/AT5G48400/AT5G48410	4	Ang-0	Ang-0_Low cadmium	N
Low cadmium	GO:0098869	cellular oxidant detoxification	3/215	30/26032	0.00191336	0.0291596	0.0238868	AT1G08830/AT1G12520/AT2G28190	3	Ang-0	Ang-0_Low cadmium	N
Low cadmium	GO:0009682	induced systemic resistance	3/215	32/26032	0.00230934	0.0326611	0.0267551	AT1G32960/AT2G30750/AT4G39950	3	Ang-0	Ang-0_Low cadmium	N
Low cadmium	GO:0009699	phenylpropanoid biosynthetic process	5/215	111/26032	0.00231456	0.0326611	0.0267551	AT1G61820/AT3G13610/AT5G05340/AT5G20230/AT5G41040	5	Ang-0	Ang-0_Low cadmium	N
Low cadmium	GO:0006955	immune response	8/215	283/26032	0.0025373	0.0351531	0.0287965	AT1G32960/AT1G61420/AT2G30750/AT3G49110/AT4G21390/AT4G39950/AT5G37770/AT5G64905	8	Ang-0	Ang-0_Low cadmium	N
Low cadmium	GO:0098739	import across plasma membrane	3/215	34/26032	0.00275256	0.0374544	0.0306817	AT1G15520/AT2G47000/AT3G46900	3	Ang-0	Ang-0_Low cadmium	N
Low cadmium	GO:0071324	cellular response to disaccharide stimulus	2/215	10/26032	0.00292486	0.0377753	0.0309445	AT1G08830/AT2G28190	2	Ang-0	Ang-0_Low cadmium	N
Low cadmium	GO:0010224	response to UV-B	4/215	74/26032	0.00331499	0.0421003	0.0344875	AT1G08830/AT2G28190/AT3G53600/AT5G59820	4	Ang-0	Ang-0_Low cadmium	Y
Low cadmium	GO:0009909	regulation of flower development	6/215	177/26032	0.0036061	0.0429834	0.0352109	AT1G01530/AT1G06180/AT5G10625/AT5G37260/AT5G37770/AT5G65070	6	Ang-0	Ang-0_Low cadmium	N
Low cadmium	GO:0009636	response to toxic substance	6/215	180/26032	0.00391437	0.0445187	0.0364686	AT1G08830/AT1G12520/AT2G28190/AT3G09270/AT3G23550/AT4G23600	6	Ang-0	Ang-0_Low cadmium	N
Low cadmium	GO:0031668	cellular response to extracellular stimulus	7/215	243/26032	0.00420108	0.0455416	0.0373065	AT1G06830/AT1G15520/AT1G73010/AT3G26840/AT3G49620/AT3G53600/AT5G53750	7	Ang-0	Ang-0_Low cadmium	Y
Low cadmium	GO:0006878	cellular copper ion homeostasis	2/215	12/26032	0.00424338	0.0455416	0.0373065	AT1G12520/AT3G46900	2	Ang-0	Ang-0_Low cadmium	N
Low cadmium	GO:0071484	cellular response to light intensity	2/215	12/26032	0.00424338	0.0455416	0.0373065	AT1G08830/AT2G28190	2	Ang-0	Ang-0_Low cadmium	N
Low cadmium	GO:0009991	response to extracellular stimulus	8/215	309/26032	0.00431522	0.0456694	0.0374112	AT1G06830/AT1G15520/AT1G73010/AT3G13610/AT3G26840/AT3G49620/AT3G53600/AT5G53750	8	Ang-0	Ang-0_Low cadmium	Y
Low cadmium	GO:0009825	multidimensional cell growth	3/215	40/26032	0.00438272	0.0457484	0.0374759	AT1G65470/AT1G74360/AT5G28646	3	Ang-0	Ang-0_Low cadmium	N
Low cadmium	GO:0071496	cellular response to external stimulus	7/215	249/26032	0.00479265	0.0493513	0.0404273	AT1G06830/AT1G15520/AT1G73010/AT3G26840/AT3G49620/AT3G53600/AT5G53750	7	Ang-0	Ang-0_Low cadmium	Y
Low cadmium	GO:0042436	indole-containing compound catabolic process	2/215	13/26032	0.00498772	0.0506753	0.0415119	AT2G40000/AT4G39950	2	Ang-0	Ang-0_Low cadmium	N
Low cadmium	GO:0048831	regulation of shoot system development	6/215	192/26032	0.00534559	0.0535966	0.0439049	AT1G01530/AT1G06180/AT5G10625/AT5G37260/AT5G37770/AT5G65070	6	Ang-0	Ang-0_Low cadmium	N
Low cadmium	GO:0071395	cellular response to jasmonic acid stimulus	6/215	194/26032	0.00561699	0.0555864	0.0455349	AT1G67710/AT2G15760/AT3G53600/AT3G55970/AT4G01895/AT5G67080	6	Ang-0	Ang-0_Low cadmium	Y
Low cadmium	GO:0015748	organophosphate ester transport	3/215	46/26032	0.00649441	0.0596234	0.0488419	AT1G61800/AT3G25610/AT5G13490	3	Ang-0	Ang-0_Low cadmium	N
Low cadmium	GO:0009698	phenylpropanoid metabolic process	5/215	145/26032	0.00718904	0.0652148	0.0534223	AT1G61820/AT3G13610/AT5G05340/AT5G20230/AT5G41040	5	Ang-0	Ang-0_Low cadmium	N
Low cadmium	GO:0009310	amine catabolic process	2/215	16/26032	0.00754951	0.0661233	0.0541665	AT2G40000/AT4G39950	2	Ang-0	Ang-0_Low cadmium	N
Low cadmium	GO:0009073	aromatic amino acid family biosynthetic process	3/215	49/26032	0.00774118	0.0670316	0.0549105	AT1G25220/AT4G39980/AT5G05730	3	Ang-0	Ang-0_Low cadmium	N
Low cadmium	GO:0044273	sulfur compound catabolic process	3/215	50/26032	0.0081859	0.0693073	0.0567747	AT3G60120/AT3G60140/AT5G26220	3	Ang-0	Ang-0_Low cadmium	N
Low cadmium	GO:0009743	response to carbohydrate	5/215	158/26032	0.0101991	0.0793033	0.0649632	AT1G08830/AT1G61800/AT2G28190/AT3G05360/AT4G22970	5	Ang-0	Ang-0_Low cadmium	N
Low cadmium	GO:0009074	aromatic amino acid family catabolic process	2/215	19/26032	0.0105847	0.0798567	0.0654165	AT2G40000/AT4G39950	2	Ang-0	Ang-0_Low cadmium	N
Low cadmium	GO:0046688	response to copper ion	2/215	19/26032	0.0105847	0.0798567	0.0654165	AT1G08830/AT2G28190	2	Ang-0	Ang-0_Low cadmium	Y
Low cadmium	GO:0030001	metal ion transport	6/215	224/26032	0.0109956	0.0821435	0.0672898	AT1G15520/AT3G46900/AT4G32650/AT5G20230/AT5G48400/AT5G48410	6	Ang-0	Ang-0_Low cadmium	N
Low cadmium	GO:0051259	protein complex oligomerization	3/215	56/26032	0.0111673	0.0826166	0.0676774	AT1G53540/AT1G73010/AT2G42540	3	Ang-0	Ang-0_Low cadmium	N
Low cadmium	GO:0055070	copper ion homeostasis	2/215	20/26032	0.0116973	0.0840883	0.0688829	AT1G12520/AT3G46900	2	Ang-0	Ang-0_Low cadmium	N
Low cadmium	GO:0071230	cellular response to amino acid stimulus	2/215	22/26032	0.0140686	0.0992621	0.0813129	AT5G48400/AT5G48410	2	Ang-0	Ang-0_Low cadmium	N
Low cadmium	GO:0009741	response to brassinosteroid	4/215	117/26032	0.016254	0.111284	0.0911614	AT2G18010/AT2G26710/AT4G08950/AT4G28720	4	Ang-0	Ang-0_Low cadmium	N
Low cadmium	GO:0002237	response to molecule of bacterial origin	4/215	118/26032	0.0167185	0.11175	0.0915426	AT1G53625/AT2G18690/AT3G05360/AT5G25930	4	Ang-0	Ang-0_Low cadmium	Y
Low cadmium	GO:0071369	cellular response to ethylene stimulus	4/215	122/26032	0.0186591	0.122571	0.100407	AT1G73540/AT4G27657/AT4G29780/AT5G67080	4	Ang-0	Ang-0_Low cadmium	Y
Low cadmium	GO:0006012	galactose metabolic process	2/215	26/26032	0.0193712	0.12352	0.101184	AT1G09350/AT5G44480	2	Ang-0	Ang-0_Low cadmium	N
Low cadmium	GO:0016102	diterpenoid biosynthetic process	3/215	69/26032	0.019528	0.12352	0.101184	AT3G26840/AT4G16740/AT5G51310	3	Ang-0	Ang-0_Low cadmium	N
Low cadmium	GO:1901699	cellular response to nitrogen compound	3/215	69/26032	0.019528	0.12352	0.101184	AT5G14570/AT5G48400/AT5G48410	3	Ang-0	Ang-0_Low cadmium	N
Low cadmium	GO:0007163	establishment or maintenance of cell polarity	2/215	27/26032	0.0208086	0.127872	0.10475	AT4G22970/AT5G28646	2	Ang-0	Ang-0_Low cadmium	N
Low cadmium	GO:0046856	phosphatidylinositol dephosphorylation	2/215	27/26032	0.0208086	0.127872	0.10475	AT1G47510/AT5G66020	2	Ang-0	Ang-0_Low cadmium	N
Low cadmium	GO:0104004	cellular response to environmental stimulus	6/215	262/26032	0.0220583	0.131316	0.107571	AT1G08830/AT1G09950/AT1G15520/AT2G28190/AT2G42540/AT3G53600	6	Ang-0	Ang-0_Low cadmium	Y
Low cadmium	GO:0016101	diterpenoid metabolic process	3/215	73/26032	0.0226351	0.131664	0.107855	AT3G26840/AT4G16740/AT5G51310	3	Ang-0	Ang-0_Low cadmium	N
Low cadmium	GO:2000762	regulation of phenylpropanoid metabolic process	2/215	29/26032	0.0238118	0.133416	0.109291	AT5G05340/AT5G20230	2	Ang-0	Ang-0_Low cadmium	N
Low cadmium	GO:0023051	regulation of signaling	8/215	431/26032	0.0273742	0.147937	0.121186	AT1G09950/AT1G67710/AT2G47000/AT3G53600/AT3G55970/AT3G63010/AT4G27657/AT5G25930	8	Ang-0	Ang-0_Low cadmium	Y
Low cadmium	GO:0098657	import into cell	2/215	33/26032	0.0303095	0.161509	0.132304	AT1G15520/AT3G46900	2	Ang-0	Ang-0_Low cadmium	N
Low cadmium	GO:0010646	regulation of cell communication	8/215	442/26032	0.0311134	0.164642	0.13487	AT1G09950/AT1G67710/AT2G47000/AT3G53600/AT3G55970/AT3G63010/AT4G27657/AT5G25930	8	Ang-0	Ang-0_Low cadmium	Y
Low cadmium	GO:0048767	root hair elongation	3/215	83/26032	0.031509	0.165585	0.135643	AT1G65610/AT2G47000/AT5G51310	3	Ang-0	Ang-0_Low cadmium	N
Low cadmium	GO:1900376	regulation of secondary metabolite biosynthetic process	2/215	34/26032	0.0320318	0.16718	0.136949	AT5G05340/AT5G20230	2	Ang-0	Ang-0_Low cadmium	N
Low cadmium	GO:0035195	miRNA-mediated gene silencing	2/215	35/26032	0.0337918	0.171662	0.140621	AT1G08830/AT2G28190	2	Ang-0	Ang-0_Low cadmium	N
Low cadmium	GO:0016145	S-glycoside catabolic process	2/215	36/26032	0.0355886	0.176094	0.144252	AT3G60120/AT3G60140	2	Ang-0	Ang-0_Low cadmium	N
Low cadmium	GO:0019759	glycosinolate catabolic process	2/215	36/26032	0.0355886	0.176094	0.144252	AT3G60120/AT3G60140	2	Ang-0	Ang-0_Low cadmium	N
Low cadmium	GO:0019762	glucosinolate catabolic process	2/215	36/26032	0.0355886	0.176094	0.144252	AT3G60120/AT3G60140	2	Ang-0	Ang-0_Low cadmium	N
Low cadmium	GO:0045787	positive regulation of cell cycle	2/215	36/26032	0.0355886	0.176094	0.144252	AT1G65470/AT4G22970	2	Ang-0	Ang-0_Low cadmium	N
Low cadmium	GO:1901000	regulation of response to salt stress	2/215	37/26032	0.0374217	0.18397	0.150703	AT1G09950/AT1G56060	2	Ang-0	Ang-0_Low cadmium	N
Low cadmium	GO:1901657	glycosyl compound metabolic process	6/215	300/26032	0.0389216	0.190117	0.155739	AT1G53625/AT1G78860/AT3G60120/AT3G60140/AT4G12735/AT4G28940	6	Ang-0	Ang-0_Low cadmium	Y
Low cadmium	GO:0042631	cellular response to water deprivation	2/215	38/26032	0.0392903	0.190424	0.155991	AT1G15520/AT3G53600	2	Ang-0	Ang-0_Low cadmium	N
Low cadmium	GO:0010252	auxin homeostasis	2/215	41/26032	0.0451018	0.206593	0.169235	AT2G23170/AT4G37390	2	Ang-0	Ang-0_Low cadmium	N
Low cadmium	GO:0016143	S-glycoside metabolic process	5/215	234/26032	0.0452769	0.206593	0.169235	AT1G53625/AT1G78860/AT3G60120/AT3G60140/AT4G12735	5	Ang-0	Ang-0_Low cadmium	Y
Drought	GO:0009639	response to red or far red light	39/505	405/26032	2.11831e-16	2.43182e-13	2.12946e-13	AT1G01520/AT1G02340/AT1G02400/AT1G11700/AT1G16730/AT1G28660/AT1G28670/AT1G32900/AT1G48745/AT1G52342/AT1G58520/AT1G72030/AT1G75810/AT2G16890/AT2G19650/AT2G21320/AT2G22800/AT2G31380/AT2G40460/AT2G43060/AT2G47370/AT3G04140/AT3G15354/AT3G21670/AT3G22840/AT3G24190/AT3G27350/AT3G62070/AT4G00050/AT4G31390/AT4G38960/AT5G04190/AT5G15860/AT5G18670/AT5G24120/AT5G47610/AT5G52420/AT5G62140/AT5G66270	39	Tol-0	Tol-0_Drought	Y
Drought	GO:0009637	response to blue light	24/505	163/26032	1.30233e-14	7.47539e-12	6.54594e-12	AT1G01520/AT1G02340/AT1G07010/AT1G16730/AT1G18810/AT1G42550/AT1G48745/AT1G66130/AT1G68440/AT2G21320/AT2G30520/AT2G47370/AT3G04140/AT3G22840/AT3G24190/AT3G27350/AT4G00050/AT4G15430/AT4G24700/AT4G31390/AT5G04190/AT5G18670/AT5G24120/AT5G43630	24	Tol-0	Tol-0_Drought	Y
Drought	GO:0071478	cellular response to radiation	22/505	178/26032	6.16697e-12	2.35989e-09	2.06648e-09	AT1G01520/AT1G02340/AT1G16730/AT1G24580/AT1G32900/AT1G68010/AT1G74290/AT1G75810/AT2G19650/AT2G21320/AT2G37240/AT3G04140/AT3G15354/AT3G22840/AT3G24190/AT3G27350/AT5G04190/AT5G15830/AT5G18670/AT5G24120/AT5G43630/AT5G66270	22	Tol-0	Tol-0_Drought	Y
Drought	GO:0007623	circadian rhythm	19/505	155/26032	1.9807e-10	4.54769e-08	3.98226e-08	AT1G01060/AT2G21320/AT2G46830/AT3G01060/AT3G09600/AT3G12320/AT3G15354/AT3G20810/AT3G21890/AT3G48360/AT3G51400/AT3G54500/AT4G38960/AT5G02840/AT5G06980/AT5G17300/AT5G56860/AT5G59570/AT5G64170	19	Tol-0	Tol-0_Drought	Y
Drought	GO:0048511	rhythmic process	19/505	155/26032	1.9807e-10	4.54769e-08	3.98226e-08	AT1G01060/AT2G21320/AT2G46830/AT3G01060/AT3G09600/AT3G12320/AT3G15354/AT3G20810/AT3G21890/AT3G48360/AT3G51400/AT3G54500/AT4G38960/AT5G02840/AT5G06980/AT5G17300/AT5G56860/AT5G59570/AT5G64170	19	Tol-0	Tol-0_Drought	Y
Drought	GO:0042752	regulation of circadian rhythm	10/505	61/26032	2.56753e-07	3.27503e-05	2.86783e-05	AT1G01060/AT2G21320/AT2G46830/AT3G09600/AT3G15354/AT3G20810/AT3G54500/AT4G38960/AT5G02840/AT5G64170	10	Tol-0	Tol-0_Drought	Y
Drought	GO:0009751	response to salicylic acid	24/505	464/26032	1.54069e-05	0.00160792	0.001408	AT1G05690/AT1G18350/AT1G51860/AT1G65390/AT2G04450/AT2G04495/AT2G46150/AT3G04290/AT3G25882/AT3G48360/AT3G48640/AT3G55840/AT4G03450/AT4G31800/AT4G35180/AT5G01900/AT5G16200/AT5G24530/AT5G26690/AT5G43420/AT5G46080/AT5G52740/AT5G52750/AT5G57550	24	Tol-0	Tol-0_Drought	Y
Drought	GO:0055081	anion homeostasis	6/505	33/26032	3.67194e-05	0.00351282	0.00307606	AT1G42550/AT3G02040/AT3G17790/AT3G47420/AT3G51860/AT4G36850	6	Tol-0	Tol-0_Drought	Y
Drought	GO:0006720	isoprenoid metabolic process	17/505	298/26032	8.18706e-05	0.00637902	0.00558588	AT1G02400/AT1G12610/AT1G17050/AT1G28660/AT1G63030/AT1G78510/AT2G04790/AT2G23410/AT3G21420/AT3G24190/AT3G45130/AT4G24340/AT4G31390/AT4G32770/AT5G07200/AT5G52420/AT5G58770	17	Tol-0	Tol-0_Drought	Y
Drought	GO:0031668	cellular response to extracellular stimulus	15/505	243/26032	8.89062e-05	0.00637902	0.00558588	AT1G04770/AT1G55920/AT1G68010/AT2G22240/AT3G08860/AT3G28270/AT3G49570/AT3G49580/AT3G49620/AT4G31390/AT4G35090/AT5G03545/AT5G24660/AT5G27420/AT5G48850	15	Tol-0	Tol-0_Drought	Y
Drought	GO:0071496	cellular response to external stimulus	15/505	249/26032	0.000116602	0.00768451	0.00672905	AT1G04770/AT1G55920/AT1G68010/AT2G22240/AT3G08860/AT3G28270/AT3G49570/AT3G49580/AT3G49620/AT4G31390/AT4G35090/AT5G03545/AT5G24660/AT5G27420/AT5G48850	15	Tol-0	Tol-0_Drought	Y
Drought	GO:0009991	response to extracellular stimulus	17/505	309/26032	0.000126947	0.00768451	0.00672905	AT1G04770/AT1G22160/AT1G55920/AT1G68010/AT2G22240/AT2G30766/AT3G08860/AT3G28270/AT3G49570/AT3G49580/AT3G49620/AT4G31390/AT4G35090/AT5G03545/AT5G24660/AT5G27420/AT5G48850	17	Tol-0	Tol-0_Drought	Y
Drought	GO:0010200	response to chitin	17/505	314/26032	0.000153788	0.00840707	0.00736178	AT1G21000/AT1G24145/AT1G29050/AT2G04495/AT2G21210/AT2G23110/AT2G42760/AT3G01830/AT3G55840/AT4G27654/AT4G33960/AT5G11650/AT5G16200/AT5G43420/AT5G46080/AT5G52750/AT5G57550	17	Tol-0	Tol-0_Drought	Y
Drought	GO:0009409	response to cold	21/505	466/26032	0.000345817	0.0179806	0.015745	AT1G01060/AT1G05690/AT1G12610/AT1G22890/AT1G23740/AT1G25450/AT1G32900/AT1G49230/AT2G23410/AT2G39730/AT2G46830/AT3G05880/AT3G08720/AT3G22840/AT3G48360/AT3G50970/AT4G04020/AT4G35090/AT5G01820/AT5G57123/AT5G58770	21	Tol-0	Tol-0_Drought	Y
Drought	GO:0006081	cellular aldehyde metabolic process	6/505	53/26032	0.000548654	0.0262439	0.0229809	AT2G38210/AT2G38230/AT3G14990/AT3G16910/AT5G01410/AT5G03860	6	Tol-0	Tol-0_Drought	Y
Drought	GO:0042440	pigment metabolic process	15/505	290/26032	0.000594299	0.0272902	0.0238971	AT1G01520/AT1G16730/AT1G32900/AT1G66130/AT1G70000/AT2G16890/AT2G22800/AT2G37240/AT2G46940/AT3G04140/AT3G22840/AT3G24190/AT4G31390/AT5G18404/AT5G56860	15	Tol-0	Tol-0_Drought	N
Drought	GO:0009658	chloroplast organization	14/505	262/26032	0.000652147	0.0287948	0.0252146	AT1G04770/AT1G42550/AT1G62750/AT1G64500/AT2G30520/AT3G02380/AT3G15354/AT3G56290/AT4G31390/AT5G23730/AT5G24120/AT5G24660/AT5G56860/AT5G62430	14	Tol-0	Tol-0_Drought	N
Drought	GO:0000103	sulfate assimilation	4/505	23/26032	0.000924557	0.0379069	0.0331937	AT1G62180/AT4G35640/AT5G63990/AT5G67520	4	Tol-0	Tol-0_Drought	N
Drought	GO:0010411	xyloglucan metabolic process	6/505	62/26032	0.00126896	0.0469924	0.0411496	AT2G14620/AT3G44990/AT4G03210/AT4G25810/AT4G30270/AT5G57550	6	Tol-0	Tol-0_Drought	N
Drought	GO:0010439	regulation of glucosinolate biosynthetic process	3/505	12/26032	0.00140123	0.0487458	0.042685	AT1G04770/AT2G25450/AT5G48850	3	Tol-0	Tol-0_Drought	N
Drought	GO:0032922	circadian regulation of gene expression	3/505	12/26032	0.00140123	0.0487458	0.042685	AT3G09600/AT3G54500/AT5G64170	3	Tol-0	Tol-0_Drought	N
Drought	GO:0007568	aging	6/505	67/26032	0.0018994	0.0641326	0.0561586	AT2G36950/AT2G46150/AT3G21690/AT3G49620/AT4G30270/AT4G38060	6	Tol-0	Tol-0_Drought	N
Drought	GO:0033013	tetrapyrrole metabolic process	14/505	301/26032	0.00241667	0.0763071	0.0668195	AT1G16730/AT1G66130/AT1G72030/AT2G39690/AT3G04140/AT3G22840/AT3G60540/AT3G63160/AT4G01130/AT4G31390/AT4G32770/AT4G36850/AT5G01410/AT5G56860	14	Tol-0	Tol-0_Drought	N
Drought	GO:0036293	response to decreased oxygen levels	15/505	335/26032	0.00247666	0.0763071	0.0668195	AT1G15010/AT1G23730/AT1G26410/AT1G66090/AT2G36800/AT2G43060/AT3G02040/AT3G08720/AT3G25882/AT3G54040/AT4G24570/AT4G27450/AT5G24530/AT5G27420/AT5G46080	15	Tol-0	Tol-0_Drought	Y
Drought	GO:0098869	cellular oxidant detoxification	4/505	30/26032	0.00257082	0.0763071	0.0668195	AT3G49570/AT3G49580/AT5G24660/AT5G64120	4	Tol-0	Tol-0_Drought	N
Drought	GO:1901615	organic hydroxy compound metabolic process	18/505	440/26032	0.00259232	0.0763071	0.0668195	AT1G24145/AT2G22240/AT2G23410/AT2G36800/AT2G38210/AT2G38230/AT3G14990/AT3G24190/AT3G27350/AT4G32770/AT4G36380/AT5G01410/AT5G10300/AT5G24150/AT5G24530/AT5G58310/AT5G58770/AT5G63990	18	Tol-0	Tol-0_Drought	Y
Drought	GO:0010100	negative regulation of photomorphogenesis	3/505	15/26032	0.00277523	0.079649	0.0697459	AT2G21320/AT2G31380/AT4G38960	3	Tol-0	Tol-0_Drought	N
Drought	GO:0009642	response to light intensity	16/505	380/26032	0.00331755	0.0928914	0.0813417	AT1G02340/AT1G13650/AT1G72770/AT3G19480/AT3G21670/AT3G22120/AT3G22840/AT3G24190/AT4G01130/AT4G04020/AT4G27450/AT4G32770/AT4G37560/AT5G25140/AT5G27350/AT5G52420	16	Tol-0	Tol-0_Drought	Y
Drought	GO:0006766	vitamin metabolic process	7/505	101/26032	0.00355979	0.0935629	0.0819297	AT2G38210/AT2G38230/AT4G26850/AT4G32770/AT5G01410/AT5G18670/AT5G21100	7	Tol-0	Tol-0_Drought	N
Drought	GO:1900376	regulation of secondary metabolite biosynthetic process	4/505	34/26032	0.00409319	0.104422	0.0914386	AT1G04770/AT1G08340/AT2G25450/AT5G48850	4	Tol-0	Tol-0_Drought	N
Drought	GO:0071941	nitrogen cycle metabolic process	3/505	18/26032	0.00476688	0.116434	0.101957	AT1G37130/AT1G77760/AT4G08870	3	Tol-0	Tol-0_Drought	N
Drought	GO:1901617	organic hydroxy compound biosynthetic process	12/505	261/26032	0.00524608	0.12045	0.105474	AT2G22240/AT2G23410/AT2G38210/AT2G38230/AT3G14990/AT3G24190/AT3G27350/AT4G32770/AT4G36380/AT5G01410/AT5G24150/AT5G58770	12	Tol-0	Tol-0_Drought	Y
Drought	GO:0009812	flavonoid metabolic process	9/505	167/26032	0.00546569	0.120634	0.105635	AT1G55740/AT1G70000/AT2G16890/AT2G46940/AT2G47370/AT3G24190/AT4G15430/AT4G31390/AT5G24530	9	Tol-0	Tol-0_Drought	N
Drought	GO:0009624	response to nematode	6/505	84/26032	0.00587806	0.123816	0.108421	AT1G64780/AT2G40460/AT3G11900/AT3G22600/AT3G51860/AT5G27350	6	Tol-0	Tol-0_Drought	N
Drought	GO:0009640	photomorphogenesis	7/505	111/26032	0.00596537	0.123816	0.108421	AT1G01520/AT1G58520/AT2G21320/AT2G31380/AT3G15354/AT4G00050/AT4G38960	7	Tol-0	Tol-0_Drought	N
Drought	GO:0009069	serine family amino acid metabolic process	5/505	60/26032	0.00612522	0.123816	0.108421	AT1G55920/AT2G26080/AT3G19480/AT4G33010/AT4G35640	5	Tol-0	Tol-0_Drought	N
Drought	GO:0009110	vitamin biosynthetic process	6/505	85/26032	0.00622349	0.123816	0.108421	AT2G38210/AT2G38230/AT4G26850/AT4G32770/AT5G01410/AT5G18670	6	Tol-0	Tol-0_Drought	N
Drought	GO:0044042	glucan metabolic process	11/505	235/26032	0.00646555	0.123816	0.108421	AT1G32900/AT2G14620/AT2G32530/AT2G32540/AT3G13175/AT3G44990/AT3G59100/AT4G03210/AT4G25810/AT4G30270/AT5G57550	11	Tol-0	Tol-0_Drought	N
Drought	GO:0010959	regulation of metal ion transport	3/505	20/26032	0.00647121	0.123816	0.108421	AT2G30766/AT5G59780/AT5G61350	3	Tol-0	Tol-0_Drought	N
Drought	GO:0015743	malate transport	3/505	20/26032	0.00647121	0.123816	0.108421	AT4G24570/AT5G46600/AT5G47560	3	Tol-0	Tol-0_Drought	N
Drought	GO:0010025	wax biosynthetic process	4/505	39/26032	0.0067286	0.12663	0.110885	AT1G06360/AT1G21540/AT1G57750/AT2G47240	4	Tol-0	Tol-0_Drought	N
Drought	GO:0010166	wax metabolic process	4/505	40/26032	0.00736375	0.128319	0.112365	AT1G06360/AT1G21540/AT1G57750/AT2G47240	4	Tol-0	Tol-0_Drought	N
Drought	GO:0009733	response to auxin	16/505	414/26032	0.00741772	0.128319	0.112365	AT1G04250/AT1G20470/AT1G21410/AT1G31880/AT2G17500/AT2G21210/AT2G22240/AT2G34650/AT3G48360/AT3G61900/AT4G14819/AT4G29080/AT4G34410/AT5G06930/AT5G17300/AT5G56860	16	Tol-0	Tol-0_Drought	Y
Drought	GO:0072525	pyridine-containing compound biosynthetic process	3/505	21/26032	0.00744236	0.128319	0.112365	AT2G38210/AT2G38230/AT5G01410	3	Tol-0	Tol-0_Drought	N
Drought	GO:0009767	photosynthetic electron transport chain	5/505	63/26032	0.00752027	0.128319	0.112365	AT1G64770/AT3G01440/AT4G04020/AT4G31390/AT5G49740	5	Tol-0	Tol-0_Drought	N
Drought	GO:0048506	regulation of timing of meristematic phase transition	4/505	41/26032	0.00803717	0.128319	0.112365	AT1G12610/AT1G35560/AT1G63030/AT5G62430	4	Tol-0	Tol-0_Drought	N
Drought	GO:0048510	regulation of timing of transition from vegetative to reproductive phase	4/505	41/26032	0.00803717	0.128319	0.112365	AT1G12610/AT1G35560/AT1G63030/AT5G62430	4	Tol-0	Tol-0_Drought	N
Drought	GO:0051241	negative regulation of multicellular organismal process	8/505	147/26032	0.00811278	0.128319	0.112365	AT2G21320/AT2G31380/AT2G34140/AT4G00050/AT4G38960/AT5G18670/AT5G47610/AT5G56860	8	Tol-0	Tol-0_Drought	N
Drought	GO:0003008	system process	3/505	22/26032	0.00849501	0.128319	0.112365	AT3G09070/AT4G32770/AT5G04950	3	Tol-0	Tol-0_Drought	N
Drought	GO:0003013	circulatory system process	3/505	22/26032	0.00849501	0.128319	0.112365	AT3G09070/AT4G32770/AT5G04950	3	Tol-0	Tol-0_Drought	N
Drought	GO:0003018	vascular process in circulatory system	3/505	22/26032	0.00849501	0.128319	0.112365	AT3G09070/AT4G32770/AT5G04950	3	Tol-0	Tol-0_Drought	N
Drought	GO:0010232	vascular transport	3/505	22/26032	0.00849501	0.128319	0.112365	AT3G09070/AT4G32770/AT5G04950	3	Tol-0	Tol-0_Drought	N
Drought	GO:0010233	phloem transport	3/505	22/26032	0.00849501	0.128319	0.112365	AT3G09070/AT4G32770/AT5G04950	3	Tol-0	Tol-0_Drought	N
Drought	GO:0090693	plant organ senescence	11/505	248/26032	0.00948975	0.141484	0.123892	AT1G04250/AT1G21000/AT2G39200/AT2G39730/AT2G44300/AT3G05400/AT3G25882/AT4G35180/AT5G16080/AT5G24530/AT5G56860	11	Tol-0	Tol-0_Drought	Y
Drought	GO:0010380	regulation of chlorophyll biosynthetic process	3/505	23/26032	0.00963057	0.141742	0.124119	AT3G22840/AT4G31390/AT5G56860	3	Tol-0	Tol-0_Drought	N
Drought	GO:0010143	cutin biosynthetic process	3/505	24/26032	0.0108503	0.15651	0.13705	AT1G06520/AT2G38530/AT2G47240	3	Tol-0	Tol-0_Drought	N
Drought	GO:0071365	cellular response to auxin stimulus	7/505	126/26032	0.0116057	0.162258	0.142083	AT1G04250/AT1G21410/AT1G31880/AT2G34650/AT3G48360/AT4G34410/AT5G17300	7	Tol-0	Tol-0_Drought	N
Drought	GO:0009627	systemic acquired resistance	7/505	131/26032	0.0141411	0.176456	0.154516	AT1G18350/AT2G04495/AT2G27660/AT3G01830/AT3G25882/AT3G48640/AT5G52750	7	Tol-0	Tol-0_Drought	Y
Drought	GO:1901657	glycosyl compound metabolic process	12/505	300/26032	0.0148132	0.181153	0.15863	AT1G04770/AT1G12610/AT1G18570/AT2G22930/AT2G25450/AT2G38060/AT4G04830/AT4G10120/AT4G24340/AT5G10300/AT5G27350/AT5G48850	12	Tol-0	Tol-0_Drought	Y
Drought	GO:0010371	regulation of gibberellin biosynthetic process	2/505	10/26032	0.0152455	0.181153	0.15863	AT1G12610/AT1G63030	2	Tol-0	Tol-0_Drought	N
Drought	GO:0042542	response to hydrogen peroxide	5/505	76/26032	0.0161311	0.185252	0.162218	AT1G05690/AT3G17790/AT3G48360/AT4G35090/AT5G21100	5	Tol-0	Tol-0_Drought	N
Drought	GO:0030091	protein repair	3/505	28/26032	0.0165893	0.185252	0.162218	AT3G14990/AT4G04830/AT5G50240	3	Tol-0	Tol-0_Drought	N
Drought	GO:0098661	inorganic anion transmembrane transport	3/505	28/26032	0.0165893	0.185252	0.162218	AT1G77990/AT3G26570/AT4G24570	3	Tol-0	Tol-0_Drought	N
Drought	GO:0008272	sulfate transport	2/505	11/26032	0.0183965	0.197375	0.172835	AT1G77990/AT4G24570	2	Tol-0	Tol-0_Drought	N
Drought	GO:0048317	seed morphogenesis	2/505	11/26032	0.0183965	0.197375	0.172835	AT3G15510/AT3G19350	2	Tol-0	Tol-0_Drought	N
Drought	GO:0060236	regulation of mitotic spindle organization	2/505	11/26032	0.0183965	0.197375	0.172835	AT4G11990/AT4G22860	2	Tol-0	Tol-0_Drought	N
Drought	GO:0090224	regulation of spindle organization	2/505	11/26032	0.0183965	0.197375	0.172835	AT4G11990/AT4G22860	2	Tol-0	Tol-0_Drought	N
Drought	GO:0009863	salicylic acid mediated signaling pathway	6/505	108/26032	0.0188399	0.19777	0.17318	AT1G18350/AT1G65390/AT2G04450/AT3G25882/AT5G01900/AT5G16200	6	Tol-0	Tol-0_Drought	N
Drought	GO:0016144	S-glycoside biosynthetic process	4/505	53/26032	0.0193941	0.19777	0.17318	AT1G04770/AT1G18570/AT2G25450/AT5G48850	4	Tol-0	Tol-0_Drought	Y
Drought	GO:0019758	glycosinolate biosynthetic process	4/505	53/26032	0.0193941	0.19777	0.17318	AT1G04770/AT1G18570/AT2G25450/AT5G48850	4	Tol-0	Tol-0_Drought	N
Drought	GO:0019761	glucosinolate biosynthetic process	4/505	53/26032	0.0193941	0.19777	0.17318	AT1G04770/AT1G18570/AT2G25450/AT5G48850	4	Tol-0	Tol-0_Drought	Y
Drought	GO:0040034	regulation of development, heterochronic	4/505	53/26032	0.0193941	0.19777	0.17318	AT1G12610/AT1G35560/AT1G63030/AT5G62430	4	Tol-0	Tol-0_Drought	N
Drought	GO:0009902	chloroplast relocation	3/505	30/26032	0.0199837	0.19777	0.17318	AT1G42550/AT1G64500/AT2G30520	3	Tol-0	Tol-0_Drought	N
Drought	GO:0051667	establishment of plastid localization	3/505	30/26032	0.0199837	0.19777	0.17318	AT1G42550/AT1G64500/AT2G30520	3	Tol-0	Tol-0_Drought	N
Drought	GO:0071456	cellular response to hypoxia	10/505	242/26032	0.0203524	0.198744	0.174033	AT1G15010/AT1G26410/AT1G66090/AT2G36800/AT3G02040/AT3G08720/AT4G24570/AT4G27450/AT5G24530/AT5G27420	10	Tol-0	Tol-0_Drought	Y
Drought	GO:0044272	sulfur compound biosynthetic process	8/505	175/26032	0.0212818	0.198744	0.174033	AT1G04770/AT1G18570/AT1G55920/AT2G25450/AT4G35640/AT5G43850/AT5G48850/AT5G67520	8	Tol-0	Tol-0_Drought	N
Drought	GO:0045860	positive regulation of protein kinase activity	2/505	12/26032	0.0217955	0.198744	0.174033	AT4G11990/AT4G22860	2	Tol-0	Tol-0_Drought	N
Drought	GO:0009962	regulation of flavonoid biosynthetic process	3/505	31/26032	0.0218133	0.198744	0.174033	AT1G70000/AT2G46940/AT4G31390	3	Tol-0	Tol-0_Drought	N
Drought	GO:0052386	cell wall thickening	3/505	31/26032	0.0218133	0.198744	0.174033	AT1G18570/AT2G18230/AT4G26850	3	Tol-0	Tol-0_Drought	N
Drought	GO:0051093	negative regulation of developmental process	8/505	178/26032	0.0232747	0.210389	0.18423	AT2G21320/AT2G31380/AT2G34140/AT4G00050/AT4G38960/AT5G18670/AT5G47610/AT5G56860	8	Tol-0	Tol-0_Drought	N
Drought	GO:0051347	positive regulation of transferase activity	3/505	32/26032	0.0237314	0.212841	0.186377	AT3G48360/AT4G11990/AT4G22860	3	Tol-0	Tol-0_Drought	N
Drought	GO:0009636	response to toxic substance	8/505	180/26032	0.0246741	0.215672	0.188856	AT1G59700/AT2G36800/AT3G21690/AT3G49570/AT3G49580/AT3G63380/AT5G24660/AT5G64120	8	Tol-0	Tol-0_Drought	N
Drought	GO:0015849	organic acid transport	6/505	115/26032	0.024784	0.215672	0.188856	AT3G11900/AT3G56200/AT4G24570/AT5G46600/AT5G46800/AT5G47560	6	Tol-0	Tol-0_Drought	N
Drought	GO:0042180	cellular ketone metabolic process	8/505	181/26032	0.0253954	0.215672	0.188856	AT1G12610/AT1G17050/AT1G19140/AT1G24145/AT1G63030/AT1G78510/AT3G55840/AT4G34410	8	Tol-0	Tol-0_Drought	N
Drought	GO:0090307	mitotic spindle assembly	2/505	13/26032	0.0254319	0.215672	0.188856	AT4G11990/AT4G22860	2	Tol-0	Tol-0_Drought	N
Drought	GO:0042335	cuticle development	3/505	33/26032	0.0257378	0.215672	0.188856	AT1G25450/AT2G38530/AT2G46720	3	Tol-0	Tol-0_Drought	N
Drought	GO:0042762	regulation of sulfur metabolic process	3/505	33/26032	0.0257378	0.215672	0.188856	AT1G04770/AT2G25450/AT5G48850	3	Tol-0	Tol-0_Drought	N
Drought	GO:0002237	response to molecule of bacterial origin	6/505	118/26032	0.0276752	0.22857	0.20015	AT2G04495/AT3G22600/AT3G48640/AT4G03450/AT4G31800/AT5G52750	6	Tol-0	Tol-0_Drought	Y
Drought	GO:0044106	cellular amine metabolic process	6/505	119/26032	0.0286864	0.231937	0.203099	AT2G42760/AT3G55840/AT4G08870/AT4G34410/AT5G04950/AT5G27350	6	Tol-0	Tol-0_Drought	N
Drought	GO:0033674	positive regulation of kinase activity	2/505	14/26032	0.0292951	0.231937	0.203099	AT4G11990/AT4G22860	2	Tol-0	Tol-0_Drought	N
Drought	GO:0042126	nitrate metabolic process	2/505	14/26032	0.0292951	0.231937	0.203099	AT1G37130/AT1G77760	2	Tol-0	Tol-0_Drought	N
Drought	GO:0042128	nitrate assimilation	2/505	14/26032	0.0292951	0.231937	0.203099	AT1G37130/AT1G77760	2	Tol-0	Tol-0_Drought	N
Drought	GO:0019750	chloroplast localization	3/505	35/26032	0.030015	0.232819	0.203872	AT1G42550/AT1G64500/AT2G30520	3	Tol-0	Tol-0_Drought	N
Drought	GO:0051644	plastid localization	3/505	35/26032	0.030015	0.232819	0.203872	AT1G42550/AT1G64500/AT2G30520	3	Tol-0	Tol-0_Drought	N
Drought	GO:0010088	phloem development	3/505	36/26032	0.0322852	0.238837	0.209141	AT1G31880/AT3G01670/AT3G09070	3	Tol-0	Tol-0_Drought	N
Drought	GO:0006535	cysteine biosynthetic process from serine	2/505	15/26032	0.0333751	0.241918	0.211839	AT1G55920/AT4G35640	2	Tol-0	Tol-0_Drought	N
Drought	GO:0009828	plant-type cell wall loosening	3/505	37/26032	0.0346425	0.245491	0.214968	AT2G20750/AT3G55500/AT4G30270	3	Tol-0	Tol-0_Drought	N
Drought	GO:0019747	regulation of isoprenoid metabolic process	3/505	37/26032	0.0346425	0.245491	0.214968	AT1G12610/AT1G63030/AT4G31390	3	Tol-0	Tol-0_Drought	N
Drought	GO:1901334	lactone metabolic process	3/505	37/26032	0.0346425	0.245491	0.214968	AT3G21420/AT4G26850/AT5G21100	3	Tol-0	Tol-0_Drought	N
Drought	GO:1901659	glycosyl compound biosynthetic process	4/505	64/26032	0.0357034	0.251457	0.220192	AT1G04770/AT1G18570/AT2G25450/AT5G48850	4	Tol-0	Tol-0_Drought	Y
Drought	GO:0019725	cellular homeostasis	10/505	268/26032	0.0372578	0.25305	0.221587	AT3G02040/AT3G17790/AT3G24170/AT3G46900/AT3G51860/AT4G35090/AT5G47560/AT5G56860/AT5G61350/AT5G61440	10	Tol-0	Tol-0_Drought	N
Drought	GO:0006949	syncytium formation	2/505	16/26032	0.037662	0.25305	0.221587	AT2G20750/AT3G55500	2	Tol-0	Tol-0_Drought	N
Drought	GO:0050688	regulation of defense response to virus	2/505	16/26032	0.037662	0.25305	0.221587	AT4G31800/AT5G21100	2	Tol-0	Tol-0_Drought	N
Drought	GO:0052544	defense response by callose deposition in cell wall	2/505	16/26032	0.037662	0.25305	0.221587	AT1G18570/AT4G26850	2	Tol-0	Tol-0_Drought	N
Drought	GO:1901663	quinone biosynthetic process	3/505	40/26032	0.0422312	0.270846	0.23717	AT1G17050/AT1G19140/AT1G78510	3	Tol-0	Tol-0_Drought	N
Drought	GO:0062012	regulation of small molecule metabolic process	7/505	166/26032	0.0436424	0.274472	0.240345	AT1G04770/AT1G12610/AT1G24145/AT1G63030/AT2G25450/AT4G34410/AT5G48850	7	Tol-0	Tol-0_Drought	N
Drought	GO:0009718	anthocyanin-containing compound biosynthetic process	3/505	41/26032	0.0449308	0.276887	0.24246	AT1G70000/AT2G46940/AT4G31390	3	Tol-0	Tol-0_Drought	N
Drought	GO:0009308	amine metabolic process	7/505	170/26032	0.0485046	0.288514	0.252642	AT1G31690/AT2G42760/AT3G55840/AT4G08870/AT4G34410/AT5G04950/AT5G27350	7	Tol-0	Tol-0_Drought	N
High cadmium	GO:0009751	response to salicylic acid	12/68	464/26032	2.63487e-09	9.98616e-07	7.8214e-07	AT1G07135/AT1G44830/AT1G65390/AT2G04450/AT3G14395/AT4G14365/AT4G23810/AT4G31800/AT4G35180/AT5G25930/AT5G52760/AT5G67080	12	Tol-0	Tol-0_High cadmium	Y
High cadmium	GO:0042430	indole-containing compound metabolic process	8/68	188/26032	3.25374e-08	6.16583e-06	4.82923e-06	AT1G07135/AT1G18570/AT1G53440/AT2G20142/AT2G38470/AT3G15720/AT4G34410/AT5G25930	8	Tol-0	Tol-0_High cadmium	Y
High cadmium	GO:0071407	cellular response to organic cyclic compound	9/68	302/26032	9.14273e-08	1.15503e-05	9.04649e-06	AT1G44830/AT1G65390/AT2G04450/AT2G20142/AT2G44080/AT3G14395/AT4G14365/AT5G25930/AT5G67080	9	Tol-0	Tol-0_High cadmium	Y
High cadmium	GO:0090693	plant organ senescence	8/68	248/26032	2.73662e-07	2.59295e-05	2.03086e-05	AT2G39200/AT3G21520/AT4G14365/AT4G18170/AT4G23810/AT4G35180/AT5G25930/AT5G62165	8	Tol-0	Tol-0_High cadmium	Y
High cadmium	GO:0002831	regulation of response to biotic stimulus	7/68	194/26032	7.56217e-07	3.77705e-05	2.95828e-05	AT1G44830/AT1G73805/AT3G14395/AT4G12720/AT4G31800/AT4G39830/AT5G05300	7	Tol-0	Tol-0_High cadmium	Y
High cadmium	GO:0071395	cellular response to jasmonic acid stimulus	7/68	194/26032	7.56217e-07	3.77705e-05	2.95828e-05	AT1G65390/AT2G20142/AT3G14395/AT3G15500/AT4G14365/AT4G23810/AT5G67080	7	Tol-0	Tol-0_High cadmium	Y
High cadmium	GO:0032101	regulation of response to external stimulus	7/68	199/26032	8.96924e-07	3.77705e-05	2.95828e-05	AT1G44830/AT1G73805/AT3G14395/AT4G12720/AT4G31800/AT4G39830/AT5G05300	7	Tol-0	Tol-0_High cadmium	Y
High cadmium	GO:0031349	positive regulation of defense response	5/68	94/26032	4.80169e-06	0.00016544	0.000129577	AT1G73805/AT2G31880/AT3G14395/AT4G12720/AT4G39830	5	Tol-0	Tol-0_High cadmium	Y
High cadmium	GO:0010565	regulation of cellular ketone metabolic process	5/68	117/26032	1.39933e-05	0.000394786	0.000309206	AT1G07135/AT1G63030/AT1G73805/AT4G34410/AT5G67080	5	Tol-0	Tol-0_High cadmium	Y
High cadmium	GO:0002237	response to molecule of bacterial origin	5/68	118/26032	1.45831e-05	0.000394786	0.000309206	AT1G73805/AT4G14365/AT4G31800/AT5G25930/AT5G52760	5	Tol-0	Tol-0_High cadmium	Y
High cadmium	GO:0001666	response to hypoxia	7/68	327/26032	2.32685e-05	0.000587917	0.000460471	AT1G07135/AT1G30720/AT2G32210/AT2G40140/AT4G12720/AT4G24570/AT5G67080	7	Tol-0	Tol-0_High cadmium	Y
High cadmium	GO:0071456	cellular response to hypoxia	6/68	242/26032	4.10175e-05	0.000774978	0.000606982	AT1G07135/AT1G30720/AT2G32210/AT2G40140/AT4G12720/AT4G24570	6	Tol-0	Tol-0_High cadmium	Y
High cadmium	GO:0062012	regulation of small molecule metabolic process	5/68	166/26032	7.48038e-05	0.00113403	0.000888197	AT1G07135/AT1G63030/AT1G73805/AT4G34410/AT5G67080	5	Tol-0	Tol-0_High cadmium	N
High cadmium	GO:0002213	defense response to insect	3/68	35/26032	0.000105087	0.00153185	0.00119978	AT1G65390/AT3G14395/AT4G39830	3	Tol-0	Tol-0_High cadmium	N
High cadmium	GO:0042180	cellular ketone metabolic process	5/68	181/26032	0.000112432	0.00157821	0.00123609	AT1G07135/AT1G63030/AT1G73805/AT4G34410/AT5G67080	5	Tol-0	Tol-0_High cadmium	N
High cadmium	GO:0023051	regulation of signaling	7/68	431/26032	0.00013195	0.00178603	0.00139887	AT2G04450/AT2G20142/AT2G30420/AT4G14365/AT4G23810/AT4G34410/AT5G25930	7	Tol-0	Tol-0_High cadmium	Y
High cadmium	GO:0010646	regulation of cell communication	7/68	442/26032	0.000154083	0.00201371	0.00157719	AT2G04450/AT2G20142/AT2G30420/AT4G14365/AT4G23810/AT4G34410/AT5G25930	7	Tol-0	Tol-0_High cadmium	Y
High cadmium	GO:0010200	response to chitin	6/68	314/26032	0.000171477	0.00216633	0.00169672	AT1G07135/AT2G20142/AT2G32210/AT4G14365/AT5G25930/AT5G52760	6	Tol-0	Tol-0_High cadmium	Y
High cadmium	GO:2000068	regulation of defense response to insect	2/68	13/26032	0.000514761	0.0060967	0.00477508	AT3G14395/AT4G39830	2	Tol-0	Tol-0_High cadmium	N
High cadmium	GO:0006955	immune response	5/68	283/26032	0.000873635	0.00965358	0.00756092	AT1G18570/AT1G44830/AT1G53440/AT4G12720/AT5G05300	5	Tol-0	Tol-0_High cadmium	N
High cadmium	GO:2000112	regulation of cellular macromolecule biosynthetic process	4/68	165/26032	0.000924339	0.00973124	0.00762175	AT1G44830/AT3G19350/AT4G12720/AT5G39850	4	Tol-0	Tol-0_High cadmium	N
High cadmium	GO:0002682	regulation of immune system process	4/68	180/26032	0.00127529	0.0127193	0.00996211	AT1G44830/AT4G12720/AT4G14365/AT5G05300	4	Tol-0	Tol-0_High cadmium	Y
High cadmium	GO:0045165	cell fate commitment	3/68	100/26032	0.00230016	0.0223529	0.0175073	AT1G05065/AT2G30420/AT4G18170	3	Tol-0	Tol-0_High cadmium	N
High cadmium	GO:0032885	regulation of polysaccharide biosynthetic process	2/68	30/26032	0.00278967	0.0264321	0.0207023	AT1G44830/AT4G12720	2	Tol-0	Tol-0_High cadmium	N
High cadmium	GO:0050776	regulation of immune response	3/68	110/26032	0.00301356	0.027857	0.0218183	AT1G44830/AT4G12720/AT5G05300	3	Tol-0	Tol-0_High cadmium	N
High cadmium	GO:0010193	response to ozone	2/68	33/26032	0.00336903	0.0304015	0.0238112	AT4G12720/AT4G23810	2	Tol-0	Tol-0_High cadmium	N
High cadmium	GO:0009686	gibberellin biosynthetic process	2/68	35/26032	0.00378379	0.0333502	0.0261207	AT1G02400/AT1G63030	2	Tol-0	Tol-0_High cadmium	N
High cadmium	GO:0009685	gibberellin metabolic process	2/68	37/26032	0.00422109	0.0363589	0.0284772	AT1G02400/AT1G63030	2	Tol-0	Tol-0_High cadmium	N
High cadmium	GO:0009825	multidimensional cell growth	2/68	40/26032	0.00491875	0.0405263	0.0317412	AT2G44080/AT5G25810	2	Tol-0	Tol-0_High cadmium	N
High cadmium	GO:0009838	abscission	2/68	41/26032	0.00516232	0.0416281	0.0326041	AT2G31880/AT5G62165	2	Tol-0	Tol-0_High cadmium	N
High cadmium	GO:0032881	regulation of polysaccharide metabolic process	2/68	42/26032	0.00541134	0.042727	0.0334649	AT1G44830/AT4G12720	2	Tol-0	Tol-0_High cadmium	N
High cadmium	GO:0045595	regulation of cell differentiation	2/68	58/26032	0.010114	0.0709852	0.0555973	AT1G05065/AT2G30420	2	Tol-0	Tol-0_High cadmium	N
High cadmium	GO:0042435	indole-containing compound biosynthetic process	2/68	73/26032	0.0156813	0.104267	0.0816645	AT1G18570/AT2G38470	2	Tol-0	Tol-0_High cadmium	Y
High cadmium	GO:0007267	cell-cell signaling	2/68	83/26032	0.0199699	0.126143	0.0987984	AT1G05065/AT2G30420	2	Tol-0	Tol-0_High cadmium	N
High cadmium	GO:0008219	cell death	3/68	231/26032	0.0226544	0.140755	0.110242	AT2G31880/AT4G12720/AT5G25930	3	Tol-0	Tol-0_High cadmium	N
High cadmium	GO:0010371	regulation of gibberellin biosynthetic process	1/68	10/26032	0.0258212	0.15291	0.119763	AT1G63030	1	Tol-0	Tol-0_High cadmium	N
High cadmium	GO:0048629	trichome patterning	1/68	10/26032	0.0258212	0.15291	0.119763	AT2G30420	1	Tol-0	Tol-0_High cadmium	N
High cadmium	GO:2000014	regulation of endosperm development	1/68	10/26032	0.0258212	0.15291	0.119763	AT3G19350	1	Tol-0	Tol-0_High cadmium	N
High cadmium	GO:0008272	sulfate transport	1/68	11/26032	0.0283669	0.158104	0.123831	AT4G24570	1	Tol-0	Tol-0_High cadmium	N
High cadmium	GO:0070370	cellular heat acclimation	1/68	11/26032	0.0283669	0.158104	0.123831	AT2G38470	1	Tol-0	Tol-0_High cadmium	N
High cadmium	GO:0006450	regulation of translational fidelity	1/68	13/26032	0.0334386	0.181046	0.1418	AT5G39850	1	Tol-0	Tol-0_High cadmium	N
High cadmium	GO:0010941	regulation of cell death	2/68	112/26032	0.0347614	0.181742	0.142345	AT2G31880/AT5G25930	2	Tol-0	Tol-0_High cadmium	N
High cadmium	GO:0006521	regulation of cellular amino acid metabolic process	1/68	14/26032	0.0359647	0.181742	0.142345	AT4G34410	1	Tol-0	Tol-0_High cadmium	N
High cadmium	GO:0033238	regulation of cellular amine metabolic process	1/68	14/26032	0.0359647	0.181742	0.142345	AT4G34410	1	Tol-0	Tol-0_High cadmium	N
High cadmium	GO:0048639	positive regulation of developmental growth	1/68	14/26032	0.0359647	0.181742	0.142345	AT2G44080	1	Tol-0	Tol-0_High cadmium	N
High cadmium	GO:0090158	endoplasmic reticulum membrane organization	1/68	14/26032	0.0359647	0.181742	0.142345	AT3G21520	1	Tol-0	Tol-0_High cadmium	N
High cadmium	GO:0048437	floral organ development	3/68	281/26032	0.0373079	0.182771	0.143151	AT1G01030/AT2G31880/AT5G62165	3	Tol-0	Tol-0_High cadmium	N
High cadmium	GO:0009965	leaf morphogenesis	2/68	118/26032	0.0382216	0.182771	0.143151	AT1G01030/AT2G17040	2	Tol-0	Tol-0_High cadmium	N
High cadmium	GO:0009313	oligosaccharide catabolic process	1/68	15/26032	0.0384843	0.182771	0.143151	AT3G57520	1	Tol-0	Tol-0_High cadmium	N
High cadmium	GO:0071369	cellular response to ethylene stimulus	2/68	122/26032	0.0405988	0.182771	0.143151	AT1G07135/AT5G67080	2	Tol-0	Tol-0_High cadmium	Y
High cadmium	GO:0035435	phosphate ion transmembrane transport	1/68	16/26032	0.0409974	0.182771	0.143151	AT4G24570	1	Tol-0	Tol-0_High cadmium	N
High cadmium	GO:0052544	defense response by callose deposition in cell wall	1/68	16/26032	0.0409974	0.182771	0.143151	AT1G18570	1	Tol-0	Tol-0_High cadmium	N
High cadmium	GO:0007155	cell adhesion	1/68	17/26032	0.043504	0.182771	0.143151	AT5G01100	1	Tol-0	Tol-0_High cadmium	N
High cadmium	GO:0010506	regulation of autophagy	1/68	17/26032	0.043504	0.182771	0.143151	AT2G38470	1	Tol-0	Tol-0_High cadmium	N
High cadmium	GO:0016115	terpenoid catabolic process	1/68	17/26032	0.043504	0.182771	0.143151	AT1G02400	1	Tol-0	Tol-0_High cadmium	N
High cadmium	GO:0080027	response to herbivore	1/68	17/26032	0.043504	0.182771	0.143151	AT3G14395	1	Tol-0	Tol-0_High cadmium	N
High cadmium	GO:0006417	regulation of translation	2/68	129/26032	0.0448894	0.182771	0.143151	AT3G19350/AT5G39850	2	Tol-0	Tol-0_High cadmium	N
High cadmium	GO:0031099	regeneration	1/68	18/26032	0.0460042	0.182771	0.143151	AT4G34410	1	Tol-0	Tol-0_High cadmium	N
High cadmium	GO:0071216	cellular response to biotic stimulus	1/68	18/26032	0.0460042	0.182771	0.143151	AT1G73805	1	Tol-0	Tol-0_High cadmium	N
Low cadmium	GO:0071456	cellular response to hypoxia	35/255	242/26032	1.53248e-30	5.16665e-28	4.36385e-28	AT1G09070/AT1G15010/AT1G19020/AT1G27730/AT1G35140/AT1G61340/AT1G65490/AT1G66880/AT1G72900/AT1G73010/AT1G76650/AT2G13790/AT2G22500/AT2G32210/AT2G41010/AT2G41100/AT2G46400/AT3G02040/AT3G04640/AT3G08720/AT3G46230/AT3G55980/AT4G12720/AT4G22780/AT4G27450/AT4G34150/AT5G19230/AT5G19240/AT5G20230/AT5G27420/AT5G42050/AT5G45340/AT5G47910/AT5G62520/AT5G66650	35	Tol-0	Tol-0_Low cadmium	Y
Low cadmium	GO:0036293	response to decreased oxygen levels	38/255	335/26032	4.34053e-29	7.31958e-27	6.18225e-27	AT1G09070/AT1G15010/AT1G19020/AT1G27730/AT1G35140/AT1G61340/AT1G65490/AT1G66880/AT1G72900/AT1G73010/AT1G76650/AT2G13790/AT2G22500/AT2G32210/AT2G41010/AT2G41100/AT2G43060/AT2G46400/AT3G02040/AT3G04640/AT3G08720/AT3G13433/AT3G26910/AT3G46230/AT3G55980/AT4G12720/AT4G22780/AT4G27450/AT4G34150/AT5G19230/AT5G19240/AT5G20230/AT5G27420/AT5G42050/AT5G45340/AT5G47910/AT5G62520/AT5G66650	38	Tol-0	Tol-0_Low cadmium	Y
Low cadmium	GO:0009751	response to salicylic acid	39/255	464/26032	6.17993e-25	6.65667e-23	5.62235e-23	AT1G07620/AT1G27770/AT1G29690/AT1G44830/AT1G51860/AT1G61340/AT1G63750/AT1G66880/AT1G80840/AT2G25460/AT2G46400/AT3G04640/AT3G07195/AT3G13433/AT3G26210/AT3G26910/AT3G48360/AT3G48640/AT3G52400/AT3G55430/AT4G10500/AT4G11300/AT4G14365/AT4G14370/AT4G22780/AT4G23610/AT4G23810/AT4G31800/AT5G08760/AT5G15870/AT5G16200/AT5G19230/AT5G19240/AT5G22380/AT5G25930/AT5G41740/AT5G41750/AT5G52740/AT5G52760	39	Tol-0	Tol-0_Low cadmium	Y
Low cadmium	GO:0010200	response to chitin	33/255	314/26032	2.85792e-24	2.69359e-22	2.27505e-22	AT1G27730/AT1G27770/AT1G51800/AT1G56660/AT1G63750/AT1G66880/AT2G25460/AT2G32210/AT2G33580/AT3G04640/AT3G07195/AT3G16860/AT3G19970/AT3G26910/AT3G55430/AT3G55950/AT4G11300/AT4G14365/AT4G14370/AT4G22780/AT4G23610/AT4G24380/AT5G10695/AT5G11650/AT5G15870/AT5G16200/AT5G19230/AT5G19240/AT5G22380/AT5G25930/AT5G41740/AT5G41750/AT5G52760	33	Tol-0	Tol-0_Low cadmium	Y
Low cadmium	GO:0002237	response to molecule of bacterial origin	17/255	118/26032	2.38507e-15	1.99816e-13	1.68768e-13	AT1G51800/AT1G63750/AT1G66880/AT1G80840/AT2G44480/AT3G26210/AT3G48640/AT4G11300/AT4G14365/AT4G14370/AT4G23610/AT4G31800/AT5G22380/AT5G25930/AT5G41740/AT5G41750/AT5G52760	17	Tol-0	Tol-0_Low cadmium	Y
Low cadmium	GO:0002682	regulation of immune system process	19/255	180/26032	1.84335e-14	1.38988e-12	1.17392e-12	AT1G07620/AT1G11960/AT1G44830/AT1G63750/AT1G66880/AT3G07195/AT3G09830/AT3G26210/AT3G52400/AT3G55950/AT4G11300/AT4G12720/AT4G14365/AT4G22780/AT4G23610/AT5G05300/AT5G22380/AT5G41740/AT5G41750	19	Tol-0	Tol-0_Low cadmium	Y
Low cadmium	GO:0071407	cellular response to organic cyclic compound	18/255	302/26032	1.2974e-09	8.89309e-08	7.51127e-08	AT1G29690/AT1G44830/AT1G66880/AT2G13790/AT2G25460/AT2G46400/AT3G26210/AT3G26910/AT3G52400/AT3G55430/AT3G61280/AT4G11300/AT4G14365/AT4G22780/AT4G24380/AT5G16200/AT5G19240/AT5G25930	18	Tol-0	Tol-0_Low cadmium	Y
Low cadmium	GO:0000302	response to reactive oxygen species	12/255	166/26032	9.66777e-08	5.60731e-06	4.73603e-06	AT1G19020/AT1G72520/AT2G06050/AT3G02840/AT3G28580/AT3G46230/AT3G48360/AT4G12720/AT4G17490/AT4G23150/AT4G23810/AT5G05300	12	Tol-0	Tol-0_Low cadmium	Y
Low cadmium	GO:2000022	regulation of jasmonic acid mediated signaling pathway	7/255	44/26032	2.24202e-07	1.20749e-05	1.01987e-05	AT1G17380/AT1G19180/AT2G34600/AT2G46400/AT4G14365/AT4G23810/AT5G13220	7	Tol-0	Tol-0_Low cadmium	Y
Low cadmium	GO:0009627	systemic acquired resistance	10/255	131/26032	6.96437e-07	2.9173e-05	2.464e-05	AT1G66880/AT2G27660/AT2G44480/AT3G13433/AT3G48640/AT4G14365/AT4G23610/AT5G13220/AT5G41740/AT5G41750	10	Tol-0	Tol-0_Low cadmium	Y
Low cadmium	GO:0023051	regulation of signaling	17/255	431/26032	1.40359e-06	5.03957e-05	4.25651e-05	AT1G09950/AT1G17380/AT1G19180/AT1G28660/AT1G29690/AT1G51800/AT2G15830/AT2G34600/AT2G46400/AT3G46110/AT4G14365/AT4G23810/AT5G11650/AT5G13220/AT5G16200/AT5G25930/AT5G46590	17	Tol-0	Tol-0_Low cadmium	Y
Low cadmium	GO:0010646	regulation of cell communication	17/255	442/26032	1.97377e-06	6.76464e-05	5.71354e-05	AT1G09950/AT1G17380/AT1G19180/AT1G28660/AT1G29690/AT1G51800/AT2G15830/AT2G34600/AT2G46400/AT3G46110/AT4G14365/AT4G23810/AT5G11650/AT5G13220/AT5G16200/AT5G25930/AT5G46590	17	Tol-0	Tol-0_Low cadmium	Y
Low cadmium	GO:0010565	regulation of cellular ketone metabolic process	9/255	117/26032	2.37283e-06	7.77876e-05	6.57009e-05	AT1G29690/AT1G56660/AT1G63030/AT1G66880/AT2G25460/AT2G41010/AT3G09830/AT5G19240/AT5G62570	9	Tol-0	Tol-0_Low cadmium	Y
Low cadmium	GO:0002831	regulation of response to biotic stimulus	11/255	194/26032	3.65044e-06	0.000114685	9.68648e-05	AT1G11960/AT1G44830/AT1G51800/AT1G80840/AT3G52400/AT4G12720/AT4G31800/AT5G05300/AT5G13220/AT5G62570/AT5G66210	11	Tol-0	Tol-0_Low cadmium	Y
Low cadmium	GO:0032101	regulation of response to external stimulus	11/255	199/26032	4.66109e-06	0.000135172	0.000114169	AT1G11960/AT1G44830/AT1G51800/AT1G80840/AT3G52400/AT4G12720/AT4G31800/AT5G05300/AT5G13220/AT5G62570/AT5G66210	11	Tol-0	Tol-0_Low cadmium	Y
Low cadmium	GO:0006955	immune response	13/255	283/26032	4.9192e-06	0.000137373	0.000116028	AT1G11960/AT1G29690/AT1G44830/AT1G53440/AT1G56120/AT1G61610/AT1G69840/AT2G33580/AT3G09830/AT3G52400/AT4G12720/AT5G05300/AT5G11650	13	Tol-0	Tol-0_Low cadmium	N
Low cadmium	GO:0010150	leaf senescence	11/255	230/26032	1.82566e-05	0.000474671	0.000400916	AT1G64360/AT1G66880/AT2G13790/AT2G25460/AT2G44480/AT3G26210/AT4G10500/AT4G14365/AT4G14370/AT4G23810/AT5G25930	11	Tol-0	Tol-0_Low cadmium	N
Low cadmium	GO:0008219	cell death	11/255	231/26032	1.90059e-05	0.000477682	0.000403459	AT1G29690/AT1G69840/AT2G13790/AT3G16770/AT3G52400/AT4G12720/AT4G25110/AT5G11650/AT5G25930/AT5G42050/AT5G47910	11	Tol-0	Tol-0_Low cadmium	N
Low cadmium	GO:0062012	regulation of small molecule metabolic process	9/255	166/26032	4.01196e-05	0.000945319	0.000798433	AT1G29690/AT1G56660/AT1G63030/AT1G66880/AT2G25460/AT2G41010/AT3G09830/AT5G19240/AT5G62570	9	Tol-0	Tol-0_Low cadmium	N
Low cadmium	GO:0018958	phenol-containing compound metabolic process	6/255	69/26032	5.95894e-05	0.00132148	0.00111615	AT1G29690/AT2G41010/AT3G09830/AT3G48720/AT4G10500/AT5G62570	6	Tol-0	Tol-0_Low cadmium	N
Low cadmium	GO:0060548	negative regulation of cell death	5/255	43/26032	6.159e-05	0.00132683	0.00112066	AT2G13790/AT3G52400/AT4G25110/AT5G25930/AT5G47910	5	Tol-0	Tol-0_Low cadmium	N
Low cadmium	GO:0042180	cellular ketone metabolic process	9/255	181/26032	7.84291e-05	0.00164265	0.00138742	AT1G29690/AT1G56660/AT1G63030/AT1G66880/AT2G25460/AT2G41010/AT3G09830/AT5G19240/AT5G62570	9	Tol-0	Tol-0_Low cadmium	N
Low cadmium	GO:0009694	jasmonic acid metabolic process	5/255	57/26032	0.000239644	0.00475504	0.0040162	AT1G17420/AT1G72520/AT2G06050/AT3G25780/AT3G48520	5	Tol-0	Tol-0_Low cadmium	Y
Low cadmium	GO:0009695	jasmonic acid biosynthetic process	4/255	32/26032	0.000260607	0.00503841	0.00425553	AT1G17420/AT1G72520/AT2G06050/AT3G25780	4	Tol-0	Tol-0_Low cadmium	N
Low cadmium	GO:0035556	intracellular signal transduction	14/255	484/26032	0.000327619	0.00617561	0.00521604	AT1G01560/AT1G28370/AT1G49160/AT1G76040/AT2G15830/AT3G16770/AT4G04710/AT4G17490/AT4G17615/AT4G22780/AT5G44210/AT5G47910/AT5G58350/AT5G66210	14	Tol-0	Tol-0_Low cadmium	N
Low cadmium	GO:0070588	calcium ion transmembrane transport	4/255	41/26032	0.000684967	0.0125967	0.0106394	AT1G27770/AT3G51860/AT3G63380/AT5G66650	4	Tol-0	Tol-0_Low cadmium	N
Low cadmium	GO:0034050	programmed cell death induced by symbiont	5/255	72/26032	0.000710911	0.0127625	0.0107795	AT1G29690/AT1G69840/AT3G52400/AT4G12720/AT5G11650	5	Tol-0	Tol-0_Low cadmium	N
Low cadmium	GO:0051702	biological process involved in interaction with symbiont	5/255	73/26032	0.000757161	0.0130728	0.0110415	AT1G29690/AT1G69840/AT3G52400/AT4G12720/AT5G11650	5	Tol-0	Tol-0_Low cadmium	N
Low cadmium	GO:0050776	regulation of immune response	6/255	110/26032	0.000762868	0.0130728	0.0110415	AT1G11960/AT1G44830/AT3G09830/AT3G52400/AT4G12720/AT5G05300	6	Tol-0	Tol-0_Low cadmium	N
Low cadmium	GO:0045088	regulation of innate immune response	5/255	81/26032	0.00121232	0.0190436	0.0160846	AT1G11960/AT1G44830/AT3G52400/AT4G12720/AT5G05300	5	Tol-0	Tol-0_Low cadmium	N
Low cadmium	GO:0030198	extracellular matrix organization	3/255	23/26032	0.00142305	0.0210388	0.0177698	AT1G24140/AT3G16860/AT5G60950	3	Tol-0	Tol-0_Low cadmium	N
Low cadmium	GO:0043062	extracellular structure organization	3/255	23/26032	0.00142305	0.0210388	0.0177698	AT1G24140/AT3G16860/AT5G60950	3	Tol-0	Tol-0_Low cadmium	N
Low cadmium	GO:0031407	oxylipin metabolic process	3/255	25/26032	0.00182163	0.0264136	0.0223094	AT1G17420/AT1G72520/AT2G06050	3	Tol-0	Tol-0_Low cadmium	N
Low cadmium	GO:0009639	response to red or far red light	11/255	405/26032	0.00230298	0.0327632	0.0276724	AT1G02400/AT1G28660/AT1G58520/AT2G16890/AT2G21650/AT2G43060/AT3G21150/AT5G15860/AT5G18670/AT5G45340/AT5G47610	11	Tol-0	Tol-0_Low cadmium	Y
Low cadmium	GO:0006812	cation transport	10/255	351/26032	0.00256039	0.0351006	0.0296466	AT1G27770/AT1G79400/AT2G07698/AT2G22500/AT3G11050/AT3G51860/AT3G63380/AT4G17615/AT5G20230/AT5G66650	10	Tol-0	Tol-0_Low cadmium	N
Low cadmium	GO:0009873	ethylene-activated signaling pathway	5/255	104/26032	0.00362963	0.0471851	0.0398534	AT1G28370/AT2G15830/AT3G16770/AT4G17490/AT5G44210	5	Tol-0	Tol-0_Low cadmium	N
Low cadmium	GO:0009723	response to ethylene	8/255	261/26032	0.0043695	0.0558408	0.0471641	AT1G28370/AT2G15830/AT3G16770/AT3G48640/AT4G11280/AT4G11300/AT4G17490/AT5G44210	8	Tol-0	Tol-0_Low cadmium	Y
Low cadmium	GO:0009686	gibberellin biosynthetic process	3/255	35/26032	0.00482376	0.0594954	0.0502509	AT1G02400/AT1G63030/AT5G07200	3	Tol-0	Tol-0_Low cadmium	N
Low cadmium	GO:0080086	stamen filament development	2/255	11/26032	0.00495917	0.0594954	0.0502509	AT1G17420/AT1G72520	2	Tol-0	Tol-0_Low cadmium	N
Low cadmium	GO:0006817	phosphate ion transport	3/255	36/26032	0.00522465	0.0596877	0.0504133	AT2G22500/AT3G48850/AT5G03545	3	Tol-0	Tol-0_Low cadmium	N
Low cadmium	GO:0010167	response to nitrate	3/255	36/26032	0.00522465	0.0596877	0.0504133	AT3G48360/AT4G15690/AT4G15700	3	Tol-0	Tol-0_Low cadmium	N
Low cadmium	GO:0009685	gibberellin metabolic process	3/255	37/26032	0.00564501	0.061686	0.0521011	AT1G02400/AT1G63030/AT5G07200	3	Tol-0	Tol-0_Low cadmium	N
Low cadmium	GO:0002764	immune response-regulating signaling pathway	3/255	38/26032	0.00608508	0.0646218	0.0545807	AT1G11960/AT3G09830/AT4G12720	3	Tol-0	Tol-0_Low cadmium	N
Low cadmium	GO:0031348	negative regulation of defense response	4/255	77/26032	0.0069588	0.0690387	0.0583113	AT1G51800/AT3G52400/AT5G62570/AT5G66210	4	Tol-0	Tol-0_Low cadmium	Y
Low cadmium	GO:0071369	cellular response to ethylene stimulus	5/255	122/26032	0.00710388	0.0695627	0.0587539	AT1G28370/AT2G15830/AT3G16770/AT4G17490/AT5G44210	5	Tol-0	Tol-0_Low cadmium	Y
Low cadmium	GO:0046777	protein autophosphorylation	6/255	177/26032	0.00814074	0.0786938	0.0664662	AT1G16130/AT1G76040/AT4G04710/AT4G23250/AT5G58350/AT5G66210	6	Tol-0	Tol-0_Low cadmium	N
Low cadmium	GO:0016036	cellular response to phosphate starvation	4/255	82/26032	0.00866032	0.0826567	0.0698134	AT1G73010/AT2G11810/AT4G17615/AT5G03545	4	Tol-0	Tol-0_Low cadmium	N
Low cadmium	GO:0051262	protein tetramerization	2/255	15/26032	0.0092265	0.0858862	0.0725411	AT1G17710/AT1G73010	2	Tol-0	Tol-0_Low cadmium	N
Low cadmium	GO:0045892	negative regulation of transcription, DNA-templated	7/255	248/26032	0.0114618	0.099832	0.08432	AT1G27730/AT1G80840/AT3G21150/AT4G15690/AT4G15700/AT5G44210/AT5G67450	7	Tol-0	Tol-0_Low cadmium	N
Low cadmium	GO:0010215	cellulose microfibril organization	2/255	17/26032	0.0117978	0.099832	0.08432	AT3G16860/AT5G60950	2	Tol-0	Tol-0_Low cadmium	N
Low cadmium	GO:0016115	terpenoid catabolic process	2/255	17/26032	0.0117978	0.099832	0.08432	AT1G02400/AT5G45340	2	Tol-0	Tol-0_Low cadmium	N
Low cadmium	GO:0046513	ceramide biosynthetic process	2/255	17/26032	0.0117978	0.099832	0.08432	AT1G26200/AT3G54020	2	Tol-0	Tol-0_Low cadmium	N
Low cadmium	GO:1901615	organic hydroxy compound metabolic process	10/255	440/26032	0.0119309	0.099832	0.08432	AT1G29690/AT1G66880/AT2G41010/AT3G09830/AT3G48720/AT3G51970/AT4G10500/AT5G19240/AT5G45340/AT5G62570	10	Tol-0	Tol-0_Low cadmium	Y
Low cadmium	GO:1901616	organic hydroxy compound catabolic process	3/255	51/26032	0.013689	0.106999	0.0903736	AT3G51970/AT4G10500/AT5G45340	3	Tol-0	Tol-0_Low cadmium	N
Low cadmium	GO:0009409	response to cold	10/255	466/26032	0.0171485	0.124327	0.105009	AT1G27730/AT2G25460/AT3G08720/AT3G48360/AT4G14365/AT4G17615/AT4G22780/AT4G34150/AT5G20230/AT5G67450	10	Tol-0	Tol-0_Low cadmium	Y
Low cadmium	GO:0097306	cellular response to alcohol	8/255	338/26032	0.0188088	0.131313	0.110909	AT1G09950/AT1G51800/AT2G30020/AT3G48360/AT3G55430/AT4G17615/AT4G21930/AT5G46590	8	Tol-0	Tol-0_Low cadmium	N
Low cadmium	GO:0009612	response to mechanical stimulus	2/255	22/26032	0.0194066	0.134244	0.113385	AT2G41100/AT4G11280	2	Tol-0	Tol-0_Low cadmium	N
Low cadmium	GO:0050829	defense response to Gram-negative bacterium	2/255	23/26032	0.0211193	0.142178	0.120086	AT2G23810/AT2G45220	2	Tol-0	Tol-0_Low cadmium	N
Low cadmium	GO:0055062	phosphate ion homeostasis	2/255	24/26032	0.0228925	0.149142	0.125968	AT3G02040/AT3G51860	2	Tol-0	Tol-0_Low cadmium	N
Low cadmium	GO:0072506	trivalent inorganic anion homeostasis	2/255	24/26032	0.0228925	0.149142	0.125968	AT3G02040/AT3G51860	2	Tol-0	Tol-0_Low cadmium	N
Low cadmium	GO:0010558	negative regulation of macromolecule biosynthetic process	8/255	351/26032	0.022945	0.149142	0.125968	AT1G27730/AT1G80840/AT3G21150/AT3G44260/AT4G15690/AT4G15700/AT5G44210/AT5G67450	8	Tol-0	Tol-0_Low cadmium	N
Low cadmium	GO:0009644	response to high light intensity	3/255	63/26032	0.0239716	0.154484	0.13048	AT1G17420/AT1G27730/AT4G17490	3	Tol-0	Tol-0_Low cadmium	N
Low cadmium	GO:0072659	protein localization to plasma membrane	2/255	26/26032	0.0266147	0.165847	0.140078	AT5G25260/AT5G64870	2	Tol-0	Tol-0_Low cadmium	N
Low cadmium	GO:0006672	ceramide metabolic process	2/255	27/26032	0.0285612	0.176518	0.14909	AT1G26200/AT3G54020	2	Tol-0	Tol-0_Low cadmium	N
Low cadmium	GO:0032885	regulation of polysaccharide biosynthetic process	2/255	30/26032	0.0347269	0.202918	0.171388	AT1G44830/AT4G12720	2	Tol-0	Tol-0_Low cadmium	N
Low cadmium	GO:0071496	cellular response to external stimulus	6/255	249/26032	0.0365244	0.207063	0.174889	AT1G73010/AT2G11810/AT4G17615/AT5G03545/AT5G27420/AT5G59680	6	Tol-0	Tol-0_Low cadmium	Y
Low cadmium	GO:1902074	response to salt	2/255	31/26032	0.0368867	0.207557	0.175306	AT3G46110/AT5G42050	2	Tol-0	Tol-0_Low cadmium	N
Low cadmium	GO:0120254	olefinic compound metabolic process	3/255	75/26032	0.0374526	0.20918	0.176677	AT3G48720/AT4G11280/AT5G45340	3	Tol-0	Tol-0_Low cadmium	N
Low cadmium	GO:0042430	indole-containing compound metabolic process	5/255	188/26032	0.0380947	0.20966	0.177082	AT1G23850/AT1G53440/AT3G15720/AT5G25930/AT5G41750	5	Tol-0	Tol-0_Low cadmium	Y
Low cadmium	GO:0009900	dehiscence	2/255	33/26032	0.041356	0.219595	0.185474	AT1G17420/AT1G72520	2	Tol-0	Tol-0_Low cadmium	N
Low cadmium	GO:0071483	cellular response to blue light	2/255	34/26032	0.0436632	0.228625	0.193101	AT3G21150/AT5G18670	2	Tol-0	Tol-0_Low cadmium	N
Low cadmium	GO:2000067	regulation of root morphogenesis	2/255	34/26032	0.0436632	0.228625	0.193101	AT3G46110/AT4G34390	2	Tol-0	Tol-0_Low cadmium	N
Drought	GO:1901657	glycosyl compound metabolic process	40/1583	300/26032	2.63549e-06	0.00339637	0.00325211	AT1G04580/AT1G18590/AT1G21120/AT1G21440/AT1G52000/AT1G52400/AT1G58280/AT1G59740/AT1G64390/AT1G65860/AT1G69160/AT1G74090/AT2G03980/AT2G14247/AT2G14750/AT2G22930/AT2G42610/AT2G43100/AT2G44450/AT2G44940/AT2G46530/AT2G47750/AT3G19710/AT3G58990/AT3G60900/AT4G09500/AT4G10120/AT4G12030/AT4G24340/AT4G27560/AT4G29700/AT5G02950/AT5G03300/AT5G05350/AT5G07700/AT5G14200/AT5G23010/AT5G23070/AT5G41460/AT5G44210	40	TRE-1	TRE-1_Drought	Y
Drought	GO:0009751	response to salicylic acid	54/1583	464/26032	3.78848e-06	0.00339637	0.00325211	AT1G08940/AT1G14880/AT1G16310/AT1G21310/AT1G26420/AT1G56250/AT1G58225/AT1G62810/AT1G63720/AT1G63750/AT1G63860/AT1G65484/AT1G65610/AT1G66350/AT1G66700/AT1G66920/AT1G68620/AT1G76930/AT2G03760/AT2G04450/AT2G41410/AT3G04290/AT3G13950/AT3G14280/AT3G16510/AT3G16700/AT3G17770/AT3G18250/AT3G26230/AT3G45860/AT3G48310/AT3G48360/AT3G50480/AT4G14390/AT4G16890/AT4G21850/AT4G28703/AT4G36150/AT4G37610/AT5G01900…	54	TRE-1	TRE-1_Drought	Y
Drought	GO:1901605	alpha-amino acid metabolic process	45/1583	375/26032	1.09054e-05	0.00453227	0.00433976	AT1G06570/AT1G06620/AT1G23850/AT1G29640/AT1G31230/AT1G52000/AT1G61065/AT1G64660/AT1G73325/AT2G02010/AT2G02770/AT2G03980/AT2G35120/AT2G42760/AT2G43100/AT2G43610/AT3G02020/AT3G03780/AT3G11570/AT3G22740/AT3G25900/AT3G28220/AT3G47340/AT3G54600/AT3G58990/AT3G59890/AT4G04810/AT4G08870/AT4G13890/AT4G15280/AT4G21920/AT4G23680/AT4G31810/AT4G35060/AT5G05590/AT5G10240/AT5G14200/AT5G14800/AT5G16570/AT5G17330…	45	TRE-1	TRE-1_Drought	Y
Drought	GO:0016143	S-glycoside metabolic process	32/1583	234/26032	1.51666e-05	0.00453227	0.00433976	AT1G04580/AT1G18590/AT1G21120/AT1G21440/AT1G52000/AT1G52400/AT1G64390/AT1G65860/AT1G69160/AT1G74090/AT2G03980/AT2G14247/AT2G14750/AT2G22930/AT2G42610/AT2G43100/AT2G44450/AT2G44940/AT2G46530/AT2G47750/AT3G19710/AT3G58990/AT3G60900/AT4G09500/AT4G12030/AT4G27560/AT5G02950/AT5G07700/AT5G14200/AT5G23010/AT5G41460/AT5G44210	32	TRE-1	TRE-1_Drought	Y
Drought	GO:0019757	glycosinolate metabolic process	32/1583	234/26032	1.51666e-05	0.00453227	0.00433976	AT1G04580/AT1G18590/AT1G21120/AT1G21440/AT1G52000/AT1G52400/AT1G64390/AT1G65860/AT1G69160/AT1G74090/AT2G03980/AT2G14247/AT2G14750/AT2G22930/AT2G42610/AT2G43100/AT2G44450/AT2G44940/AT2G46530/AT2G47750/AT3G19710/AT3G58990/AT3G60900/AT4G09500/AT4G12030/AT4G27560/AT5G02950/AT5G07700/AT5G14200/AT5G23010/AT5G41460/AT5G44210	32	TRE-1	TRE-1_Drought	Y
Drought	GO:0019760	glucosinolate metabolic process	32/1583	234/26032	1.51666e-05	0.00453227	0.00433976	AT1G04580/AT1G18590/AT1G21120/AT1G21440/AT1G52000/AT1G52400/AT1G64390/AT1G65860/AT1G69160/AT1G74090/AT2G03980/AT2G14247/AT2G14750/AT2G22930/AT2G42610/AT2G43100/AT2G44450/AT2G44940/AT2G46530/AT2G47750/AT3G19710/AT3G58990/AT3G60900/AT4G09500/AT4G12030/AT4G27560/AT5G02950/AT5G07700/AT5G14200/AT5G23010/AT5G41460/AT5G44210	32	TRE-1	TRE-1_Drought	Y
Drought	GO:0046688	response to copper ion	7/1583	19/26032	7.98743e-05	0.0204592	0.0195902	AT1G03980/AT1G07610/AT1G20340/AT2G39450/AT3G15352/AT5G01040/AT5G24770	7	TRE-1	TRE-1_Drought	Y
Drought	GO:0002237	response to molecule of bacterial origin	18/1583	118/26032	0.000275204	0.0432569	0.0414195	AT1G26420/AT1G58225/AT1G62810/AT1G63750/AT1G63860/AT1G73805/AT2G33550/AT3G55150/AT4G03460/AT4G21850/AT4G22710/AT4G23210/AT4G36150/AT5G26920/AT5G41740/AT5G41750/AT5G44910/AT5G54720	18	TRE-1	TRE-1_Drought	Y
Drought	GO:0016144	S-glycoside biosynthetic process	11/1583	53/26032	0.000289505	0.0432569	0.0414195	AT1G18590/AT1G65860/AT1G74090/AT2G14750/AT2G43100/AT3G19710/AT3G58990/AT4G12030/AT5G07700/AT5G14200/AT5G23010	11	TRE-1	TRE-1_Drought	Y
Drought	GO:0019761	glucosinolate biosynthetic process	11/1583	53/26032	0.000289505	0.0432569	0.0414195	AT1G18590/AT1G65860/AT1G74090/AT2G14750/AT2G43100/AT3G19710/AT3G58990/AT4G12030/AT5G07700/AT5G14200/AT5G23010	11	TRE-1	TRE-1_Drought	Y
Drought	GO:1901659	glycosyl compound biosynthetic process	12/1583	64/26032	0.000421099	0.048635	0.0465692	AT1G18590/AT1G65860/AT1G74090/AT2G14750/AT2G43100/AT3G19710/AT3G58990/AT4G12030/AT5G03300/AT5G07700/AT5G14200/AT5G23010	12	TRE-1	TRE-1_Drought	Y
Drought	GO:0036294	cellular response to decreased oxygen levels	29/1583	244/26032	0.00044039	0.048635	0.0465692	AT1G02360/AT1G10140/AT1G14200/AT1G19020/AT1G27730/AT1G33055/AT1G59660/AT1G65490/AT1G66090/AT1G68620/AT1G72430/AT1G72900/AT1G72920/AT1G74310/AT1G76560/AT2G14247/AT2G16060/AT2G36800/AT2G41090/AT3G02550/AT3G55980/AT4G13395/AT4G19880/AT4G27450/AT4G27460/AT4G33560/AT5G26920/AT5G41080/AT5G54490	29	TRE-1	TRE-1_Drought	Y
Drought	GO:0071453	cellular response to oxygen levels	29/1583	244/26032	0.00044039	0.048635	0.0465692	AT1G02360/AT1G10140/AT1G14200/AT1G19020/AT1G27730/AT1G33055/AT1G59660/AT1G65490/AT1G66090/AT1G68620/AT1G72430/AT1G72900/AT1G72920/AT1G74310/AT1G76560/AT2G14247/AT2G16060/AT2G36800/AT2G41090/AT3G02550/AT3G55980/AT4G13395/AT4G19880/AT4G27450/AT4G27460/AT4G33560/AT5G26920/AT5G41080/AT5G54490	29	TRE-1	TRE-1_Drought	Y
Drought	GO:1901615	organic hydroxy compound metabolic process	45/1583	440/26032	0.000468907	0.048635	0.0465692	AT1G02205/AT1G06000/AT1G06570/AT1G14520/AT1G17260/AT1G30530/AT1G32740/AT1G52400/AT1G64970/AT1G73805/AT1G78490/AT2G03760/AT2G23610/AT2G29125/AT2G34490/AT2G36800/AT2G38210/AT2G43820/AT3G10870/AT3G12120/AT3G14440/AT3G14990/AT3G17770/AT3G19270/AT3G26840/AT3G44970/AT3G51970/AT3G53210/AT4G09900/AT4G15440/AT4G36380/AT4G37150/AT5G05890/AT5G24150/AT5G24160/AT5G26920/AT5G40390/AT5G44050/AT5G47250/AT5G53970…	45	TRE-1	TRE-1_Drought	Y
Drought	GO:0046916	cellular transition metal ion homeostasis	12/1583	65/26032	0.000488248	0.048635	0.0465692	AT1G74770/AT1G76800/AT2G39450/AT2G41240/AT3G46900/AT3G51860/AT3G56970/AT3G56980/AT3G61010/AT4G03240/AT5G04150/AT5G24290	12	TRE-1	TRE-1_Drought	Y
Drought	GO:0016998	cell wall macromolecule catabolic process	8/1583	33/26032	0.000648772	0.0593012	0.0567824	AT1G02360/AT2G43570/AT2G43610/AT3G12500/AT3G47540/AT3G54420/AT4G01700/AT5G49360	8	TRE-1	TRE-1_Drought	N
Drought	GO:0009404	toxin metabolic process	17/1583	119/26032	0.000867008	0.0706612	0.0676598	AT1G10140/AT1G21310/AT1G26420/AT1G56250/AT1G59700/AT1G68620/AT2G02010/AT2G29440/AT2G30770/AT2G40110/AT3G03190/AT3G13950/AT3G18250/AT4G01870/AT4G15236/AT5G38200/AT5G41750	17	TRE-1	TRE-1_Drought	Y
Drought	GO:0044272	sulfur compound biosynthetic process	22/1583	175/26032	0.000982952	0.0737229	0.0705915	AT1G18590/AT1G56250/AT1G59740/AT1G64660/AT1G65860/AT1G74090/AT2G14750/AT2G30770/AT2G43100/AT3G03780/AT3G19710/AT3G22740/AT3G25900/AT3G32980/AT3G58990/AT4G12030/AT4G35060/AT5G07700/AT5G14200/AT5G23010/AT5G41750/AT5G43850	22	TRE-1	TRE-1_Drought	N
Drought	GO:0009627	systemic acquired resistance	18/1583	131/26032	0.000986809	0.0737229	0.0705915	AT1G26420/AT1G58225/AT1G73805/AT2G27660/AT2G43570/AT3G13950/AT3G18250/AT3G53980/AT4G01895/AT4G16890/AT4G37150/AT5G03350/AT5G26920/AT5G41740/AT5G41750/AT5G48485/AT5G52810/AT5G55460	18	TRE-1	TRE-1_Drought	Y
Drought	GO:0009636	response to toxic substance	22/1583	180/26032	0.00142411	0.098209	0.0940376	AT1G03980/AT1G15150/AT1G22440/AT1G45145/AT1G59700/AT1G61890/AT1G71140/AT2G04050/AT2G04100/AT2G29440/AT2G34360/AT2G36800/AT2G40610/AT2G41480/AT3G03190/AT3G10890/AT3G44310/AT5G05600/AT5G24760/AT5G42250/AT5G44050/AT5G52050	22	TRE-1	TRE-1_Drought	N
Drought	GO:0055076	transition metal ion homeostasis	15/1583	106/26032	0.00187336	0.119962	0.114866	AT1G20340/AT1G23020/AT1G74770/AT1G76800/AT2G39450/AT2G41240/AT3G46900/AT3G51860/AT3G56970/AT3G56980/AT3G61010/AT4G03240/AT4G16370/AT5G04150/AT5G24290	15	TRE-1	TRE-1_Drought	N
Drought	GO:0006949	syncytium formation	5/1583	16/26032	0.00205043	0.122547	0.117342	AT1G14520/AT1G26770/AT2G40610/AT3G55500/AT4G28250	5	TRE-1	TRE-1_Drought	N
Drought	GO:0000731	DNA synthesis involved in DNA repair	4/1583	10/26032	0.00212635	0.122986	0.117762	AT2G29570/AT5G44740/AT5G44750/AT5G52800	4	TRE-1	TRE-1_Drought	N
Drought	GO:0036293	response to decreased oxygen levels	34/1583	335/26032	0.00245966	0.137818	0.131964	AT1G02360/AT1G10140/AT1G14200/AT1G19020/AT1G26420/AT1G27730/AT1G33055/AT1G59660/AT1G65490/AT1G66090/AT1G68620/AT1G72430/AT1G72900/AT1G72920/AT1G74310/AT1G76560/AT2G14247/AT2G16060/AT2G36800/AT2G41090/AT2G43060/AT3G02550/AT3G47540/AT3G55980/AT4G13395/AT4G19880/AT4G27450/AT4G27460/AT4G33560/AT5G26920/AT5G27630/AT5G38200/AT5G41080/AT5G54490	34	TRE-1	TRE-1_Drought	Y
Drought	GO:0044550	secondary metabolite biosynthetic process	24/1583	213/26032	0.00268848	0.141326	0.135323	AT1G03980/AT1G17260/AT1G18590/AT1G56250/AT1G65860/AT1G74090/AT1G80820/AT2G14750/AT2G21730/AT2G22420/AT2G30770/AT2G43100/AT3G19710/AT3G32980/AT3G45870/AT3G58990/AT4G12030/AT4G33790/AT4G34230/AT5G05340/AT5G07700/AT5G14200/AT5G23010/AT5G41750	24	TRE-1	TRE-1_Drought	N
Drought	GO:0034605	cellular response to heat	12/1583	79/26032	0.00283755	0.141326	0.135323	AT1G33930/AT1G74310/AT1G76560/AT3G08970/AT3G51910/AT5G07100/AT5G27660/AT5G47550/AT5G48570/AT5G52640/AT5G56030/AT5G64910	12	TRE-1	TRE-1_Drought	N
Drought	GO:0110096	cellular response to aldehyde	4/1583	11/26032	0.00318134	0.14727	0.141014	AT1G04580/AT1G22440/AT5G24760/AT5G42250	4	TRE-1	TRE-1_Drought	N
Drought	GO:0009624	response to nematode	12/1583	84/26032	0.00474102	0.19572	0.187407	AT1G20840/AT1G59740/AT1G64780/AT2G40460/AT3G03090/AT3G43790/AT3G51860/AT4G17490/AT4G17500/AT4G18210/AT4G21480/AT4G32650	12	TRE-1	TRE-1_Drought	N
Drought	GO:0009411	response to UV	16/1583	128/26032	0.00480294	0.19572	0.187407	AT1G01880/AT1G16420/AT1G20340/AT1G35210/AT1G56510/AT1G73805/AT2G22880/AT2G36750/AT2G42260/AT3G12610/AT3G21890/AT5G26920/AT5G44740/AT5G44750/AT5G52800/AT5G59920	16	TRE-1	TRE-1_Drought	Y
Drought	GO:0010959	regulation of metal ion transport	5/1583	20/26032	0.0059398	0.226597	0.216972	AT1G47400/AT1G74770/AT2G30766/AT5G59780/AT5G61350	5	TRE-1	TRE-1_Drought	N
Drought	GO:0009828	plant-type cell wall loosening	7/1583	37/26032	0.0062466	0.233337	0.223426	AT1G26770/AT2G40610/AT3G29030/AT3G55500/AT4G28250/AT5G39260/AT5G66460	7	TRE-1	TRE-1_Drought	N
Drought	GO:0071395	cellular response to jasmonic acid stimulus	21/1583	194/26032	0.00752265	0.269762	0.258304	AT1G06620/AT1G16310/AT1G23850/AT1G61065/AT1G66350/AT1G70700/AT1G72450/AT1G74430/AT2G34600/AT2G40330/AT2G42760/AT2G43530/AT3G15356/AT3G50280/AT3G55310/AT4G01895/AT4G15280/AT4G21850/AT4G29700/AT4G36950/AT5G05600	21	TRE-1	TRE-1_Drought	Y
Drought	GO:0008202	steroid metabolic process	12/1583	90/26032	0.00824075	0.281951	0.269975	AT1G02205/AT1G78490/AT2G03760/AT2G34490/AT2G36800/AT3G19270/AT3G44970/AT3G51970/AT4G15440/AT4G36380/AT5G24150/AT5G24160	12	TRE-1	TRE-1_Drought	N
Drought	GO:0006312	mitotic recombination	4/1583	14/26032	0.0083343	0.281951	0.269975	AT3G02680/AT3G22880/AT4G25540/AT4G30870	4	TRE-1	TRE-1_Drought	N
Drought	GO:0045132	meiotic chromosome segregation	10/1583	69/26032	0.00860054	0.28557	0.27344	AT1G12790/AT1G53490/AT1G77720/AT2G20635/AT3G02680/AT3G22880/AT4G14180/AT4G30870/AT4G32200/AT5G52290	10	TRE-1	TRE-1_Drought	N
Drought	GO:0046618	xenobiotic export	8/1583	50/26032	0.0100506	0.310004	0.296836	AT1G15150/AT1G61890/AT1G71140/AT2G04050/AT2G04100/AT2G34360/AT5G44050/AT5G52050	8	TRE-1	TRE-1_Drought	N
Drought	GO:1990961	xenobiotic detoxification by transmembrane export across the plasma membrane	8/1583	50/26032	0.0100506	0.310004	0.296836	AT1G15150/AT1G61890/AT1G71140/AT2G04050/AT2G04100/AT2G34360/AT5G44050/AT5G52050	8	TRE-1	TRE-1_Drought	N
Drought	GO:0009696	salicylic acid metabolic process	8/1583	52/26032	0.0126635	0.3354	0.321154	AT1G73805/AT2G23610/AT2G43820/AT3G10870/AT4G09900/AT4G37150/AT5G26920/AT5G58310	8	TRE-1	TRE-1_Drought	Y
Drought	GO:0009812	flavonoid metabolic process	18/1583	167/26032	0.0132036	0.3354	0.321154	AT1G01700/AT1G06000/AT1G20840/AT1G28610/AT1G30530/AT1G64390/AT1G73325/AT1G78450/AT2G28350/AT2G30760/AT2G47370/AT3G50760/AT4G16590/AT4G16750/AT4G27560/AT4G27570/AT5G41460/AT5G63590	18	TRE-1	TRE-1_Drought	N
Drought	GO:0010143	cutin biosynthetic process	5/1583	24/26032	0.0133095	0.3354	0.321154	AT1G02390/AT1G06520/AT1G16060/AT2G38110/AT2G47240	5	TRE-1	TRE-1_Drought	N
Drought	GO:0006026	aminoglycan catabolic process	4/1583	16/26032	0.0137505	0.3354	0.321154	AT1G02360/AT3G47540/AT4G01700/AT4G19810	4	TRE-1	TRE-1_Drought	N
Drought	GO:0006030	chitin metabolic process	4/1583	16/26032	0.0137505	0.3354	0.321154	AT1G02360/AT3G47540/AT4G01700/AT4G19810	4	TRE-1	TRE-1_Drought	N
Drought	GO:0006032	chitin catabolic process	4/1583	16/26032	0.0137505	0.3354	0.321154	AT1G02360/AT3G47540/AT4G01700/AT4G19810	4	TRE-1	TRE-1_Drought	N
Drought	GO:0046348	amino sugar catabolic process	4/1583	16/26032	0.0137505	0.3354	0.321154	AT1G02360/AT3G47540/AT4G01700/AT4G19810	4	TRE-1	TRE-1_Drought	N
Drought	GO:1901072	glucosamine-containing compound catabolic process	4/1583	16/26032	0.0137505	0.3354	0.321154	AT1G02360/AT3G47540/AT4G01700/AT4G19810	4	TRE-1	TRE-1_Drought	N
Drought	GO:0009642	response to light intensity	34/1583	380/26032	0.0159961	0.372481	0.35666	AT1G13650/AT1G15825/AT1G27730/AT1G29420/AT1G69160/AT1G74430/AT1G78450/AT1G79520/AT2G24100/AT2G38800/AT2G42610/AT3G02790/AT3G22120/AT3G26180/AT3G32980/AT3G45730/AT3G47250/AT3G47340/AT3G47965/AT3G48290/AT4G01130/AT4G01330/AT4G01870/AT4G15960/AT4G16750/AT4G17490/AT4G27450/AT5G16110/AT5G17165/AT5G25120/AT5G45310/AT5G48790/AT5G52420/AT5G53980	34	TRE-1	TRE-1_Drought	Y
Drought	GO:1901617	organic hydroxy compound biosynthetic process	25/1583	261/26032	0.0167602	0.383973	0.367664	AT1G02205/AT1G06000/AT1G06570/AT1G17260/AT1G30530/AT1G64970/AT1G73805/AT1G78490/AT2G34490/AT2G38210/AT3G12120/AT3G14440/AT3G14990/AT3G26840/AT3G44970/AT3G53210/AT4G36380/AT5G24150/AT5G24160/AT5G26920/AT5G40390/AT5G44050/AT5G53970/AT5G58770/AT5G63590	25	TRE-1	TRE-1_Drought	Y
Drought	GO:0051923	sulfation	4/1583	17/26032	0.0171321	0.383973	0.367664	AT1G13430/AT1G18590/AT1G74090/AT2G03760	4	TRE-1	TRE-1_Drought	N
Drought	GO:0019432	triglyceride biosynthetic process	5/1583	26/26032	0.0186326	0.384083	0.367769	AT2G38995/AT3G26840/AT3G49210/AT5G16350/AT5G37300	5	TRE-1	TRE-1_Drought	N
Drought	GO:0042440	pigment metabolic process	27/1583	290/26032	0.0186678	0.384083	0.367769	AT1G01520/AT1G01700/AT1G06000/AT1G06570/AT1G15825/AT1G16730/AT1G30530/AT1G64390/AT1G69720/AT1G78450/AT1G79770/AT2G28350/AT2G30760/AT3G03470/AT3G14280/AT3G16520/AT3G50280/AT3G50760/AT4G16590/AT4G16750/AT4G26150/AT4G27560/AT4G27570/AT4G33660/AT4G34790/AT5G43860/AT5G63590	27	TRE-1	TRE-1_Drought	N
Drought	GO:0046292	formaldehyde metabolic process	3/1583	10/26032	0.0195016	0.384083	0.367769	AT1G22440/AT5G24760/AT5G42250	3	TRE-1	TRE-1_Drought	N
Drought	GO:0046294	formaldehyde catabolic process	3/1583	10/26032	0.0195016	0.384083	0.367769	AT1G22440/AT5G24760/AT5G42250	3	TRE-1	TRE-1_Drought	N
Drought	GO:0051338	regulation of transferase activity	12/1583	101/26032	0.0195579	0.384083	0.367769	AT1G16330/AT1G20610/AT1G34460/AT2G04395/AT2G23430/AT2G42260/AT3G19150/AT3G48360/AT4G11990/AT4G34160/AT5G11300/AT5G15510	12	TRE-1	TRE-1_Drought	Y
Drought	GO:0042908	xenobiotic transport	8/1583	57/26032	0.0213239	0.396032	0.37921	AT1G15150/AT1G61890/AT1G71140/AT2G04050/AT2G04100/AT2G34360/AT5G44050/AT5G52050	8	TRE-1	TRE-1_Drought	N
Drought	GO:0015749	monosaccharide transmembrane transport	5/1583	27/26032	0.0217522	0.396032	0.37921	AT1G50310/AT3G03090/AT3G16690/AT4G15920/AT4G21480	5	TRE-1	TRE-1_Drought	N
Drought	GO:0071446	cellular response to salicylic acid stimulus	15/1583	140/26032	0.0234011	0.396032	0.37921	AT1G16310/AT1G63860/AT1G66350/AT2G04450/AT2G41410/AT3G17770/AT4G14390/AT4G16890/AT4G36150/AT5G01900/AT5G03350/AT5G22570/AT5G26980/AT5G48485/AT5G54710	15	TRE-1	TRE-1_Drought	Y
Drought	GO:0018958	phenol-containing compound metabolic process	9/1583	69/26032	0.0234652	0.396032	0.37921	AT1G17260/AT1G73805/AT2G23610/AT2G43820/AT3G10870/AT4G09900/AT4G37150/AT5G26920/AT5G58310	9	TRE-1	TRE-1_Drought	N
Drought	GO:0051348	negative regulation of transferase activity	4/1583	19/26032	0.0253364	0.396032	0.37921	AT2G04395/AT2G23430/AT2G42260/AT3G19150	4	TRE-1	TRE-1_Drought	N
Drought	GO:0007094	mitotic spindle assembly checkpoint signaling	3/1583	11/26032	0.0256217	0.396032	0.37921	AT1G77720/AT2G20635/AT5G49880	3	TRE-1	TRE-1_Drought	N
Drought	GO:0031577	spindle checkpoint signaling	3/1583	11/26032	0.0256217	0.396032	0.37921	AT1G77720/AT2G20635/AT5G49880	3	TRE-1	TRE-1_Drought	N
Drought	GO:0033046	negative regulation of sister chromatid segregation	3/1583	11/26032	0.0256217	0.396032	0.37921	AT1G77720/AT2G20635/AT5G49880	3	TRE-1	TRE-1_Drought	N
Drought	GO:0033047	regulation of mitotic sister chromatid segregation	3/1583	11/26032	0.0256217	0.396032	0.37921	AT1G77720/AT2G20635/AT5G49880	3	TRE-1	TRE-1_Drought	N
Drought	GO:0033048	negative regulation of mitotic sister chromatid segregation	3/1583	11/26032	0.0256217	0.396032	0.37921	AT1G77720/AT2G20635/AT5G49880	3	TRE-1	TRE-1_Drought	N
Drought	GO:0045841	negative regulation of mitotic metaphase/anaphase transition	3/1583	11/26032	0.0256217	0.396032	0.37921	AT1G77720/AT2G20635/AT5G49880	3	TRE-1	TRE-1_Drought	N
Drought	GO:0051985	negative regulation of chromosome segregation	3/1583	11/26032	0.0256217	0.396032	0.37921	AT1G77720/AT2G20635/AT5G49880	3	TRE-1	TRE-1_Drought	N
Drought	GO:0060236	regulation of mitotic spindle organization	3/1583	11/26032	0.0256217	0.396032	0.37921	AT3G44050/AT4G11990/AT5G15510	3	TRE-1	TRE-1_Drought	N
Drought	GO:0071173	spindle assembly checkpoint signaling	3/1583	11/26032	0.0256217	0.396032	0.37921	AT1G77720/AT2G20635/AT5G49880	3	TRE-1	TRE-1_Drought	N
Drought	GO:0071174	mitotic spindle checkpoint signaling	3/1583	11/26032	0.0256217	0.396032	0.37921	AT1G77720/AT2G20635/AT5G49880	3	TRE-1	TRE-1_Drought	N
Drought	GO:0090224	regulation of spindle organization	3/1583	11/26032	0.0256217	0.396032	0.37921	AT3G44050/AT4G11990/AT5G15510	3	TRE-1	TRE-1_Drought	N
Drought	GO:1902100	negative regulation of metaphase/anaphase transition of cell cycle	3/1583	11/26032	0.0256217	0.396032	0.37921	AT1G77720/AT2G20635/AT5G49880	3	TRE-1	TRE-1_Drought	N
Drought	GO:1905819	negative regulation of chromosome separation	3/1583	11/26032	0.0256217	0.396032	0.37921	AT1G77720/AT2G20635/AT5G49880	3	TRE-1	TRE-1_Drought	N
Drought	GO:2000816	negative regulation of mitotic sister chromatid separation	3/1583	11/26032	0.0256217	0.396032	0.37921	AT1G77720/AT2G20635/AT5G49880	3	TRE-1	TRE-1_Drought	N
Drought	GO:0051304	chromosome separation	6/1583	38/26032	0.0259604	0.397837	0.380939	AT1G12790/AT1G77720/AT2G20635/AT4G30870/AT5G49880/AT5G52290	6	TRE-1	TRE-1_Drought	N
Drought	GO:0010025	wax biosynthetic process	6/1583	39/26032	0.0291536	0.429599	0.411352	AT1G02205/AT2G47240/AT3G49210/AT4G33790/AT5G02890/AT5G37300	6	TRE-1	TRE-1_Drought	N
Drought	GO:0046185	aldehyde catabolic process	4/1583	20/26032	0.0301855	0.436473	0.417934	AT1G02205/AT1G22440/AT5G24760/AT5G42250	4	TRE-1	TRE-1_Drought	N
Drought	GO:0042435	indole-containing compound biosynthetic process	9/1583	73/26032	0.0324681	0.460168	0.440622	AT1G26420/AT1G56250/AT2G30770/AT3G22240/AT3G44310/AT4G01895/AT4G35060/AT5G05590/AT5G41750	9	TRE-1	TRE-1_Drought	Y
Drought	GO:0010166	wax metabolic process	6/1583	40/26032	0.0325941	0.460168	0.440622	AT1G02205/AT2G47240/AT3G49210/AT4G33790/AT5G02890/AT5G37300	6	TRE-1	TRE-1_Drought	N
Drought	GO:0034637	cellular carbohydrate biosynthetic process	24/1583	265/26032	0.0337169	0.472301	0.45224	AT1G14100/AT1G32740/AT1G77460/AT2G21770/AT2G31390/AT2G32530/AT2G32540/AT2G37720/AT3G29810/AT3G30720/AT3G45870/AT3G57200/AT3G59480/AT4G01770/AT4G10120/AT4G23990/AT4G39210/AT5G07720/AT5G14210/AT5G22940/AT5G40390/AT5G47530/AT5G51460/AT5G65140	24	TRE-1	TRE-1_Drought	N
Drought	GO:0045859	regulation of protein kinase activity	9/1583	74/26032	0.035047	0.483379	0.462848	AT1G16330/AT1G20610/AT1G34460/AT2G23430/AT3G19150/AT4G11990/AT4G34160/AT5G11300/AT5G15510	9	TRE-1	TRE-1_Drought	N
Drought	GO:0009850	auxin metabolic process	9/1583	75/26032	0.0377632	0.505295	0.483832	AT1G05680/AT1G25250/AT3G02875/AT3G10870/AT3G44310/AT4G35060/AT5G17300/AT5G20960/AT5G43270	9	TRE-1	TRE-1_Drought	N
Drought	GO:0044770	cell cycle phase transition	12/1583	112/26032	0.0397044	0.507783	0.486215	AT1G16330/AT1G20610/AT1G34460/AT1G77720/AT1G80710/AT2G20635/AT3G02680/AT4G28230/AT4G30870/AT4G34160/AT5G11300/AT5G49880	12	TRE-1	TRE-1_Drought	N
Drought	GO:0006000	fructose metabolic process	3/1583	13/26032	0.0405667	0.507783	0.486215	AT1G50390/AT2G31390/AT3G59480	3	TRE-1	TRE-1_Drought	N
Drought	GO:0010189	vitamin E biosynthetic process	3/1583	13/26032	0.0405667	0.507783	0.486215	AT1G06570/AT1G64970/AT5G53970	3	TRE-1	TRE-1_Drought	N
Drought	GO:0042360	vitamin E metabolic process	3/1583	13/26032	0.0405667	0.507783	0.486215	AT1G06570/AT1G64970/AT5G53970	3	TRE-1	TRE-1_Drought	N
Drought	GO:0090307	mitotic spindle assembly	3/1583	13/26032	0.0405667	0.507783	0.486215	AT3G44050/AT4G11990/AT5G15510	3	TRE-1	TRE-1_Drought	N
Drought	GO:0042542	response to hydrogen peroxide	9/1583	76/26032	0.0406194	0.507783	0.486215	AT1G04580/AT1G05680/AT1G16420/AT3G48360/AT4G03240/AT4G37610/AT5G21100/AT5G24110/AT5G59720	9	TRE-1	TRE-1_Drought	N
Drought	GO:0043549	regulation of kinase activity	9/1583	76/26032	0.0406194	0.507783	0.486215	AT1G16330/AT1G20610/AT1G34460/AT2G23430/AT3G19150/AT4G11990/AT4G34160/AT5G11300/AT5G15510	9	TRE-1	TRE-1_Drought	N
Drought	GO:0010112	regulation of systemic acquired resistance	4/1583	22/26032	0.0414163	0.508626	0.487022	AT1G73805/AT4G01895/AT5G26920/AT5G52810	4	TRE-1	TRE-1_Drought	N
Drought	GO:0033044	regulation of chromosome organization	6/1583	43/26032	0.044452	0.510913	0.489212	AT1G77720/AT2G04395/AT2G20635/AT4G28230/AT5G39550/AT5G49880	6	TRE-1	TRE-1_Drought	Y
Drought	GO:0033692	cellular polysaccharide biosynthetic process	20/1583	219/26032	0.0457503	0.522486	0.500294	AT1G14100/AT1G32740/AT1G77460/AT2G21770/AT2G31390/AT2G32530/AT2G32540/AT2G37720/AT3G29810/AT3G30720/AT3G45870/AT3G57200/AT3G59480/AT4G01770/AT4G23990/AT4G39210/AT5G07720/AT5G14210/AT5G22940/AT5G47530	20	TRE-1	TRE-1_Drought	N
High cadmium	GO:0006260	DNA replication	21/506	170/26032	1.95953e-11	2.50036e-08	2.1493e-08	AT1G07370/AT1G09200/AT1G67630/AT1G78770/AT2G01120/AT2G20980/AT2G21790/AT2G29680/AT2G31270/AT3G05740/AT3G25100/AT3G27060/AT3G48160/AT3G52630/AT3G54750/AT4G02060/AT4G14310/AT5G08020/AT5G22110/AT5G24330/AT5G61000	21	TRE-1	TRE-1_High cadmium	Y
High cadmium	GO:0009639	response to red or far red light	29/506	405/26032	2.07394e-09	1.32317e-06	1.13739e-06	AT1G01520/AT1G16730/AT1G20070/AT1G30040/AT1G32900/AT1G48745/AT1G52342/AT1G53090/AT1G58520/AT1G77200/AT1G78260/AT2G21320/AT2G31380/AT3G05936/AT3G15354/AT3G17609/AT3G21670/AT3G48240/AT4G28240/AT4G34550/AT4G37330/AT4G38960/AT5G19970/AT5G24120/AT5G35970/AT5G47610/AT5G54585/AT5G64840/AT5G67030	29	TRE-1	TRE-1_High cadmium	Y
High cadmium	GO:0000725	recombinational repair	14/506	105/26032	1.67553e-08	6.06692e-06	5.21509e-06	AT1G04020/AT3G05740/AT3G12530/AT3G19210/AT3G25100/AT3G52115/AT3G59550/AT4G02060/AT4G21070/AT4G25120/AT5G08020/AT5G56220/AT5G61000/AT5G64630	14	TRE-1	TRE-1_High cadmium	Y
High cadmium	GO:0051726	regulation of cell cycle	21/506	247/26032	1.90185e-08	6.06692e-06	5.21509e-06	AT1G02970/AT1G03780/AT1G07370/AT1G09200/AT1G47210/AT1G70210/AT1G76540/AT1G78770/AT2G14900/AT2G29680/AT2G31270/AT3G05480/AT3G14190/AT3G25980/AT3G27060/AT3G48160/AT3G57860/AT4G14310/AT4G37490/AT5G24330/AT5G43080	21	TRE-1	TRE-1_High cadmium	Y
High cadmium	GO:0000278	mitotic cell cycle	23/506	301/26032	2.98171e-08	7.60932e-06	6.54093e-06	AT1G03780/AT1G47210/AT1G69770/AT1G70210/AT1G76540/AT1G78770/AT2G24970/AT2G29680/AT2G31270/AT2G32540/AT3G05480/AT3G14190/AT3G25100/AT3G25980/AT3G57860/AT3G59550/AT3G60660/AT4G14310/AT4G23990/AT4G37490/AT5G43080/AT5G49160/AT5G62410	23	TRE-1	TRE-1_High cadmium	Y
High cadmium	GO:0071214	cellular response to abiotic stimulus	20/506	262/26032	2.41628e-07	3.85397e-05	3.31285e-05	AT1G01520/AT1G16730/AT1G24580/AT1G32900/AT1G79410/AT2G21320/AT2G21970/AT2G37240/AT3G05480/AT3G05740/AT3G15354/AT3G17609/AT3G19210/AT3G28270/AT4G21070/AT5G13170/AT5G15830/AT5G24120/AT5G43630/AT5G64840	20	TRE-1	TRE-1_High cadmium	Y
High cadmium	GO:0104004	cellular response to environmental stimulus	20/506	262/26032	2.41628e-07	3.85397e-05	3.31285e-05	AT1G01520/AT1G16730/AT1G24580/AT1G32900/AT1G79410/AT2G21320/AT2G21970/AT2G37240/AT3G05480/AT3G05740/AT3G15354/AT3G17609/AT3G19210/AT3G28270/AT4G21070/AT5G13170/AT5G15830/AT5G24120/AT5G43630/AT5G64840	20	TRE-1	TRE-1_High cadmium	Y
High cadmium	GO:0006974	cellular response to DNA damage stimulus	22/506	390/26032	9.46184e-06	0.000804888	0.000691877	AT1G04020/AT1G07370/AT2G06040/AT3G05480/AT3G05740/AT3G12530/AT3G12710/AT3G19210/AT3G24495/AT3G25100/AT3G27060/AT3G52115/AT3G52630/AT3G59550/AT4G02060/AT4G21070/AT4G25120/AT5G08020/AT5G22110/AT5G56220/AT5G61000/AT5G64630	22	TRE-1	TRE-1_High cadmium	Y
High cadmium	GO:0009637	response to blue light	13/506	163/26032	1.93396e-05	0.00152177	0.00130811	AT1G01520/AT1G07010/AT1G16730/AT1G48745/AT1G53090/AT1G66840/AT2G21320/AT4G15430/AT4G34630/AT5G24120/AT5G35970/AT5G43630/AT5G64840	13	TRE-1	TRE-1_High cadmium	Y
High cadmium	GO:0007623	circadian rhythm	12/506	155/26032	5.37345e-05	0.00326501	0.00280659	AT1G01060/AT2G21320/AT2G46830/AT3G01060/AT3G09600/AT3G12320/AT3G15354/AT3G21890/AT4G15248/AT4G38960/AT5G17300/AT5G37260	12	TRE-1	TRE-1_High cadmium	Y
High cadmium	GO:0048511	rhythmic process	12/506	155/26032	5.37345e-05	0.00326501	0.00280659	AT1G01060/AT2G21320/AT2G46830/AT3G01060/AT3G09600/AT3G12320/AT3G15354/AT3G21890/AT4G15248/AT4G38960/AT5G17300/AT5G37260	12	TRE-1	TRE-1_High cadmium	Y
High cadmium	GO:1901617	organic hydroxy compound biosynthetic process	16/506	261/26032	5.80682e-05	0.00336795	0.00289507	AT1G06570/AT1G70580/AT1G76090/AT2G22240/AT2G33380/AT2G38210/AT2G38230/AT4G32770/AT4G36380/AT4G37760/AT5G01410/AT5G24150/AT5G24155/AT5G49330/AT5G58770/AT5G67030	16	TRE-1	TRE-1_High cadmium	Y
High cadmium	GO:0010224	response to UV-B	8/506	74/26032	9.44097e-05	0.00523769	0.00450228	AT1G75040/AT3G17609/AT3G17800/AT3G21890/AT5G01410/AT5G08020/AT5G23730/AT5G49330	8	TRE-1	TRE-1_High cadmium	Y
High cadmium	GO:0051338	regulation of transferase activity	9/506	101/26032	0.000158261	0.00797022	0.00685115	AT1G03780/AT1G47210/AT1G70210/AT3G57860/AT4G33260/AT4G37490/AT5G04140/AT5G13840/AT5G43080	9	TRE-1	TRE-1_High cadmium	Y
High cadmium	GO:0033044	regulation of chromosome organization	6/506	43/26032	0.000173399	0.00819471	0.00704413	AT1G57820/AT1G66050/AT1G78770/AT3G14190/AT3G25980/AT5G39550	6	TRE-1	TRE-1_High cadmium	Y
High cadmium	GO:0051276	chromosome organization	22/506	480/26032	0.000204842	0.00886457	0.00761993	AT1G04730/AT1G09200/AT1G57820/AT1G66050/AT1G69770/AT1G78770/AT2G31270/AT3G05740/AT3G14190/AT3G25980/AT3G59550/AT4G02060/AT4G25120/AT5G08020/AT5G22880/AT5G39550/AT5G49160/AT5G59870/AT5G61000/AT5G62410/AT5G63550/AT5G64630	22	TRE-1	TRE-1_High cadmium	N
High cadmium	GO:0010212	response to ionizing radiation	5/506	29/26032	0.000219655	0.00886457	0.00761993	AT3G05480/AT3G19210/AT3G52115/AT4G21070/AT4G37490	5	TRE-1	TRE-1_High cadmium	N
High cadmium	GO:0009640	photomorphogenesis	9/506	111/26032	0.000322895	0.0124853	0.0107323	AT1G01520/AT1G53090/AT1G58520/AT2G21320/AT2G31380/AT3G15354/AT3G17609/AT4G34550/AT4G38960	9	TRE-1	TRE-1_High cadmium	N
High cadmium	GO:0009991	response to extracellular stimulus	16/506	309/26032	0.000399162	0.0142016	0.0122076	AT1G22160/AT1G47395/AT1G78000/AT1G79410/AT1G80760/AT2G22240/AT2G30766/AT3G05740/AT3G07700/AT3G08860/AT3G22550/AT3G28270/AT3G47640/AT3G49620/AT4G31330/AT4G35090	16	TRE-1	TRE-1_High cadmium	Y
High cadmium	GO:1901615	organic hydroxy compound metabolic process	20/506	440/26032	0.000436543	0.0142828	0.0122774	AT1G06570/AT1G70580/AT1G76090/AT2G19800/AT2G22240/AT2G29125/AT2G33380/AT2G38210/AT2G38230/AT4G16690/AT4G32770/AT4G36380/AT4G37760/AT5G01410/AT5G24150/AT5G24155/AT5G49330/AT5G58310/AT5G58770/AT5G67030	20	TRE-1	TRE-1_High cadmium	Y
High cadmium	GO:0010099	regulation of photomorphogenesis	5/506	36/26032	0.000623547	0.0178017	0.0153023	AT2G21320/AT2G31380/AT3G17609/AT4G34550/AT4G38960	5	TRE-1	TRE-1_High cadmium	N
High cadmium	GO:0072525	pyridine-containing compound biosynthetic process	4/506	21/26032	0.000649166	0.0178017	0.0153023	AT2G38210/AT2G38230/AT5G01410/AT5G14760	4	TRE-1	TRE-1_High cadmium	N
High cadmium	GO:0048580	regulation of post-embryonic development	19/506	421/26032	0.000655706	0.0178017	0.0153023	AT1G60190/AT1G77200/AT2G21320/AT2G31380/AT2G38810/AT2G45660/AT3G02380/AT3G05936/AT3G17609/AT3G21890/AT4G15248/AT4G16515/AT4G34550/AT4G38960/AT5G06550/AT5G37260/AT5G47610/AT5G49160/AT5G59990	19	TRE-1	TRE-1_High cadmium	N
High cadmium	GO:0003008	system process	4/506	22/26032	0.000781316	0.0191723	0.0164804	AT1G09240/AT1G56430/AT4G32770/AT5G04950	4	TRE-1	TRE-1_High cadmium	N
High cadmium	GO:0003013	circulatory system process	4/506	22/26032	0.000781316	0.0191723	0.0164804	AT1G09240/AT1G56430/AT4G32770/AT5G04950	4	TRE-1	TRE-1_High cadmium	N
High cadmium	GO:0003018	vascular process in circulatory system	4/506	22/26032	0.000781316	0.0191723	0.0164804	AT1G09240/AT1G56430/AT4G32770/AT5G04950	4	TRE-1	TRE-1_High cadmium	N
High cadmium	GO:0010232	vascular transport	4/506	22/26032	0.000781316	0.0191723	0.0164804	AT1G09240/AT1G56430/AT4G32770/AT5G04950	4	TRE-1	TRE-1_High cadmium	N
High cadmium	GO:0010233	phloem transport	4/506	22/26032	0.000781316	0.0191723	0.0164804	AT1G09240/AT1G56430/AT4G32770/AT5G04950	4	TRE-1	TRE-1_High cadmium	N
High cadmium	GO:0009409	response to cold	20/506	466/26032	0.000889169	0.0214072	0.0184015	AT1G01060/AT1G05690/AT1G32900/AT1G79410/AT2G33380/AT2G45660/AT2G46830/AT3G05740/AT3G06510/AT3G22310/AT3G23830/AT3G57260/AT4G02520/AT4G04020/AT4G12470/AT4G35090/AT5G01600/AT5G01820/AT5G04530/AT5G58770	20	TRE-1	TRE-1_High cadmium	Y
High cadmium	GO:0042752	regulation of circadian rhythm	6/506	61/26032	0.00117679	0.026814	0.0230491	AT1G01060/AT2G21320/AT2G46830/AT3G09600/AT3G15354/AT4G38960	6	TRE-1	TRE-1_High cadmium	Y
High cadmium	GO:0072524	pyridine-containing compound metabolic process	4/506	26/26032	0.0015017	0.0314125	0.027002	AT2G38210/AT2G38230/AT5G01410/AT5G14760	4	TRE-1	TRE-1_High cadmium	N
High cadmium	GO:0031399	regulation of protein modification process	11/506	197/26032	0.00172415	0.0338089	0.0290619	AT1G03780/AT1G04020/AT1G47210/AT1G70210/AT2G38310/AT3G57860/AT4G21070/AT4G33260/AT4G37490/AT5G13840/AT5G43080	11	TRE-1	TRE-1_High cadmium	N
High cadmium	GO:0042440	pigment metabolic process	14/506	290/26032	0.00174873	0.0338089	0.0290619	AT1G01520/AT1G06570/AT1G15290/AT1G16730/AT1G32900/AT1G74420/AT1G75040/AT2G37240/AT3G03470/AT4G16590/AT4G16690/AT5G35970/AT5G49330/AT5G67030	14	TRE-1	TRE-1_High cadmium	N
High cadmium	GO:0030091	protein repair	4/506	28/26032	0.0019946	0.0368857	0.0317067	AT4G04830/AT4G21840/AT4G21850/AT5G50240	4	TRE-1	TRE-1_High cadmium	N
High cadmium	GO:2000030	regulation of response to red or far red light	5/506	47/26032	0.00213004	0.0388275	0.0333759	AT2G21320/AT2G31380/AT3G17609/AT4G34550/AT4G38960	5	TRE-1	TRE-1_High cadmium	N
High cadmium	GO:0051321	meiotic cell cycle	15/506	334/26032	0.00245284	0.0422949	0.0363565	AT1G11125/AT3G14190/AT3G19210/AT3G25100/AT3G52115/AT3G56870/AT3G57860/AT3G59550/AT3G60660/AT4G14310/AT4G15430/AT4G26960/AT4G38660/AT5G08020/AT5G61000	15	TRE-1	TRE-1_High cadmium	Y
High cadmium	GO:1990641	response to iron ion starvation	3/506	15/26032	0.00279081	0.0447486	0.0384656	AT1G47395/AT2G30766/AT3G07700	3	TRE-1	TRE-1_High cadmium	N
High cadmium	GO:0006576	cellular biogenic amine metabolic process	7/506	98/26032	0.00304112	0.047907	0.0411806	AT1G09240/AT1G56430/AT2G22200/AT4G34630/AT5G04950/AT5G13700/AT5G27350	7	TRE-1	TRE-1_High cadmium	N
High cadmium	GO:0006275	regulation of DNA replication	5/506	53/26032	0.00362378	0.0541637	0.0465588	AT1G07370/AT1G78770/AT2G31270/AT3G48160/AT5G24330	5	TRE-1	TRE-1_High cadmium	N
High cadmium	GO:0016126	sterol biosynthetic process	4/506	33/26032	0.00369298	0.0541637	0.0465588	AT1G76090/AT4G37760/AT5G24150/AT5G24155	4	TRE-1	TRE-1_High cadmium	N
High cadmium	GO:0048609	multicellular organismal reproductive process	12/506	256/26032	0.00457939	0.0656551	0.0564367	AT1G06520/AT1G16730/AT1G33102/AT1G64110/AT3G10420/AT3G44750/AT3G52115/AT4G09060/AT5G01300/AT5G13170/AT5G24330/AT5G67520	12	TRE-1	TRE-1_High cadmium	N
High cadmium	GO:0007059	chromosome segregation	8/506	137/26032	0.00543541	0.0753868	0.0648021	AT1G04730/AT1G78770/AT2G24970/AT3G14190/AT3G25980/AT3G59550/AT3G60660/AT5G62410	8	TRE-1	TRE-1_High cadmium	N
High cadmium	GO:0009812	flavonoid metabolic process	9/506	167/26032	0.00553481	0.07594	0.0652776	AT1G73325/AT1G74420/AT1G75040/AT2G03770/AT4G01080/AT4G15430/AT4G16590/AT4G21760/AT5G49330	9	TRE-1	TRE-1_High cadmium	N
High cadmium	GO:0000819	sister chromatid segregation	6/506	84/26032	0.00593354	0.0796968	0.0685069	AT1G04730/AT1G78770/AT3G14190/AT3G25980/AT3G59550/AT5G62410	6	TRE-1	TRE-1_High cadmium	N
High cadmium	GO:0009110	vitamin biosynthetic process	6/506	85/26032	0.00628203	0.0834987	0.0717749	AT1G06570/AT2G38210/AT2G38230/AT4G26850/AT4G32770/AT5G01410	6	TRE-1	TRE-1_High cadmium	N
High cadmium	GO:0010959	regulation of metal ion transport	3/506	20/26032	0.00650663	0.0855923	0.0735747	AT1G47395/AT2G30766/AT5G61350	3	TRE-1	TRE-1_High cadmium	N
High cadmium	GO:1901605	alpha-amino acid metabolic process	15/506	375/26032	0.00706039	0.0904727	0.0777698	AT1G06570/AT1G70580/AT1G73325/AT2G17630/AT2G22200/AT2G26080/AT2G39800/AT2G44790/AT3G25900/AT4G33010/AT4G34630/AT5G04140/AT5G27350/AT5G28030/AT5G43850	15	TRE-1	TRE-1_High cadmium	Y
High cadmium	GO:0072350	tricarboxylic acid metabolic process	3/506	21/26032	0.00748287	0.0945361	0.0812627	AT1G09240/AT1G56430/AT5G04950	3	TRE-1	TRE-1_High cadmium	N
High cadmium	GO:0009642	response to light intensity	15/506	380/26032	0.007925	0.0991402	0.0852204	AT2G21970/AT2G44790/AT3G21670/AT3G48240/AT4G04020/AT4G13530/AT4G27450/AT4G32770/AT4G37560/AT5G10946/AT5G27350/AT5G35970/AT5G54585/AT5G56870/AT5G64840	15	TRE-1	TRE-1_High cadmium	Y
High cadmium	GO:0031668	cellular response to extracellular stimulus	11/506	243/26032	0.00833475	0.102261	0.087903	AT1G78000/AT1G79410/AT1G80760/AT2G22240/AT3G05740/AT3G08860/AT3G28270/AT3G47640/AT3G49620/AT4G31330/AT4G35090	11	TRE-1	TRE-1_High cadmium	Y
High cadmium	GO:0031145	anaphase-promoting complex-dependent catabolic process	3/506	22/26032	0.00854101	0.103794	0.0892204	AT1G78770/AT4G33260/AT5G13840	3	TRE-1	TRE-1_High cadmium	N
High cadmium	GO:0071496	cellular response to external stimulus	11/506	249/26032	0.0098963	0.114797	0.0986789	AT1G78000/AT1G79410/AT1G80760/AT2G22240/AT3G05740/AT3G08860/AT3G28270/AT3G47640/AT3G49620/AT4G31330/AT4G35090	11	TRE-1	TRE-1_High cadmium	Y
High cadmium	GO:0032259	methylation	12/506	284/26032	0.0101014	0.11612	0.0998164	AT1G57820/AT1G69770/AT1G76090/AT2G38810/AT3G54560/AT4G25630/AT5G06550/AT5G13830/AT5G24330/AT5G38780/AT5G39550/AT5G49160	12	TRE-1	TRE-1_High cadmium	N
High cadmium	GO:0010039	response to iron ion	3/506	24/26032	0.0109084	0.122098	0.104955	AT1G21140/AT5G01600/AT5G24380	3	TRE-1	TRE-1_High cadmium	N
High cadmium	GO:0048574	long-day photoperiodism, flowering	4/506	46/26032	0.0120886	0.131839	0.113328	AT1G01060/AT2G46830/AT3G21890/AT5G47640	4	TRE-1	TRE-1_High cadmium	N
High cadmium	GO:0009743	response to carbohydrate	8/506	158/26032	0.0123473	0.133518	0.114771	AT1G15440/AT1G22160/AT2G41870/AT3G22550/AT4G02060/AT5G01820/AT5G04140/AT5G67030	8	TRE-1	TRE-1_High cadmium	N
High cadmium	GO:0009615	response to virus	6/506	99/26032	0.012851	0.137797	0.118449	AT1G75040/AT2G22240/AT3G04720/AT3G23830/AT3G61890/AT4G31800	6	TRE-1	TRE-1_High cadmium	N
High cadmium	GO:0016125	sterol metabolic process	5/506	73/26032	0.0138503	0.147275	0.126597	AT1G76090/AT4G36380/AT4G37760/AT5G24150/AT5G24155	5	TRE-1	TRE-1_High cadmium	N
High cadmium	GO:0006766	vitamin metabolic process	6/506	101/26032	0.0140764	0.147292	0.126612	AT1G06570/AT2G38210/AT2G38230/AT4G26850/AT4G32770/AT5G01410	6	TRE-1	TRE-1_High cadmium	N
High cadmium	GO:0043414	macromolecule methylation	10/506	228/26032	0.0141982	0.147292	0.126612	AT1G57820/AT1G69770/AT2G38810/AT3G54560/AT4G25630/AT5G06550/AT5G13830/AT5G24330/AT5G39550/AT5G49160	10	TRE-1	TRE-1_High cadmium	N
High cadmium	GO:0043549	regulation of kinase activity	5/506	76/26032	0.0162559	0.160795	0.138218	AT1G03780/AT1G47210/AT1G70210/AT4G37490/AT5G43080	5	TRE-1	TRE-1_High cadmium	N
High cadmium	GO:0045814	negative regulation of gene expression, epigenetic	5/506	76/26032	0.0162559	0.160795	0.138218	AT1G57820/AT1G66050/AT1G69770/AT5G39550/AT5G64630	5	TRE-1	TRE-1_High cadmium	N
High cadmium	GO:0044089	positive regulation of cellular component biogenesis	3/506	29/26032	0.0183376	0.173247	0.148922	AT1G57820/AT1G66050/AT5G39550	3	TRE-1	TRE-1_High cadmium	N
High cadmium	GO:0009308	amine metabolic process	8/506	170/26032	0.0184271	0.173247	0.148922	AT1G09240/AT1G56430/AT2G22200/AT4G34630/AT5G04950/AT5G13700/AT5G19040/AT5G27350	8	TRE-1	TRE-1_High cadmium	N
High cadmium	GO:0008272	sulfate transport	2/506	11/26032	0.0184652	0.173247	0.148922	AT1G77990/AT1G78000	2	TRE-1	TRE-1_High cadmium	N
High cadmium	GO:0070370	cellular heat acclimation	2/506	11/26032	0.0184652	0.173247	0.148922	AT2G21320/AT5G48570	2	TRE-1	TRE-1_High cadmium	N
High cadmium	GO:0006081	cellular aldehyde metabolic process	4/506	53/26032	0.0195198	0.181805	0.156278	AT2G38210/AT2G38230/AT3G16910/AT5G01410	4	TRE-1	TRE-1_High cadmium	Y
High cadmium	GO:0010431	seed maturation	6/506	109/26032	0.0197923	0.183007	0.157311	AT1G16730/AT1G33102/AT3G10420/AT3G44750/AT5G01300/AT5G13170	6	TRE-1	TRE-1_High cadmium	N
High cadmium	GO:0044272	sulfur compound biosynthetic process	8/506	175/26032	0.021504	0.192513	0.165483	AT1G62540/AT1G62570/AT3G22890/AT3G25900/AT4G21760/AT5G28030/AT5G43850/AT5G67520	8	TRE-1	TRE-1_High cadmium	N
High cadmium	GO:0030388	fructose 1,6-bisphosphate metabolic process	2/506	12/26032	0.0218764	0.192513	0.165483	AT2G21330/AT4G26530	2	TRE-1	TRE-1_High cadmium	N
High cadmium	GO:0051055	negative regulation of lipid biosynthetic process	2/506	12/26032	0.0218764	0.192513	0.165483	AT1G04020/AT4G21070	2	TRE-1	TRE-1_High cadmium	N
High cadmium	GO:0048571	long-day photoperiodism	4/506	55/26032	0.0220619	0.192815	0.165742	AT1G01060/AT2G46830/AT3G21890/AT5G47640	4	TRE-1	TRE-1_High cadmium	N
High cadmium	GO:0009909	regulation of flower development	8/506	177/26032	0.0228309	0.198178	0.170353	AT2G38810/AT2G45660/AT3G02380/AT3G21890/AT4G15248/AT5G37260/AT5G49160/AT5G59990	8	TRE-1	TRE-1_High cadmium	N
High cadmium	GO:0071695	anatomical structure maturation	13/506	358/26032	0.0238152	0.202011	0.173647	AT1G16730/AT1G33102/AT1G69490/AT2G34650/AT3G10420/AT3G44750/AT3G48240/AT4G34580/AT5G01300/AT5G13170/AT5G24870/AT5G45670/AT5G61350	13	TRE-1	TRE-1_High cadmium	N
High cadmium	GO:0045892	negative regulation of transcription, DNA-templated	10/506	248/26032	0.0239056	0.202011	0.173647	AT2G46830/AT3G21460/AT3G44750/AT3G54560/AT3G62950/AT4G38960/AT5G14070/AT5G24330/AT5G40790/AT5G63550	10	TRE-1	TRE-1_High cadmium	N
High cadmium	GO:0010189	vitamin E biosynthetic process	2/506	13/26032	0.0255257	0.211528	0.181829	AT1G06570/AT4G32770	2	TRE-1	TRE-1_High cadmium	N
High cadmium	GO:0042360	vitamin E metabolic process	2/506	13/26032	0.0255257	0.211528	0.181829	AT1G06570/AT4G32770	2	TRE-1	TRE-1_High cadmium	N
High cadmium	GO:0065004	protein-DNA complex assembly	5/506	86/26032	0.0262277	0.213162	0.183233	AT1G57820/AT2G31270/AT3G25100/AT5G22880/AT5G64630	5	TRE-1	TRE-1_High cadmium	N
High cadmium	GO:0000280	nuclear division	9/506	219/26032	0.0280707	0.223318	0.191963	AT1G03780/AT1G78770/AT3G14190/AT3G19210/AT3G25980/AT3G57860/AT3G59550/AT4G14310/AT5G62410	9	TRE-1	TRE-1_High cadmium	N
High cadmium	GO:0001676	long-chain fatty acid metabolic process	2/506	14/26032	0.0294024	0.223318	0.191963	AT2G33380/AT5G02890	2	TRE-1	TRE-1_High cadmium	N
High cadmium	GO:0007088	regulation of mitotic nuclear division	3/506	35/26032	0.0301667	0.223795	0.192373	AT1G78770/AT3G25980/AT3G57860	3	TRE-1	TRE-1_High cadmium	N
High cadmium	GO:0019750	chloroplast localization	3/506	35/26032	0.0301667	0.223795	0.192373	AT1G15290/AT1G64500/AT1G66840	3	TRE-1	TRE-1_High cadmium	N
High cadmium	GO:0051644	plastid localization	3/506	35/26032	0.0301667	0.223795	0.192373	AT1G15290/AT1G64500/AT1G66840	3	TRE-1	TRE-1_High cadmium	N
High cadmium	GO:0006720	isoprenoid metabolic process	11/506	298/26032	0.0323227	0.232601	0.199942	AT1G06570/AT1G17050/AT1G30040/AT1G70580/AT2G24210/AT3G45130/AT4G32770/AT4G37330/AT5G35970/AT5G58770/AT5G67030	11	TRE-1	TRE-1_High cadmium	Y
High cadmium	GO:0006826	iron ion transport	3/506	36/26032	0.0324475	0.232601	0.199942	AT1G47395/AT2G30766/AT5G01600	3	TRE-1	TRE-1_High cadmium	N
High cadmium	GO:0010167	response to nitrate	3/506	36/26032	0.0324475	0.232601	0.199942	AT3G21670/AT3G62950/AT5G50200	3	TRE-1	TRE-1_High cadmium	N
High cadmium	GO:0006880	intracellular sequestering of iron ion	2/506	15/26032	0.0334965	0.236141	0.202985	AT1G21140/AT5G01600	2	TRE-1	TRE-1_High cadmium	N
High cadmium	GO:0055072	iron ion homeostasis	4/506	63/26032	0.0341841	0.236302	0.203124	AT1G21140/AT3G07700/AT3G47640/AT5G01600	4	TRE-1	TRE-1_High cadmium	N
High cadmium	GO:0048831	regulation of shoot system development	8/506	192/26032	0.0346602	0.236302	0.203124	AT2G38810/AT2G45660/AT3G02380/AT3G21890/AT4G15248/AT5G37260/AT5G49160/AT5G59990	8	TRE-1	TRE-1_High cadmium	N
High cadmium	GO:0098813	nuclear chromosome segregation	6/506	125/26032	0.0355521	0.236423	0.203228	AT1G04730/AT1G78770/AT3G14190/AT3G25980/AT3G59550/AT5G62410	6	TRE-1	TRE-1_High cadmium	N
High cadmium	GO:0021700	developmental maturation	13/506	381/26032	0.0366292	0.236423	0.203228	AT1G16730/AT1G33102/AT1G69490/AT2G34650/AT3G10420/AT3G44750/AT3G48240/AT4G34580/AT5G01300/AT5G13170/AT5G24870/AT5G45670/AT5G61350	13	TRE-1	TRE-1_High cadmium	N
High cadmium	GO:0042631	cellular response to water deprivation	3/506	38/26032	0.0372707	0.236423	0.203228	AT1G79410/AT3G05740/AT3G28270	3	TRE-1	TRE-1_High cadmium	N
High cadmium	GO:0050688	regulation of defense response to virus	2/506	16/26032	0.0377981	0.236423	0.203228	AT3G23830/AT4G31800	2	TRE-1	TRE-1_High cadmium	N
High cadmium	GO:0051781	positive regulation of cell division	2/506	16/26032	0.0377981	0.236423	0.203228	AT1G21410/AT5G22110	2	TRE-1	TRE-1_High cadmium	N
High cadmium	GO:0008356	asymmetric cell division	3/506	39/26032	0.039812	0.246603	0.211978	AT1G69770/AT4G16515/AT5G49160	3	TRE-1	TRE-1_High cadmium	N
High cadmium	GO:0007568	aging	4/506	67/26032	0.0414428	0.249868	0.214785	AT2G36950/AT3G49620/AT4G38060/AT5G09930	4	TRE-1	TRE-1_High cadmium	N
High cadmium	GO:0009553	embryo sac development	7/506	165/26032	0.042854	0.250834	0.215615	AT1G05690/AT1G15440/AT2G34260/AT3G57860/AT3G59550/AT5G23420/AT5G24120	7	TRE-1	TRE-1_High cadmium	N
High cadmium	GO:0009627	systemic acquired resistance	6/506	131/26032	0.0430829	0.251022	0.215777	AT1G75040/AT3G04720/AT3G57260/AT4G12470/AT4G21840/AT5G10760	6	TRE-1	TRE-1_High cadmium	Y
High cadmium	GO:0031327	negative regulation of cellular biosynthetic process	14/506	431/26032	0.0436679	0.253274	0.217713	AT1G04020/AT1G79270/AT2G46830/AT3G21460/AT3G44750/AT3G54560/AT3G62950/AT4G21070/AT4G38960/AT5G14070/AT5G24330/AT5G40790/AT5G58570/AT5G63550	14	TRE-1	TRE-1_High cadmium	N
High cadmium	GO:0071824	protein-DNA complex subunit organization	5/506	99/26032	0.0440613	0.253963	0.218305	AT1G57820/AT2G31270/AT3G25100/AT5G22880/AT5G64630	5	TRE-1	TRE-1_High cadmium	N
High cadmium	GO:0051172	negative regulation of nitrogen compound metabolic process	15/506	472/26032	0.0441848	0.253963	0.218305	AT1G04020/AT1G79270/AT2G46830/AT3G21460/AT3G44750/AT3G48160/AT3G54560/AT3G57860/AT3G62950/AT4G21070/AT4G38960/AT5G14070/AT5G24330/AT5G40790/AT5G63550	15	TRE-1	TRE-1_High cadmium	Y
High cadmium	GO:0000097	sulfur amino acid biosynthetic process	3/506	41/26032	0.0451505	0.257196	0.221085	AT3G25900/AT5G28030/AT5G43850	3	TRE-1	TRE-1_High cadmium	N
High cadmium	GO:0042304	regulation of fatty acid biosynthetic process	2/506	18/26032	0.0469855	0.260667	0.224068	AT1G04020/AT4G21070	2	TRE-1	TRE-1_High cadmium	N
High cadmium	GO:0048441	petal development	2/506	18/26032	0.0469855	0.260667	0.224068	AT2G31160/AT4G36380	2	TRE-1	TRE-1_High cadmium	N
High cadmium	GO:0062014	negative regulation of small molecule metabolic process	2/506	18/26032	0.0469855	0.260667	0.224068	AT1G04020/AT4G21070	2	TRE-1	TRE-1_High cadmium	N
High cadmium	GO:0009309	amine biosynthetic process	3/506	42/26032	0.0479459	0.261449	0.22474	AT1G09240/AT1G56430/AT5G04950	3	TRE-1	TRE-1_High cadmium	N
High cadmium	GO:0042401	cellular biogenic amine biosynthetic process	3/506	42/26032	0.0479459	0.261449	0.22474	AT1G09240/AT1G56430/AT5G04950	3	TRE-1	TRE-1_High cadmium	N
Low cadmium	GO:0010200	response to chitin	23/318	314/26032	8.38013e-12	8.12035e-09	7.66561e-09	AT1G07135/AT1G18300/AT1G27730/AT1G32928/AT1G51800/AT1G61470/AT1G70090/AT1G73540/AT2G20142/AT2G23680/AT2G40095/AT3G04640/AT3G13950/AT3G19030/AT3G19970/AT3G52710/AT3G59350/AT4G13340/AT4G20000/AT4G29780/AT5G48657/AT5G59820/AT5G65920	23	TRE-1	TRE-1_Low cadmium	Y
Low cadmium	GO:0071456	cellular response to hypoxia	15/318	242/26032	3.36881e-07	9.06697e-05	8.55923e-05	AT1G07135/AT1G18300/AT1G27730/AT1G32928/AT1G35140/AT1G67360/AT1G76600/AT1G76650/AT3G04640/AT4G24570/AT4G27280/AT4G29780/AT5G42380/AT5G57560/AT5G59820	15	TRE-1	TRE-1_Low cadmium	Y
Low cadmium	GO:0001666	response to hypoxia	17/318	327/26032	6.67832e-07	0.000129426	0.000122178	AT1G07135/AT1G18300/AT1G27730/AT1G32928/AT1G35140/AT1G67360/AT1G76600/AT1G76650/AT3G04640/AT4G24570/AT4G26520/AT4G27280/AT4G29780/AT5G42380/AT5G57560/AT5G59820/AT5G67080	17	TRE-1	TRE-1_Low cadmium	Y
Low cadmium	GO:0009751	response to salicylic acid	19/318	464/26032	5.11638e-06	0.000585735	0.000552934	AT1G07135/AT1G10040/AT1G21250/AT1G21310/AT1G21910/AT1G28480/AT1G61470/AT1G70090/AT2G01300/AT2G37710/AT2G40095/AT3G04640/AT3G13950/AT3G51330/AT3G61190/AT4G13340/AT4G21903/AT4G29780/AT5G67080	19	TRE-1	TRE-1_Low cadmium	Y
Low cadmium	GO:0009409	response to cold	19/318	466/26032	5.44026e-06	0.000585735	0.000552934	AT1G21910/AT1G22890/AT1G27730/AT1G73540/AT1G74710/AT2G42530/AT2G42540/AT3G05880/AT3G61190/AT4G11890/AT4G13850/AT4G29780/AT4G33980/AT4G35090/AT5G01600/AT5G37770/AT5G47230/AT5G57560/AT5G59820	19	TRE-1	TRE-1_Low cadmium	Y
Low cadmium	GO:0031349	positive regulation of defense response	7/318	94/26032	0.000156798	0.0151937	0.0143429	AT1G51800/AT2G32680/AT3G45430/AT3G53160/AT3G55150/AT3G57860/AT4G11890	7	TRE-1	TRE-1_Low cadmium	Y
Low cadmium	GO:0031348	negative regulation of defense response	6/318	77/26032	0.000362886	0.0319669	0.0301768	AT1G20160/AT1G51800/AT1G70260/AT1G74710/AT3G61190/AT5G61880	6	TRE-1	TRE-1_Low cadmium	Y
Low cadmium	GO:0002833	positive regulation of response to biotic stimulus	6/318	81/26032	0.00047691	0.0385105	0.0363539	AT1G51800/AT2G32680/AT3G45430/AT3G53160/AT3G55150/AT3G57860	6	TRE-1	TRE-1_Low cadmium	Y
Low cadmium	GO:1900424	regulation of defense response to bacterium	5/318	55/26032	0.000556146	0.0401009	0.0378552	AT1G20160/AT1G51800/AT1G70260/AT3G55150/AT3G57860	5	TRE-1	TRE-1_Low cadmium	N
Low cadmium	GO:0071369	cellular response to ethylene stimulus	7/318	122/26032	0.000767927	0.0457249	0.0431643	AT1G06160/AT1G07135/AT1G73540/AT3G01490/AT4G29780/AT5G47230/AT5G67080	7	TRE-1	TRE-1_Low cadmium	Y
Low cadmium	GO:0002238	response to molecule of fungal origin	3/318	19/26032	0.00151338	0.0771822	0.0728601	AT1G51800/AT2G32680/AT5G10380	3	TRE-1	TRE-1_Low cadmium	N
Low cadmium	GO:2001057	reactive nitrogen species metabolic process	3/318	19/26032	0.00151338	0.0771822	0.0728601	AT1G66400/AT5G16570/AT5G37770	3	TRE-1	TRE-1_Low cadmium	N
Low cadmium	GO:0002239	response to oomycetes	6/318	116/26032	0.00305838	0.148179	0.139881	AT1G51800/AT1G70260/AT2G32680/AT2G37710/AT3G45430/AT4G11890	6	TRE-1	TRE-1_Low cadmium	Y
Low cadmium	GO:0009723	response to ethylene	9/318	261/26032	0.00501834	0.19158	0.180852	AT1G06160/AT1G07135/AT1G18300/AT1G32928/AT1G73540/AT3G01490/AT4G29780/AT5G47230/AT5G67080	9	TRE-1	TRE-1_Low cadmium	Y
Low cadmium	GO:0000160	phosphorelay signal transduction system	6/318	130/26032	0.00533815	0.19158	0.180852	AT1G06160/AT1G61470/AT1G73540/AT3G16360/AT4G29780/AT5G47230	6	TRE-1	TRE-1_Low cadmium	Y
Low cadmium	GO:0009664	plant-type cell wall organization	7/318	180/26032	0.00682156	0.220336	0.207998	AT1G10550/AT1G21310/AT2G27060/AT3G45960/AT3G45970/AT5G57560/AT5G62360	7	TRE-1	TRE-1_Low cadmium	Y
Low cadmium	GO:0042430	indole-containing compound metabolic process	7/318	188/26032	0.00856737	0.258443	0.24397	AT1G07135/AT2G20142/AT2G23680/AT4G12690/AT4G21903/AT5G26280/AT5G48657	7	TRE-1	TRE-1_Low cadmium	Y
Low cadmium	GO:1904666	regulation of ubiquitin protein ligase activity	2/318	12/26032	0.00905523	0.258443	0.24397	AT3G57860/AT4G33260	2	TRE-1	TRE-1_Low cadmium	N
Low cadmium	GO:0043086	negative regulation of catalytic activity	5/318	104/26032	0.00906818	0.258443	0.24397	AT1G03760/AT1G62770/AT3G57860/AT5G06310/AT5G62360	5	TRE-1	TRE-1_Low cadmium	N
Low cadmium	GO:0010167	response to nitrate	3/318	36/26032	0.00957131	0.264989	0.25015	AT1G12940/AT4G15680/AT5G50200	3	TRE-1	TRE-1_Low cadmium	N
Low cadmium	GO:0007623	circadian rhythm	6/318	155/26032	0.0121672	0.313474	0.29592	AT2G42540/AT3G07650/AT3G20810/AT3G46640/AT4G33980/AT5G37260	6	TRE-1	TRE-1_Low cadmium	Y
Low cadmium	GO:0048511	rhythmic process	6/318	155/26032	0.0121672	0.313474	0.29592	AT2G42540/AT3G07650/AT3G20810/AT3G46640/AT4G33980/AT5G37260	6	TRE-1	TRE-1_Low cadmium	Y
Low cadmium	GO:0046942	carboxylic acid transport	4/318	73/26032	0.0122931	0.313474	0.29592	AT2G17470/AT2G34960/AT2G36590/AT4G24570	4	TRE-1	TRE-1_Low cadmium	N
Low cadmium	GO:0080186	developmental vegetative growth	2/318	16/26032	0.0159435	0.340842	0.321755	AT1G67360/AT2G34260	2	TRE-1	TRE-1_Low cadmium	N
Low cadmium	GO:0045934	negative regulation of nucleobase-containing compound metabolic process	9/318	318/26032	0.0168126	0.346625	0.327214	AT1G03760/AT1G27730/AT1G28480/AT3G02140/AT3G06070/AT4G33980/AT5G06250/AT5G06310/AT5G13060	9	TRE-1	TRE-1_Low cadmium	N
Low cadmium	GO:0002684	positive regulation of immune system process	3/318	46/26032	0.0186144	0.360747	0.340545	AT2G32680/AT3G45430/AT3G53160	3	TRE-1	TRE-1_Low cadmium	N
Low cadmium	GO:0050778	positive regulation of immune response	3/318	46/26032	0.0186144	0.360747	0.340545	AT2G32680/AT3G45430/AT3G53160	3	TRE-1	TRE-1_Low cadmium	N
Low cadmium	GO:0071941	nitrogen cycle metabolic process	2/318	18/26032	0.020005	0.372785	0.351909	AT4G08870/AT5G16570	2	TRE-1	TRE-1_Low cadmium	N
Low cadmium	GO:0140013	meiotic nuclear division	5/318	131/26032	0.0225604	0.376048	0.354989	AT1G06660/AT1G20720/AT2G45280/AT3G57860/AT4G14310	5	TRE-1	TRE-1_Low cadmium	N
Low cadmium	GO:0006073	cellular glucan metabolic process	7/318	229/26032	0.0229506	0.376048	0.354989	AT1G10550/AT3G02140/AT3G13175/AT4G14130/AT4G23990/AT5G43910/AT5G57560	7	TRE-1	TRE-1_Low cadmium	N
Low cadmium	GO:0009646	response to absence of light	3/318	50/26032	0.0231966	0.376048	0.354989	AT1G21400/AT4G33980/AT5G37770	3	TRE-1	TRE-1_Low cadmium	N
Low cadmium	GO:0008544	epidermis development	2/318	20/26032	0.0244489	0.376048	0.354989	AT2G37260/AT2G46410	2	TRE-1	TRE-1_Low cadmium	N
Low cadmium	GO:0009913	epidermal cell differentiation	2/318	20/26032	0.0244489	0.376048	0.354989	AT2G37260/AT2G46410	2	TRE-1	TRE-1_Low cadmium	N
Low cadmium	GO:0030855	epithelial cell differentiation	2/318	20/26032	0.0244489	0.376048	0.354989	AT2G37260/AT2G46410	2	TRE-1	TRE-1_Low cadmium	N
Low cadmium	GO:0044042	glucan metabolic process	7/318	235/26032	0.0259513	0.391286	0.369375	AT1G10550/AT3G02140/AT3G13175/AT4G14130/AT4G23990/AT5G43910/AT5G57560	7	TRE-1	TRE-1_Low cadmium	N
Low cadmium	GO:0071446	cellular response to salicylic acid stimulus	5/318	140/26032	0.0289725	0.391286	0.369375	AT1G28480/AT1G70090/AT2G40095/AT4G29780/AT5G67080	5	TRE-1	TRE-1_Low cadmium	Y
Low cadmium	GO:0005992	trehalose biosynthetic process	2/318	22/26032	0.0292544	0.391286	0.369375	AT1G78090/AT5G51460	2	TRE-1	TRE-1_Low cadmium	N
Low cadmium	GO:0009612	response to mechanical stimulus	2/318	22/26032	0.0292544	0.391286	0.369375	AT5G37770/AT5G57560	2	TRE-1	TRE-1_Low cadmium	N
Low cadmium	GO:0010558	negative regulation of macromolecule biosynthetic process	9/318	351/26032	0.0293748	0.391286	0.369375	AT1G03760/AT1G27730/AT1G28480/AT1G61470/AT3G02140/AT3G06070/AT4G33980/AT5G06250/AT5G06310	9	TRE-1	TRE-1_Low cadmium	N
Low cadmium	GO:0048825	cotyledon development	3/318	56/26032	0.0311119	0.391286	0.369375	AT1G53700/AT2G32280/AT3G61630	3	TRE-1	TRE-1_Low cadmium	N
Low cadmium	GO:0051172	negative regulation of nitrogen compound metabolic process	11/318	472/26032	0.0314527	0.391286	0.369375	AT1G03760/AT1G27730/AT1G28480/AT1G61470/AT3G02140/AT3G06070/AT3G57860/AT4G33980/AT5G06250/AT5G06310/AT5G13060	11	TRE-1	TRE-1_Low cadmium	Y
Low cadmium	GO:0031396	regulation of protein ubiquitination	2/318	23/26032	0.0317865	0.391286	0.369375	AT3G57860/AT4G33260	2	TRE-1	TRE-1_Low cadmium	N
Low cadmium	GO:0060429	epithelium development	2/318	23/26032	0.0317865	0.391286	0.369375	AT2G37260/AT2G46410	2	TRE-1	TRE-1_Low cadmium	N
Low cadmium	GO:1905039	carboxylic acid transmembrane transport	3/318	57/26032	0.0325519	0.391286	0.369375	AT2G17470/AT2G34960/AT4G24570	3	TRE-1	TRE-1_Low cadmium	N
Low cadmium	GO:0045892	negative regulation of transcription, DNA-templated	7/318	248/26032	0.033348	0.391286	0.369375	AT1G03760/AT1G27730/AT1G28480/AT3G02140/AT3G06070/AT4G33980/AT5G06250	7	TRE-1	TRE-1_Low cadmium	N
Low cadmium	GO:0009788	negative regulation of abscisic acid-activated signaling pathway	3/318	58/26032	0.0340263	0.391286	0.369375	AT1G51800/AT3G02140/AT5G01810	3	TRE-1	TRE-1_Low cadmium	N
Low cadmium	GO:1901420	negative regulation of response to alcohol	3/318	58/26032	0.0340263	0.391286	0.369375	AT1G51800/AT3G02140/AT5G01810	3	TRE-1	TRE-1_Low cadmium	N
Low cadmium	GO:1905958	negative regulation of cellular response to alcohol	3/318	58/26032	0.0340263	0.391286	0.369375	AT1G51800/AT3G02140/AT5G01810	3	TRE-1	TRE-1_Low cadmium	N
Low cadmium	GO:0005991	trehalose metabolic process	2/318	24/26032	0.0344015	0.391286	0.369375	AT1G78090/AT5G51460	2	TRE-1	TRE-1_Low cadmium	N
Low cadmium	GO:0042752	regulation of circadian rhythm	3/318	61/26032	0.0386535	0.418327	0.394901	AT3G20810/AT3G46640/AT4G33980	3	TRE-1	TRE-1_Low cadmium	Y
Low cadmium	GO:0009873	ethylene-activated signaling pathway	4/318	104/26032	0.0388539	0.418327	0.394901	AT1G06160/AT1G73540/AT4G29780/AT5G47230	4	TRE-1	TRE-1_Low cadmium	N
Low cadmium	GO:0042546	cell wall biogenesis	11/318	496/26032	0.0424681	0.431208	0.407061	AT1G03870/AT1G10550/AT1G16500/AT4G14130/AT4G21903/AT4G23990/AT5G19060/AT5G44130/AT5G45750/AT5G57560/AT5G65920	11	TRE-1	TRE-1_Low cadmium	Y
Low cadmium	GO:0046283	anthocyanin-containing compound metabolic process	3/318	65/26032	0.0452936	0.442286	0.417519	AT1G03940/AT2G46940/AT4G27560	3	TRE-1	TRE-1_Low cadmium	N
Low cadmium	GO:0009638	phototropism	2/318	28/26032	0.0456436	0.442286	0.417519	AT2G30520/AT5G48250	2	TRE-1	TRE-1_Low cadmium	N

## Sheet: Supplementary Data 3
Supplementary Data 3| Significantly enriched KEGG pathways of heritable DEGs for each genotype and treatment. Significance was calculated by hypergeometric distribution by R package clusterProfiler. P.adjust was caculated using FDR correction.
Genotype	Cluster	ID	Description	GeneRatio	BgRatio	pvalue	p.adjust	qvalue	geneID	Count	Category
Abd-0	Low cadmium	ath04814	Motor proteins	37/454	98/5428	3.77e-16	4.03e-14	3.61e-14	AT1G04160/AT1G04600/AT1G04820/AT1G18370/AT1G50010/AT1G59540/AT1G71790/AT1G72250/AT1G75780/AT2G22610/AT2G28620/AT2G29550/AT2G36200/AT2G42170/AT2G47500/AT3G10180/AT3G10310/AT3G12110/AT3G17360/AT3G19050/AT3G20150/AT3G44050/AT3G45850/AT3G51150/AT3G53750/AT4G05190/AT4G14960/AT4G21270/AT4G38950/AT5G02370/AT5G06670/AT5G12250/AT5G19780/AT5G23860/AT5G23910/AT5G62700/AT5G66310	37	Cellular Processes
Abd-0	Low cadmium	ath04075	Plant hormone signal transduction	41/454	291/5428	0.000520982	0.0139363	0.0124761	AT1G04310/AT1G15050/AT1G16510/AT1G17380/AT1G19180/AT1G32640/AT1G49720/AT1G52830/AT1G66350/AT1G70700/AT1G72450/AT1G72770/AT1G74890/AT1G74950/AT1G77690/AT1G77920/AT1G78290/AT2G21050/AT2G38120/AT2G47750/AT3G12830/AT3G15540/AT3G23050/AT3G23150/AT3G48100/AT3G53250/AT3G60690/AT3G63010/AT4G14550/AT4G22620/AT4G26120/AT4G34000/AT4G34160/AT4G34760/AT4G34770/AT5G13370/AT5G47220/AT5G59220/AT5G62920/AT5G63650…	41	Environmental Information Processing
Abd-0	Low cadmium	ath03410	Base excision repair	11/454	50/5428	0.00230763	0.0277755	0.0248655	AT1G07370/AT1G08260/AT1G75090/AT1G80850/AT2G29570/AT3G12040/AT3G12710/AT3G14890/AT5G22110/AT5G26680/AT5G44680	11	Genetic Information Processing
Abd-0	Low cadmium	ath03030	DNA replication	19/454	43/5428	2.81e-10	1.5e-08	1.35e-08	AT1G07370/AT1G08260/AT1G44900/AT1G67320/AT1G67630/AT2G07690/AT2G16440/AT2G24490/AT2G29570/AT3G52630/AT4G02060/AT4G20325/AT5G08020/AT5G22110/AT5G26680/AT5G41880/AT5G44635/AT5G61000/AT5G67100	19	Genetic Information Processing
Abd-0	Low cadmium	ath03440	Homologous recombination	12/454	60/5428	0.00346828	0.0371106	0.0332224	AT1G04020/AT1G20720/AT2G24490/AT2G28560/AT3G52630/AT4G00020/AT4G21070/AT5G01630/AT5G08020/AT5G20850/AT5G61000/AT5G63920	12	Genetic Information Processing
Abd-0	Low cadmium	ath03430	Mismatch repair	8/454	32/5428	0.00392301	0.0381602	0.0341621	AT1G07370/AT1G29630/AT2G24490/AT2G29570/AT3G24495/AT3G52630/AT5G08020/AT5G61000	8	Genetic Information Processing
Abd-0	Low cadmium	ath00592	alpha-Linolenic acid metabolism	10/454	43/5428	0.00233626	0.0277755	0.0248655	AT1G17420/AT1G19640/AT1G20480/AT1G72520/AT1G76680/AT1G76690/AT2G06050/AT3G03480/AT3G25760/AT3G25780	10	Metabolism
Abd-0	Low cadmium	ath00780	Biotin metabolism	5/454	16/5428	0.00805	0.0662398	0.0592997	AT1G37150/AT2G05990/AT2G22230/AT2G43360/AT5G10160	5	Metabolism
Abd-0	Low cadmium	ath00073	Cutin, suberine and wax biosynthesis	8/454	37/5428	0.00995	0.071	0.0636	AT1G01600/AT1G02205/AT1G63710/AT1G72970/AT2G45970/AT4G33790/AT5G22500/AT5G41040	8	Metabolism
Abd-0	Low cadmium	ath00270	Cysteine and methionine metabolism	21/454	124/5428	0.00128728	0.0208166	0.0186356	AT1G10060/AT1G10070/AT1G17745/AT1G50110/AT1G55920/AT1G64660/AT1G69770/AT1G77330/AT2G22810/AT3G08860/AT3G22460/AT3G22740/AT3G23810/AT3G25900/AT4G08040/AT4G11280/AT4G23600/AT4G37770/AT5G04950/AT5G49160/AT5G65800	21	Metabolism
Abd-0	Low cadmium	ath00061	Fatty acid biosynthesis	9/454	43/5428	0.00798	0.0662	0.0593	AT1G49430/AT1G77590/AT2G05990/AT2G22230/AT3G02610/AT3G23790/AT5G10160/AT5G15530/AT5G35360	9	Metabolism
Abd-0	Low cadmium	ath00966	Glucosinolate biosynthesis	8/454	26/5428	0.00091055	0.0194858	0.0174442	AT1G10060/AT1G10070/AT1G16400/AT1G50110/AT2G22330/AT4G39950/AT5G23010/AT5G23020	8	Metabolism
Abd-0	Low cadmium	ath00261	Monobactam biosynthesis	4/454	14/5428	0.0245833	0.164401	0.147177	AT2G44040/AT3G22890/AT3G59890/AT5G43780	4	Metabolism
Abd-0	Low cadmium	ath00040	Pentose and glucuronate interconversions	19/454	108/5428	0.00136183	0.0208166	0.0186356	AT1G04680/AT1G11580/AT1G26570/AT1G67750/AT2G37790/AT2G43870/AT3G07010/AT3G10720/AT3G15720/AT3G27400/AT3G47400/AT3G53190/AT4G02330/AT4G13710/AT4G24780/AT5G19730/AT5G39320/AT5G48900/AT5G63180	19	Metabolism
Abd-0	Low cadmium	ath00940	Phenylpropanoid biosynthesis	19/454	128/5428	0.00947	0.0709878	0.0635503	AT1G30760/AT1G65060/AT2G34060/AT2G37130/AT2G39420/AT2G47630/AT3G10340/AT3G21230/AT3G21770/AT3G49120/AT3G49960/AT4G11290/AT4G39330/AT5G04230/AT5G15180/AT5G48930/AT5G51890/AT5G64120/AT5G66390	19	Metabolism
Abd-0	Low cadmium	ath00908	Zeatin biosynthesis	10/454	32/5428	0.000181495	0.00647334	0.00579511	AT1G22340/AT1G22380/AT1G22400/AT1G75450/AT2G36770/AT2G36780/AT2G36800/AT2G41510/AT3G23630/AT5G05860	10	Metabolism
Abd-0	Drought	ath04814	Motor proteins	14/334	98/5428	0.0024634	0.102715	0.0973094	AT1G18370/AT1G73860/AT1G75780/AT2G22610/AT2G28620/AT2G42170/AT3G10180/AT3G12110/AT3G17360/AT3G20150/AT4G27360/AT4G38950/AT5G23910/AT5G66310	14	Cellular Processes
Abd-0	Drought	ath04075	Plant hormone signal transduction	27/334	291/5428	0.01979	0.395801	0.374969	AT1G07430/AT1G15050/AT1G17380/AT1G19180/AT1G32640/AT1G52830/AT1G70700/AT1G74890/AT1G75590/AT1G77690/AT1G78290/AT2G21050/AT2G45210/AT2G47750/AT3G03450/AT3G03820/AT3G12830/AT3G23150/AT3G53250/AT3G59060/AT3G61900/AT3G63010/AT4G14550/AT4G29080/AT4G34160/AT5G47220/AT5G57560	27	Environmental Information Processing
Abd-0	Drought	ath03030	DNA replication	8/334	43/5428	0.00410862	0.102715	0.0973094	AT1G07370/AT1G44900/AT1G67630/AT2G16440/AT4G02060/AT5G26680/AT5G61000/AT5G67100	8	Genetic Information Processing
Abd-0	Drought	ath03008	Ribosome biogenesis in eukaryotes	26/334	98/5428	8.3e-11	8.30371e-09	7.86667e-09	AT1G06720/AT1G10490/AT1G15420/AT1G15440/AT1G26530/AT1G27470/AT1G56110/AT1G63780/AT2G18900/AT2G20490/AT2G47990/AT3G05060/AT3G06530/AT3G07050/AT3G12860/AT3G21540/AT3G41768/AT3G50100/AT3G57150/AT4G04940/AT4G25630/AT5G11240/AT5G16750/AT5G22100/AT5G27120/AT5G66540	26	Genetic Information Processing
Abd-0	Drought	ath00592	alpha-Linolenic acid metabolism	6/334	43/5428	0.0460975	0.460475	0.436239	AT1G19640/AT1G72520/AT1G77120/AT2G06050/AT3G25780/AT4G13010	6	Metabolism
Abd-0	Drought	ath00073	Cutin, suberine and wax biosynthesis	6/334	37/5428	0.0238776	0.39796	0.377015	AT1G72970/AT2G33380/AT2G45970/AT4G33790/AT5G04660/AT5G22500	6	Metabolism
Abd-0	Drought	ath00230	Purine metabolism	10/334	87/5428	0.0398547	0.44283	0.419523	AT1G14250/AT1G63660/AT2G21790/AT2G37690/AT3G14050/AT4G20070/AT4G22570/AT5G43780/AT5G63310/AT5G67520	10	Metabolism
Abd-0	Drought	ath00500	Starch and sucrose metabolism	17/334	172/5428	0.0346078	0.44283	0.419523	AT1G23870/AT1G32900/AT1G60140/AT1G60270/AT1G61810/AT1G64390/AT1G70290/AT1G73370/AT1G78090/AT2G18700/AT2G21590/AT2G44460/AT3G20440/AT4G21760/AT4G39010/AT5G20830/AT5G37180	17	Metabolism
Abd-0	Drought	ath00920	Sulfur metabolism	8/334	42/5428	0.00352859	0.102715	0.0973094	AT1G55920/AT1G62180/AT3G22460/AT5G09290/AT5G28020/AT5G28030/AT5G43780/AT5G67520	8	Metabolism
Abd-0	Drought	ath04712	Circadian rhythm - plant	6/334	41/5428	0.037641	0.44283	0.419523	AT1G01060/AT2G46830/AT3G17609/AT5G11260/AT5G13930/AT5G23730	6	Organismal Systems
Abd-0	High cadmium	ath04814	Motor proteins	14/422	98/5428	0.0184594	0.308327	0.296085	AT1G04600/AT1G04820/AT1G08730/AT1G18550/AT1G50010/AT1G59540/AT1G71790/AT2G29550/AT2G42170/AT3G10310/AT3G12110/AT3G43210/AT4G05190/AT5G05620	14	Cellular Processes
Abd-0	High cadmium	ath04075	Plant hormone signal transduction	48/422	291/5428	2.81e-07	3.20037e-05	3.0733e-05	AT1G04240/AT1G07430/AT1G15050/AT1G15580/AT1G16510/AT1G17380/AT1G19180/AT1G32640/AT1G49720/AT1G52830/AT1G74890/AT2G14610/AT2G18010/AT2G21200/AT2G23170/AT2G36270/AT2G40670/AT2G41070/AT3G03830/AT3G03850/AT3G12830/AT3G15540/AT3G16360/AT3G21510/AT3G23050/AT3G23150/AT3G53250/AT4G12410/AT4G14550/AT4G17870/AT4G19660/AT4G26120/AT4G27260/AT4G32280/AT4G34770/AT4G35900/AT4G37390/AT5G13220/AT5G17490/AT5G18010…	48	Environmental Information Processing
Abd-0	High cadmium	ath00592	alpha-Linolenic acid metabolism	13/422	43/5428	1.32832e-05	0.000757143	0.000727081	AT1G17420/AT1G20490/AT1G20510/AT1G72520/AT1G76690/AT1G77120/AT2G06050/AT2G35690/AT3G25760/AT3G25770/AT3G25780/AT3G45140/AT5G42650	13	Metabolism
Abd-0	High cadmium	ath00071	Fatty acid degradation	8/422	47/5428	0.0266948	0.380401	0.365297	AT1G23800/AT1G32780/AT1G49430/AT1G77120/AT2G35690/AT3G23790/AT4G14440/AT5G42250	8	Metabolism
Abd-0	High cadmium	ath00062	Fatty acid elongation	7/422	36/5428	0.0189324	0.308327	0.296085	AT1G01120/AT1G04220/AT1G07720/AT2G15090/AT2G26250/AT4G34250/AT5G47330	7	Metabolism
Abd-0	High cadmium	ath00966	Glucosinolate biosynthesis	5/422	26/5428	0.0468102	0.533636	0.512449	AT1G16410/AT2G22330/AT4G39950/AT5G23010/AT5G23020	5	Metabolism
Abd-0	High cadmium	ath00360	Phenylalanine metabolism	6/422	33/5428	0.039118	0.495494	0.475821	AT1G31690/AT1G71920/AT2G24850/AT2G37040/AT5G04230/AT5G57170	6	Metabolism
Abd-0	High cadmium	ath00940	Phenylpropanoid biosynthesis	18/422	128/5428	0.00957281	0.272825	0.261993	AT1G51680/AT1G65060/AT2G37040/AT2G41480/AT3G21560/AT3G21770/AT3G28200/AT3G32980/AT3G49120/AT3G50740/AT4G11290/AT4G33420/AT4G36220/AT4G39330/AT5G04230/AT5G04330/AT5G51890/AT5G54160	18	Metabolism
Abd-0	High cadmium	ath00350	Tyrosine metabolism	8/422	41/5428	0.0121833	0.277779	0.26675	AT1G31690/AT1G32780/AT1G71920/AT1G77120/AT2G24850/AT3G16700/AT5G42250/AT5G57170	8	Metabolism
Abd-0	High cadmium	ath04626	Plant-pathogen interaction	32/422	204/5428	8.35123e-05	0.00317347	0.00304747	AT1G01120/AT1G04220/AT1G07720/AT1G48210/AT1G64060/AT1G66400/AT2G13790/AT2G14610/AT2G15090/AT2G24610/AT2G26250/AT2G41090/AT2G46430/AT2G46440/AT2G46450/AT3G01830/AT3G48080/AT3G48090/AT3G59350/AT4G04695/AT4G04710/AT4G14440/AT4G14640/AT4G34250/AT4G37010/AT5G15410/AT5G23580/AT5G42380/AT5G47910/AT5G56000/AT5G56030/AT5G56580	32	Organismal Systems
Ang-0	Low cadmium	ath00999	Biosynthesis of various plant secondary metabolites	5/57	70/5428	0.000768637	0.03382	0.0315546	AT1G61820/AT3G13610/AT3G60120/AT3G60140/AT5G61160	5	Metabolism
Ang-0	Low cadmium	ath00460	Cyanoamino acid metabolism	3/57	71/5428	0.0379606	0.334054	0.311677	AT1G61820/AT3G60120/AT3G60140	3	Metabolism
Ang-0	Low cadmium	ath00400	Phenylalanine, tyrosine and tryptophan biosynthesis	4/57	56/5428	0.0026753	0.0588566	0.054914	AT1G25220/AT2G24850/AT4G39980/AT5G05730	4	Metabolism
Ang-0	Low cadmium	ath00500	Starch and sucrose metabolism	6/57	172/5428	0.00882731	0.129467	0.120795	AT1G61820/AT1G65610/AT3G13790/AT3G60120/AT3G60140/AT4G15210	6	Metabolism
Ang-0	Low cadmium	ath00380	Tryptophan metabolism	3/57	64/5428	0.0291238	0.320361	0.298902	AT2G30750/AT4G28720/AT4G39950	3	Metabolism
Ang-0	Drought	ath00999	Biosynthesis of various plant secondary metabolites	44977	70/5428	0.0268185	0.213399	0.195646	AT1G61820/AT3G60120	2	Metabolism
Ang-0	Drought	ath00460	Cyanoamino acid metabolism	44977	71/5428	0.0275354	0.213399	0.195646	AT1G61820/AT3G60120	2	Metabolism
Ang-0	Drought	ath00260	Glycine, serine and threonine metabolism	44977	70/5428	0.0268185	0.213399	0.195646	AT3G08860/AT5G28237	2	Metabolism
Ang-0	Drought	ath00400	Phenylalanine, tyrosine and tryptophan biosynthesis	44977	56/5428	0.0176352	0.213399	0.195646	AT4G28420/AT5G28237	2	Metabolism
Ang-0	High cadmium	ath04016	MAPK signaling pathway - plant	44971	140/5428	0.0490767	0.270201	0.248869	AT2G26020/AT5G44420	2	Environmental Information Processing
Ang-0	High cadmium	ath04075	Plant hormone signal transduction	44999	291/5428	0.0357425	0.270201	0.248869	AT1G67710/AT2G18010/AT5G57560	3	Environmental Information Processing
Tol-0	Low cadmium	ath00592	alpha-Linolenic acid metabolism	4/40	43/5428	0.000253708	0.00317135	0.00267061	AT1G17420/AT1G72520/AT2G06050/AT3G25780	4	Metabolism
Tol-0	Low cadmium	ath00904	Diterpenoid biosynthesis	2/40	25/5428	0.0142736	0.0892103	0.0751245	AT1G02400/AT5G07200	2	Metabolism
Tol-0	Low cadmium	ath00750	Vitamin B6 metabolism	2/40	15/5428	0.00523317	0.0436097	0.036724	AT1G17710/AT1G73010	2	Metabolism
Tol-0	Low cadmium	ath00908	Zeatin biosynthesis	2/40	32/5428	0.0228475	0.114238	0.0962	AT1G75450/AT4G29740	2	Metabolism
Tol-0	Low cadmium	ath04626	Plant-pathogen interaction	9/40	204/5428	1.24e-05	0.000311115	0.000261992	AT1G76040/AT1G76650/AT2G13790/AT2G41100/AT3G22930/AT3G50770/AT4G04710/AT5G47910/AT5G66210	9	Organismal Systems
Tol-0	Drought	ath04146	Peroxisome	5/98	88/5428	0.0208594	0.166875	0.148821	AT2G14860/AT2G24580/AT2G47240/AT4G34900/AT4G35090	5	Cellular Processes
Tol-0	Drought	ath01200	Carbon metabolism	12/98	273/5428	0.0034635	0.0415619	0.0370655	AT1G55920/AT1G68010/AT2G21330/AT2G26080/AT3G16910/AT3G19480/AT4G15530/AT4G33010/AT4G35090/AT4G35640/AT4G37560/AT5G03860	12	Metabolism
Tol-0	Drought	ath00270	Cysteine and methionine metabolism	6/98	124/5428	0.0240159	0.172915	0.154208	AT1G55920/AT3G08860/AT3G19480/AT4G35640/AT5G04950/AT5G43850	6	Metabolism
Tol-0	Drought	ath00260	Glycine, serine and threonine metabolism	7/98	70/5428	0.000238562	0.0156174	0.0139278	AT1G31690/AT1G68010/AT2G24580/AT2G26080/AT3G08860/AT3G19480/AT4G33010	7	Metabolism
Tol-0	Drought	ath00630	Glyoxylate and dicarboxylate metabolism	7/98	78/5428	0.000467426	0.0156174	0.0139278	AT1G68010/AT2G26080/AT3G16910/AT4G33010/AT4G35090/AT4G37560/AT5G03860	7	Metabolism
Tol-0	Drought	ath00910	Nitrogen metabolism	4/98	43/5428	0.00719243	0.0647319	0.0577287	AT1G23730/AT1G37130/AT1G77760/AT4G37560	4	Metabolism
Tol-0	Drought	ath00920	Sulfur metabolism	5/98	42/5428	0.000867632	0.0156174	0.0139278	AT1G55920/AT1G62180/AT4G35640/AT5G63990/AT5G67520	5	Metabolism
Tol-0	Drought	ath00900	Terpenoid backbone biosynthesis	5/98	61/5428	0.00463303	0.047654	0.0424985	AT1G17050/AT1G78510/AT2G23410/AT5G15860/AT5G58770	5	Metabolism
Tol-0	Drought	ath00750	Vitamin B6 metabolism	3/98	15/5428	0.00221813	0.0319411	0.0284855	AT1G17710/AT2G38230/AT5G01410	3	Metabolism
Tol-0	Drought	ath04712	Circadian rhythm - plant	5/98	41/5428	0.00077531	0.0156174	0.0139278	AT1G01060/AT2G46830/AT3G15354/AT5G23730/AT5G62430	5	Organismal Systems
Tol-0	Drought	ath04626	Plant-pathogen interaction	8/98	204/5428	0.0302709	0.198137	0.176701	AT1G25450/AT1G76040/AT2G46720/AT3G01830/AT3G17690/AT3G22930/AT3G50770/AT4G04710	8	Organismal Systems
Tol-0	High cadmium	ath00904	Diterpenoid biosynthesis	44936	25/5428	0.0451512	0.229545	0.201355	AT1G02400	1	Metabolism
Tol-0	High cadmium	ath00040	Pentose and glucuronate interconversions	44967	108/5428	0.0159044	0.190853	0.167415	AT2G45220/AT3G15720	2	Metabolism
TRE-1	Low cadmium	ath04075	Plant hormone signal transduction	6/48	291/5428	0.0415986	0.35041	0.325458	AT2G40670/AT3G16360/AT4G34810/AT4G35900/AT5G18050/AT5G57560	6	Environmental Information Processing
TRE-1	Low cadmium	ath00220	Arginine biosynthesis	2/48	36/5428	0.0398657	0.35041	0.325458	AT4G08870/AT5G16570	2	Metabolism
TRE-1	Low cadmium	ath00062	Fatty acid elongation	2/48	36/5428	0.0398657	0.35041	0.325458	AT2G15090/AT4G17480	2	Metabolism
TRE-1	Low cadmium	ath01212	Fatty acid metabolism	3/48	70/5428	0.0234893	0.35041	0.325458	AT3G02620/AT3G23790/AT4G17480	3	Metabolism
TRE-1	Low cadmium	ath00908	Zeatin biosynthesis	2/48	32/5428	0.0320925	0.35041	0.325458	AT3G53160/AT3G63110	2	Metabolism
TRE-1	Low cadmium	ath04626	Plant-pathogen interaction	6/48	204/5428	0.00860434	0.35041	0.325458	AT1G66400/AT1G76650/AT2G15090/AT3G59350/AT5G37770/AT5G42380	6	Organismal Systems
TRE-1	Drought	ath00592	alpha-Linolenic acid metabolism	6/295	43/5428	0.0273506	0.548578	0.53063	AT1G20480/AT1G73680/AT3G03480/AT3G25760/AT3G25780/AT5G38120	6	Metabolism
TRE-1	Drought	ath00966	Glucosinolate biosynthesis	7/295	26/5428	0.000350334	0.038887	0.0376148	AT1G18590/AT1G74090/AT2G43100/AT3G19710/AT3G58990/AT5G14200/AT5G23010	7	Metabolism
TRE-1	Drought	ath00300	Lysine biosynthesis	3/295	15/5428	0.0444568	0.548578	0.53063	AT1G31230/AT3G02020/AT3G59890	3	Metabolism
TRE-1	Drought	ath00261	Monobactam biosynthesis	3/295	14/5428	0.0370136	0.548578	0.53063	AT1G31230/AT3G02020/AT3G59890	3	Metabolism
TRE-1	Drought	ath00360	Phenylalanine metabolism	5/295	33/5428	0.0311072	0.548578	0.53063	AT1G06570/AT1G62810/AT3G43670/AT4G34880/AT5G53970	5	Metabolism
TRE-1	Drought	ath00940	Phenylpropanoid biosynthesis	12/295	128/5428	0.0444793	0.548578	0.53063	AT1G80820/AT2G21730/AT2G22420/AT2G37130/AT2G39420/AT2G41480/AT3G32980/AT3G49110/AT4G34230/AT5G05340/AT5G64100/AT5G64110	12	Metabolism
TRE-1	Drought	ath00500	Starch and sucrose metabolism	16/295	172/5428	0.0238981	0.548578	0.53063	AT1G50390/AT1G64390/AT1G65610/AT1G70710/AT2G31390/AT2G44450/AT3G13560/AT3G18070/AT3G47040/AT3G47050/AT3G59480/AT4G10120/AT4G15210/AT4G39210/AT5G51460/AT5G65140	16	Metabolism
TRE-1	Drought	ath00960	Tropane, piperidine and pyridine alkaloid biosynthesis	5/295	36/5428	0.043337	0.548578	0.53063	AT1G07450/AT1G62810/AT2G29300/AT3G43670/AT5G53970	5	Metabolism
TRE-1	Drought	ath00350	Tyrosine metabolism	8/295	41/5428	0.00137143	0.0761146	0.0736243	AT1G06570/AT1G22440/AT1G62810/AT3G16700/AT3G43670/AT5G24760/AT5G42250/AT5G53970	8	Metabolism
TRE-1	High cadmium	ath03030	DNA replication	8/124	43/5428	4.39e-06	0.000346648	0.000304847	AT1G07370/AT1G67320/AT1G67630/AT3G52630/AT4G02060/AT5G08020/AT5G22110/AT5G61000	8	Genetic Information Processing
TRE-1	High cadmium	ath03440	Homologous recombination	6/124	60/5428	0.00229942	0.0259506	0.0228214	AT1G04020/AT3G19210/AT3G52630/AT4G21070/AT5G08020/AT5G61000	6	Genetic Information Processing
TRE-1	High cadmium	ath03430	Mismatch repair	5/124	32/5428	0.000704651	0.0111335	0.00979094	AT1G07370/AT3G24495/AT3G52630/AT5G08020/AT5G61000	5	Genetic Information Processing
TRE-1	High cadmium	ath03420	Nucleotide excision repair	5/124	85/5428	0.0441778	0.282994	0.248869	AT1G07370/AT3G52630/AT5G08020/AT5G22110/AT5G61000	5	Genetic Information Processing
TRE-1	High cadmium	ath00250	Alanine, aspartate and glutamate metabolism	4/124	51/5428	0.0283895	0.203888	0.179302	AT1G70580/AT3G08860/AT4G38880/AT5G14760	4	Metabolism
TRE-1	High cadmium	ath01200	Carbon metabolism	11/124	273/5428	0.0465686	0.282994	0.248869	AT1G70580/AT2G17630/AT2G21330/AT2G26080/AT3G16910/AT4G15530/AT4G26530/AT4G33010/AT4G35090/AT4G37560/AT5G28030	11	Metabolism
TRE-1	High cadmium	ath00270	Cysteine and methionine metabolism	10/124	124/5428	0.000486374	0.00960588	0.00844754	AT1G09240/AT1G56430/AT1G69770/AT2G17630/AT3G08860/AT3G25900/AT5G04950/AT5G28030/AT5G43850/AT5G49160	10	Metabolism
TRE-1	High cadmium	ath00260	Glycine, serine and threonine metabolism	6/124	70/5428	0.00500449	0.0494193	0.04346	AT1G70580/AT2G17630/AT2G24580/AT2G26080/AT3G08860/AT4G33010	6	Metabolism
TRE-1	High cadmium	ath00630	Glyoxylate and dicarboxylate metabolism	7/124	78/5428	0.00188755	0.0248527	0.0218558	AT1G70580/AT2G26080/AT3G16910/AT4G33010/AT4G35090/AT4G37560/AT5G04140	7	Metabolism
TRE-1	High cadmium	ath00230	Purine metabolism	6/124	87/5428	0.0140928	0.111333	0.097908	AT2G21790/AT2G37690/AT3G22890/AT3G27060/AT4G38880/AT5G67520	6	Metabolism
TRE-1	High cadmium	ath00100	Steroid biosynthesis	4/124	36/5428	0.00868612	0.0762449	0.0670508	AT1G76090/AT3G45130/AT4G37760/AT5G24150	4	Metabolism
TRE-1	High cadmium	ath00750	Vitamin B6 metabolism	4/124	15/5428	0.000291392	0.00774378	0.00680999	AT1G17710/AT2G17630/AT2G38230/AT5G01410	4	Metabolism
TRE-1	High cadmium	ath04712	Circadian rhythm - plant	6/124	41/5428	0.000294068	0.00774378	0.00680999	AT1G01060/AT1G53090/AT2G46830/AT3G15354/AT3G17609/AT5G23730	6	Organismal Systems

## Sheet: Supplementary Data 4
Supplementary Data 4| Differential expression patterns of flowering time related genes. Significance was determined by Wald test by R package DESeq2. P.adjust was caculated using FDR correction.
Alias	baseMean	log2FoldChange	lfcSE	stat	pvalue	padj	Genotype	Generation	Treatment	Gene
AT5G61380	3833.81	-3.52744	0.722947	-4.87926	1.06487e-06	2.68917e-05	Abd-0	F1	Drought	TOC1
AT2G25930	1594.98	-2.36375	0.597424	-3.95657	7.60349e-05	0.000832927	Abd-0	F1	Drought	ELF3
AT2G39250	2342.81	1.25637	0.321069	3.91308	9.11263e-05	0.000957415	Abd-0	F1	Drought	SNZ
AT1G20330	6355.23	1.59327	0.415762	3.83217	0.00012702	0.00124669	Abd-0	F1	Drought	FRL1
AT4G08920	9367.09	0.8269	0.269884	3.06391	0.00218466	0.0115605	Abd-0	F1	Drought	CRY1
AT1G66350	861.618	-0.944837	0.350286	-2.69733	0.00698984	0.0288353	Abd-0	F1	Drought	RGL1
AT5G15840	38.6095	-1.20393	0.715978	-1.68152	0.0926612	0.202639	Abd-0	F1	Drought	CO
AT2G45660	1310.96	0.657947	0.630828	1.04299	0.296952	0.467445	Abd-0	F1	Drought	SOC1
AT1G09570	4583.2	0.217267	0.282409	0.769335	0.441694	0.611208	Abd-0	F1	Drought	PHYA
AT5G10140	1669.39	-0.182432	0.36453	-0.500459	0.616752	0.752826	Abd-0	F1	Drought	FLC
AT1G14920	2408.93	-0.122517	0.251447	-0.487247	0.626083	0.759682	Abd-0	F1	Drought	GAI
AT3G54990	7.79958	-0.616965	1.55953	-0.395609	0.692393	0.806264	Abd-0	F1	Drought	SMZ
AT5G65070	110.886	0.241452	0.718399	0.336097	0.736798	0.837977	Abd-0	F1	Drought	MAF4
AT5G65060	217.414	-0.0826539	0.253735	-0.325749	0.744615	0.844078	Abd-0	F1	Drought	MAF3
AT5G03840	11.4144	-0.160113	1.3225	-0.121069	0.903636	0.94562	Abd-0	F1	Drought	TFL1
AT1G20330	6355.23	1.64967	0.415741	3.96803	7.24691e-05	0.000640412	Abd-0	F1	Low cadmium	FRL1
AT2G45660	1310.96	-2.10875	0.632639	-3.33326	0.000858334	0.00496019	Abd-0	F1	Low cadmium	SOC1
AT1G14920	2408.93	0.588607	0.251022	2.34484	0.0190352	0.0595431	Abd-0	F1	Low cadmium	GAI
AT5G03840	11.4144	1.55148	1.28768	1.20487	0.228253	0.387556	Abd-0	F1	Low cadmium	TFL1
AT5G61380	3833.81	-0.787046	0.722011	-1.09008	0.27568	0.44205	Abd-0	F1	Low cadmium	TOC1
AT5G65060	217.414	0.203251	0.251352	0.80863	0.418728	0.586616	Abd-0	F1	Low cadmium	MAF3
AT2G39250	2342.81	0.229945	0.321354	0.71555	0.47427	0.636371	Abd-0	F1	Low cadmium	SNZ
AT2G25930	1594.98	-0.411476	0.596208	-0.690156	0.490096	0.650297	Abd-0	F1	Low cadmium	ELF3
AT4G08920	9367.09	-0.136411	0.269961	-0.5053	0.613348	0.747296	Abd-0	F1	Low cadmium	CRY1
AT1G09570	4583.2	0.129205	0.282388	0.457546	0.647279	0.773999	Abd-0	F1	Low cadmium	PHYA
AT5G15840	38.6095	0.313436	0.693478	0.451977	0.651286	0.776936	Abd-0	F1	Low cadmium	CO
AT3G54990	7.79958	0.505675	1.51745	0.333239	0.738954	0.840107	Abd-0	F1	Low cadmium	SMZ
AT5G65070	110.886	-0.157646	0.719036	-0.219246	0.826458	0.896487	Abd-0	F1	Low cadmium	MAF4
AT1G66350	861.618	0.0367069	0.34895	0.105192	0.916223	0.95129	Abd-0	F1	Low cadmium	RGL1
AT5G10140	1669.39	0.0165726	0.364369	0.045483	0.963722	0.97851	Abd-0	F1	Low cadmium	FLC
AT1G20330	6355.23	1.64491	0.391982	4.1964	2.71193e-05	0.000259127	Abd-0	F1	High cadmium	FRL1
AT5G10140	1669.39	-1.10428	0.344199	-3.20826	0.00133539	0.00675543	Abd-0	F1	High cadmium	FLC
AT2G39250	2342.81	0.625114	0.302873	2.06395	0.0390229	0.10047	Abd-0	F1	High cadmium	SNZ
AT1G14920	2408.93	0.456011	0.236707	1.92648	0.0540444	0.128627	Abd-0	F1	High cadmium	GAI
AT5G61380	3833.81	-0.765636	0.680653	-1.12486	0.26065	0.408163	Abd-0	F1	High cadmium	TOC1
AT2G25930	1594.98	-0.566785	0.562069	-1.00839	0.313267	0.463912	Abd-0	F1	High cadmium	ELF3
AT2G45660	1310.96	0.556862	0.594645	0.936462	0.349036	0.499423	Abd-0	F1	High cadmium	SOC1
AT5G65060	217.414	0.184584	0.236991	0.778863	0.43606	0.58119	Abd-0	F1	High cadmium	MAF3
AT5G65070	110.886	-0.478109	0.679465	-0.703655	0.481647	0.622047	Abd-0	F1	High cadmium	MAF4
AT4G08920	9367.09	0.174476	0.254493	0.685583	0.492976	0.632784	Abd-0	F1	High cadmium	CRY1
AT5G03840	11.4144	0.655318	1.21857	0.537777	0.590731	0.715004	Abd-0	F1	High cadmium	TFL1
AT1G66350	861.618	0.107888	0.328796	0.328131	0.742812	0.832846	Abd-0	F1	High cadmium	RGL1
AT3G54990	7.79958	0.285039	1.43821	0.19819	0.842896	0.899528	Abd-0	F1	High cadmium	SMZ
AT1G09570	4583.2	-0.0501726	0.26628	-0.18842	0.850547	0.904578	Abd-0	F1	High cadmium	PHYA
AT5G15840	38.6095	0.0900473	0.653227	0.13785	0.890359	0.930843	Abd-0	F1	High cadmium	CO
AT1G14920	1865.82	0.834201	0.336656	2.4779	0.0132158	0.394292	Abd-0	F2	Drought	GAI
AT1G66350	484.217	0.790297	0.531519	1.48686	0.137051	0.756927	Abd-0	F2	Drought	RGL1
AT5G03840	5.23907	2.77729	2.01708	1.37689	0.168547	0.779603	Abd-0	F2	Drought	TFL1
AT2G25930	1658.1	-0.884865	0.675079	-1.31076	0.18994	0.795235	Abd-0	F2	Drought	ELF3
AT5G15840	34.0341	-0.954686	0.812858	-1.17448	0.240203	0.830779	Abd-0	F2	Drought	CO
AT1G09570	4553.51	-0.275045	0.331546	-0.829581	0.406775	0.897308	Abd-0	F2	Drought	PHYA
AT3G54990	6.91782	0.726581	0.935383	0.776774	0.437292	0.910685	Abd-0	F2	Drought	SMZ
AT5G61380	4228.21	-0.714527	0.954781	-0.748368	0.454238	0.917486	Abd-0	F2	Drought	TOC1
AT5G65060	380.532	0.163569	0.283547	0.576868	0.564029	0.943983	Abd-0	F2	Drought	MAF3
AT1G20330	4326.77	0.278852	0.577991	0.482451	0.629486	0.958414	Abd-0	F2	Drought	FRL1
AT5G10140	500.509	0.355232	1.06598	0.333245	0.73895	0.976489	Abd-0	F2	Drought	FLC
AT4G08920	12381.9	-0.119623	0.378897	-0.315712	0.752221	0.977465	Abd-0	F2	Drought	CRY1
AT1G65480	112.109	-0.500202	2.23919	-0.223385	0.823236	0.985512	Abd-0	F2	Drought	FT
AT5G65070	54.8285	0.0287834	1.05722	0.0272255	0.97828	0.998474	Abd-0	F2	Drought	MAF4
AT2G39250	2712.37	-0.010131	0.420511	-0.0240922	0.980779	0.998474	Abd-0	F2	Drought	SNZ
AT2G45660	4639.81	0.00221603	0.362492	0.00611332	0.995122	0.99873	Abd-0	F2	Drought	SOC1
AT1G14920	1865.82	0.932238	0.323322	2.88331	0.00393516	0.0832041	Abd-0	F2	Low cadmium	GAI
AT1G66350	484.217	1.47081	0.510326	2.88209	0.00395045	0.0832402	Abd-0	F2	Low cadmium	RGL1
AT5G03840	5.23907	4.07028	1.96753	2.06873	0.0385718	0.26115	Abd-0	F2	Low cadmium	TFL1
AT5G10140	500.509	-1.5896	1.0241	-1.5522	0.120615	0.43653	Abd-0	F2	Low cadmium	FLC
AT1G20330	4326.77	0.845053	0.555291	1.52182	0.128054	0.448715	Abd-0	F2	Low cadmium	FRL1
AT2G25930	1658.1	-0.636312	0.648557	-0.98112	0.326533	0.665674	Abd-0	F2	Low cadmium	ELF3
AT5G61380	4228.21	-0.726283	0.917319	-0.791745	0.428509	0.750534	Abd-0	F2	Low cadmium	TOC1
AT2G45660	4639.81	-0.259148	0.348407	-0.743809	0.456992	0.767966	Abd-0	F2	Low cadmium	SOC1
AT4G08920	12381.9	-0.259582	0.364035	-0.71307	0.475803	0.7805	Abd-0	F2	Low cadmium	CRY1
AT5G65060	380.532	0.170391	0.272046	0.626332	0.531097	0.815677	Abd-0	F2	Low cadmium	MAF3
AT1G09570	4553.51	-0.197452	0.318502	-0.61994	0.535297	0.81777	Abd-0	F2	Low cadmium	PHYA
AT3G54990	6.91782	0.288336	0.88258	0.326697	0.743897	0.91856	Abd-0	F2	Low cadmium	SMZ
AT2G39250	2712.37	-0.0678573	0.404003	-0.167962	0.866613	0.964629	Abd-0	F2	Low cadmium	SNZ
AT5G15840	34.0341	0.0890635	0.771252	0.115479	0.908065	0.975747	Abd-0	F2	Low cadmium	CO
AT1G65480	112.109	0.209185	2.1577	0.0969479	0.922768	0.979891	Abd-0	F2	Low cadmium	FT
AT5G65070	54.8285	-0.0922465	1.00952	-0.0913768	0.927193	0.981536	Abd-0	F2	Low cadmium	MAF4
AT5G65060	380.532	1.94876	0.278298	7.00241	2.51602e-12	1.91545e-10	Abd-0	F2	High cadmium	MAF3
AT5G10140	500.509	-5.54041	1.08508	-5.10601	3.29024e-07	1.12914e-05	Abd-0	F2	High cadmium	FLC
AT2G45660	4639.81	1.66942	0.362328	4.60749	4.07563e-06	0.000104764	Abd-0	F2	High cadmium	SOC1
AT5G65070	54.8285	-4.83675	1.1334	-4.26748	1.97693e-05	0.000410895	Abd-0	F2	High cadmium	MAF4
AT1G65480	112.109	7.79797	2.20862	3.5307	0.000414462	0.00533275	Abd-0	F2	High cadmium	FT
AT2G39250	2712.37	-0.677917	0.420546	-1.61199	0.106964	0.315665	Abd-0	F2	High cadmium	SNZ
AT1G20330	4326.77	-0.780182	0.578134	-1.34948	0.177182	0.426999	Abd-0	F2	High cadmium	FRL1
AT1G09570	4553.51	-0.322879	0.331455	-0.974127	0.329994	0.604296	Abd-0	F2	High cadmium	PHYA
AT2G25930	1658.1	-0.57211	0.67495	-0.847632	0.396643	0.665425	Abd-0	F2	High cadmium	ELF3
AT5G61380	4228.21	-0.69093	0.954747	-0.723679	0.469263	0.722655	Abd-0	F2	High cadmium	TOC1
AT3G54990	6.91782	-0.616223	0.919657	-0.670057	0.502821	0.747666	Abd-0	F2	High cadmium	SMZ
AT1G66350	484.217	0.349247	0.531958	0.656531	0.511483	0.753944	Abd-0	F2	High cadmium	RGL1
AT4G08920	12381.9	0.238758	0.37885	0.630219	0.528552	0.765351	Abd-0	F2	High cadmium	CRY1
AT1G14920	1865.82	0.107244	0.336619	0.318592	0.750036	0.895571	Abd-0	F2	High cadmium	GAI
AT5G03840	5.23907	0.372722	2.23108	0.167059	0.867324	0.950826	Abd-0	F2	High cadmium	TFL1
AT5G15840	34.0341	0.0857571	0.800818	0.107087	0.91472	0.968638	Abd-0	F2	High cadmium	CO
AT1G66350	695.673	1.40028	0.589083	2.37705	0.0174516	0.999965	Abd-0	F3	Drought	RGL1
AT2G45660	2545.8	-1.13568	0.815841	-1.39203	0.163912	0.999965	Abd-0	F3	Drought	SOC1
AT5G03840	11.2082	2.48807	1.81089	1.37395	0.169458	0.999965	Abd-0	F3	Drought	TFL1
AT1G14920	2358.95	0.562407	0.419191	1.34165	0.179709	0.999965	Abd-0	F3	Drought	GAI
AT4G08920	9860.23	-0.381326	0.359059	-1.06201	0.288229	0.999965	Abd-0	F3	Drought	CRY1
AT3G54990	10.615	-1.30435	1.53271	-0.851006	0.394766	0.999965	Abd-0	F3	Drought	SMZ
AT1G20330	5297.09	0.406308	0.540163	0.752195	0.451934	0.999965	Abd-0	F3	Drought	FRL1
AT1G09570	4533.51	-0.184663	0.303161	-0.609125	0.542442	0.999965	Abd-0	F3	Drought	PHYA
AT5G65070	160.491	-0.663114	1.19371	-0.555504	0.57855	0.999965	Abd-0	F3	Drought	MAF4
AT5G15840	30.051	0.488086	1.01726	0.479806	0.631365	0.999965	Abd-0	F3	Drought	CO
AT2G39250	2752.93	-0.168076	0.420519	-0.399687	0.689387	0.999965	Abd-0	F3	Drought	SNZ
AT5G65060	286.216	0.0849746	0.301645	0.281704	0.778171	0.999965	Abd-0	F3	Drought	MAF3
AT2G25930	1477.9	0.256155	0.916143	0.279601	0.779783	0.999965	Abd-0	F3	Drought	ELF3
AT5G61380	3766.62	-0.223358	1.02868	-0.217131	0.828106	0.999965	Abd-0	F3	Drought	TOC1
AT1G65480	48.2688	-0.832045	3.94219	-0.211062	0.832839	0.999965	Abd-0	F3	Drought	FT
AT5G10140	1244.95	0.135788	1.20102	0.113061	0.909982	0.999965	Abd-0	F3	Drought	FLC
AT1G66350	695.673	1.46718	0.607507	2.41509	0.0157313	0.927782	Abd-0	F3	Low cadmium	RGL1
AT1G14920	2358.95	0.909565	0.432098	2.105	0.0352915	0.934819	Abd-0	F3	Low cadmium	GAI
AT2G45660	2545.8	-1.43672	0.841153	-1.70804	0.0876293	0.934819	Abd-0	F3	Low cadmium	SOC1
AT1G20330	5297.09	0.884429	0.556787	1.58845	0.112184	0.934819	Abd-0	F3	Low cadmium	FRL1
AT5G03840	11.2082	2.81983	1.89779	1.48584	0.13732	0.934819	Abd-0	F3	Low cadmium	TFL1
AT1G09570	4533.51	-0.358446	0.312584	-1.14672	0.251498	0.934819	Abd-0	F3	Low cadmium	PHYA
AT4G08920	9860.23	-0.416693	0.370144	-1.12576	0.260266	0.934819	Abd-0	F3	Low cadmium	CRY1
AT5G61380	3766.62	-0.93537	1.0604	-0.882094	0.377726	0.943525	Abd-0	F3	Low cadmium	TOC1
AT2G39250	2752.93	-0.36297	0.433578	-0.83715	0.402508	0.944853	Abd-0	F3	Low cadmium	SNZ
AT3G54990	10.615	-1.101	1.57746	-0.697959	0.485203	0.95504	Abd-0	F3	Low cadmium	SMZ
AT5G15840	30.051	0.596886	1.05063	0.568121	0.569953	0.959894	Abd-0	F3	Low cadmium	CO
AT2G25930	1477.9	-0.430693	0.9445	-0.456002	0.648389	0.968291	Abd-0	F3	Low cadmium	ELF3
AT1G65480	48.2688	1.51101	3.97045	0.380563	0.703527	0.974947	Abd-0	F3	Low cadmium	FT
AT5G65060	286.216	-0.0954257	0.312334	-0.305524	0.759967	0.980157	Abd-0	F3	Low cadmium	MAF3
AT5G10140	1244.95	-0.193802	1.23803	-0.156541	0.875606	0.992683	Abd-0	F3	Low cadmium	FLC
AT5G65070	160.491	0.15028	1.2296	0.122219	0.902726	0.995838	Abd-0	F3	Low cadmium	MAF4
AT5G65060	286.216	1.14727	0.308986	3.71303	0.000204793	0.0157109	Abd-0	F3	High cadmium	MAF3
AT5G61380	3766.62	-2.50354	1.06061	-2.36048	0.0182512	0.256845	Abd-0	F3	High cadmium	TOC1
AT1G65480	48.2688	8.42739	3.91663	2.1517	0.0314214	0.33005	Abd-0	F3	High cadmium	FT
AT5G03840	11.2082	3.38054	1.89146	1.78727	0.0738944	0.47783	Abd-0	F3	High cadmium	TFL1
AT5G10140	1244.95	-1.95377	1.23855	-1.57746	0.11469	0.564882	Abd-0	F3	High cadmium	FLC
AT2G45660	2545.8	1.25731	0.84074	1.49548	0.13479	0.59862	Abd-0	F3	High cadmium	SOC1
AT1G20330	5297.09	0.812451	0.556791	1.45917	0.144519	0.609512	Abd-0	F3	High cadmium	FRL1
AT1G09570	4533.51	-0.41459	0.312591	-1.3263	0.18474	0.655557	Abd-0	F3	High cadmium	PHYA
AT2G25930	1477.9	-1.12763	0.944676	-1.19367	0.232609	0.709884	Abd-0	F3	High cadmium	ELF3
AT5G65070	160.491	-0.978775	1.23116	-0.795005	0.42661	0.825049	Abd-0	F3	High cadmium	MAF4
AT1G66350	695.673	0.398744	0.608199	0.655615	0.512072	0.862047	Abd-0	F3	High cadmium	RGL1
AT2G39250	2752.93	0.233793	0.433448	0.539381	0.589624	0.892102	Abd-0	F3	High cadmium	SNZ
AT1G14920	2358.95	0.187592	0.432262	0.433977	0.664305	0.915041	Abd-0	F3	High cadmium	GAI
AT5G15840	30.051	0.305669	1.0527	0.290365	0.771537	0.94928	Abd-0	F3	High cadmium	CO
AT4G08920	9860.23	0.084754	0.370108	0.228998	0.81887	0.963024	Abd-0	F3	High cadmium	CRY1
AT3G54990	10.615	0.102956	1.55585	0.0661736	0.94724	0.991056	Abd-0	F3	High cadmium	SMZ
AT2G45660	2885.42	-2.14257	0.525741	-4.07534	4.59476e-05	0.00212112	Abd-0	F4	Drought	SOC1
AT4G08920	9278.46	-1.00892	0.25785	-3.91283	9.12196e-05	0.00331639	Abd-0	F4	Drought	CRY1
AT5G03840	14.5777	2.83558	1.02229	2.77376	0.00554128	0.0450887	Abd-0	F4	Drought	TFL1
AT5G15840	37.5802	1.3752	0.890244	1.54475	0.122407	0.303477	Abd-0	F4	Drought	CO
AT1G20330	6367.55	0.770285	0.517168	1.48943	0.136374	0.324822	Abd-0	F4	Drought	FRL1
AT1G09570	3888.42	-0.431791	0.325246	-1.32758	0.184316	0.387987	Abd-0	F4	Drought	PHYA
AT1G14920	2528.75	0.55093	0.430494	1.27976	0.200628	0.407564	Abd-0	F4	Drought	GAI
AT1G66350	873.659	0.517339	0.581262	0.890026	0.373452	0.591882	Abd-0	F4	Drought	RGL1
AT2G39250	2438.53	-0.334699	0.435829	-0.76796	0.442511	0.650771	Abd-0	F4	Drought	SNZ
AT5G65070	138.174	-0.263447	0.378246	-0.696498	0.486117	0.685849	Abd-0	F4	Drought	MAF4
AT1G65480	122.218	2.3781	4.28693	0.554734	0.579076	0.755676	Abd-0	F4	Drought	FT
AT5G61380	3502.71	-0.304216	0.906979	-0.335417	0.73731	0.861113	Abd-0	F4	Drought	TOC1
AT3G54990	11.7054	0.31823	1.02187	0.311419	0.755482	0.871234	Abd-0	F4	Drought	SMZ
AT5G65060	341.577	-0.0817338	0.299692	-0.272726	0.785064	0.888807	Abd-0	F4	Drought	MAF3
AT2G25930	1313.14	0.180041	0.863085	0.208602	0.834759	0.917704	Abd-0	F4	Drought	ELF3
AT5G10140	1170.62	-0.253887	1.58101	-0.160586	0.87242	0.939911	Abd-0	F4	Drought	FLC
AT5G10140	1170.62	5.49354	1.91017	2.87595	0.00402814	0.0918686	Abd-0	F4	Low cadmium	FLC
AT4G08920	9278.46	-0.671481	0.305061	-2.20114	0.0277262	0.264837	Abd-0	F4	Low cadmium	CRY1
AT2G45660	2885.42	-1.10056	0.620969	-1.77232	0.0763408	0.434516	Abd-0	F4	Low cadmium	SOC1
AT2G39250	2438.53	-0.832018	0.515933	-1.61265	0.106821	0.502746	Abd-0	F4	Low cadmium	SNZ
AT5G15840	37.5802	1.62815	1.04615	1.55632	0.119632	0.524087	Abd-0	F4	Low cadmium	CO
AT2G25930	1313.14	1.09975	1.02148	1.07663	0.281645	0.702863	Abd-0	F4	Low cadmium	ELF3
AT5G61380	3502.71	0.823405	1.07332	0.767157	0.442988	0.801348	Abd-0	F4	Low cadmium	TOC1
AT5G65070	138.174	0.363903	0.486934	0.747334	0.454862	0.808324	Abd-0	F4	Low cadmium	MAF4
AT1G09570	3888.42	-0.267527	0.384881	-0.695089	0.487	0.825637	Abd-0	F4	Low cadmium	PHYA
AT1G66350	873.659	0.422494	0.68785	0.614224	0.539067	0.850427	Abd-0	F4	Low cadmium	RGL1
AT3G54990	11.7054	-0.595194	1.23992	-0.480025	0.63121	0.888241	Abd-0	F4	Low cadmium	SMZ
AT5G03840	14.5777	0.611352	1.3209	0.46283	0.643486	0.892985	Abd-0	F4	Low cadmium	TFL1
AT5G65060	341.577	-0.102931	0.353988	-0.290776	0.771223	0.941371	Abd-0	F4	Low cadmium	MAF3
AT1G65480	122.218	-0.735127	5.10667	-0.143954	0.885536	0.97142	Abd-0	F4	Low cadmium	FT
AT1G14920	2528.75	0.0497368	0.50955	0.0976092	0.922243	0.980828	Abd-0	F4	Low cadmium	GAI
AT1G20330	6367.55	0.0163721	0.612008	0.0267515	0.978658	0.99302	Abd-0	F4	Low cadmium	FRL1
AT5G65070	138.174	-5.91532	0.69346	-8.53016	1.4615e-17	6.39973e-15	Abd-0	F4	High cadmium	MAF4
AT5G65060	341.577	1.40182	0.350868	3.99528	6.4618e-05	0.00329017	Abd-0	F4	High cadmium	MAF3
AT2G45660	2885.42	2.26733	0.620199	3.65581	0.000256369	0.0102469	Abd-0	F4	High cadmium	SOC1
AT5G10140	1170.62	-4.74571	1.91325	-2.48044	0.013122	0.169887	Abd-0	F4	High cadmium	FLC
AT5G61380	3502.71	-2.35971	1.0736	-2.19795	0.0279528	0.264558	Abd-0	F4	High cadmium	TOC1
AT1G65480	122.218	10.4009	4.9692	2.09307	0.0363433	0.30416	Abd-0	F4	High cadmium	FT
AT5G03840	14.5777	-3.01207	1.62925	-1.84875	0.064494	0.415855	Abd-0	F4	High cadmium	TFL1
AT1G09570	3888.42	-0.579198	0.384898	-1.50481	0.132373	0.568948	Abd-0	F4	High cadmium	PHYA
AT2G25930	1313.14	-1.51884	1.02197	-1.48618	0.13723	0.578275	Abd-0	F4	High cadmium	ELF3
AT2G39250	2438.53	-0.764831	0.515865	-1.48262	0.138175	0.580421	Abd-0	F4	High cadmium	SNZ
AT1G20330	6367.55	-0.750824	0.61207	-1.2267	0.219937	0.684775	Abd-0	F4	High cadmium	FRL1
AT1G14920	2528.75	-0.622953	0.509672	-1.22226	0.221608	0.686171	Abd-0	F4	High cadmium	GAI
AT3G54990	11.7054	-0.791903	1.23958	-0.638849	0.522921	0.876434	Abd-0	F4	High cadmium	SMZ
AT4G08920	9278.46	0.193285	0.304975	0.633774	0.526228	0.876973	Abd-0	F4	High cadmium	CRY1
AT5G15840	37.5802	0.659598	1.05078	0.627722	0.530186	0.878842	Abd-0	F4	High cadmium	CO
AT1G66350	873.659	-0.0593349	0.687959	-0.0862477	0.93127	0.988815	Abd-0	F4	High cadmium	RGL1
AT2G39250	1698.84	0.99741	0.346101	2.88184	0.00395356	0.325323	Ang-0	F1	Drought	SNZ
AT1G20330	6632.67	-0.490106	0.246296	-1.9899	0.0466016	0.791814	Ang-0	F1	Drought	FRL1
AT3G54990	6.74483	1.09909	1.05147	1.04529	0.295888	0.999344	Ang-0	F1	Drought	SMZ
AT1G09570	3605.31	0.29288	0.321732	0.910323	0.362652	0.999344	Ang-0	F1	Drought	PHYA
AT5G15840	35.405	0.628911	0.761744	0.825619	0.40902	0.999344	Ang-0	F1	Drought	CO
AT5G65070	17.1448	1.25534	1.81238	0.692649	0.48853	0.999344	Ang-0	F1	Drought	MAF4
AT5G61380	2196.43	0.409817	0.844509	0.485272	0.627483	0.999344	Ang-0	F1	Drought	TOC1
AT2G25930	1376.87	-0.234897	0.767471	-0.306066	0.759554	0.999344	Ang-0	F1	Drought	ELF3
AT1G66350	903.29	-0.148365	0.503264	-0.294805	0.768143	0.999344	Ang-0	F1	Drought	RGL1
AT1G14920	2553.81	-0.0578424	0.318007	-0.18189	0.855669	0.999344	Ang-0	F1	Drought	GAI
AT1G65480	16.9968	0.356209	2.09929	0.169681	0.865261	0.999344	Ang-0	F1	Drought	FT
AT4G08920	9022.27	0.0405193	0.32275	0.125544	0.900093	0.999344	Ang-0	F1	Drought	CRY1
AT5G10140	668.052	-0.0950602	0.917347	-0.103625	0.917467	0.999344	Ang-0	F1	Drought	FLC
AT5G03840	16.0977	0.0580747	0.756397	0.0767781	0.9388	0.999344	Ang-0	F1	Drought	TFL1
AT2G45660	2924.65	0.0484727	0.687023	0.0705546	0.943752	0.999344	Ang-0	F1	Drought	SOC1
AT5G65060	377.677	-0.000851017	0.212239	-0.00400971	0.996801	0.9997	Ang-0	F1	Drought	MAF3
AT2G39250	1698.84	0.86667	0.34615	2.50374	0.0122888	0.450874	Ang-0	F1	Low cadmium	SNZ
AT1G20330	6632.67	-0.480978	0.246295	-1.95286	0.0508367	0.707211	Ang-0	F1	Low cadmium	FRL1
AT1G65480	16.9968	3.69582	2.05412	1.79922	0.0719834	0.749054	Ang-0	F1	Low cadmium	FT
AT5G15840	35.405	1.27708	0.756501	1.68814	0.0913843	0.772907	Ang-0	F1	Low cadmium	CO
AT5G61380	2196.43	1.03323	0.844439	1.22357	0.221113	0.907648	Ang-0	F1	Low cadmium	TOC1
AT5G10140	668.052	-0.896654	0.917675	-0.977093	0.328523	0.949956	Ang-0	F1	Low cadmium	FLC
AT2G25930	1376.87	0.541145	0.767302	0.705256	0.480651	0.968614	Ang-0	F1	Low cadmium	ELF3
AT1G09570	3605.31	0.223019	0.321746	0.693152	0.488214	0.97006	Ang-0	F1	Low cadmium	PHYA
AT1G14920	2553.81	0.160482	0.317938	0.504759	0.613728	0.985402	Ang-0	F1	Low cadmium	GAI
AT4G08920	9022.27	-0.158471	0.322768	-0.490975	0.623444	0.98673	Ang-0	F1	Low cadmium	CRY1
AT1G66350	903.29	0.132395	0.503104	0.263157	0.79243	0.991501	Ang-0	F1	Low cadmium	RGL1
AT5G03840	16.0977	-0.118572	0.760282	-0.155958	0.876066	0.994617	Ang-0	F1	Low cadmium	TFL1
AT5G65060	377.677	-0.0304226	0.212328	-0.143281	0.886068	0.994617	Ang-0	F1	Low cadmium	MAF3
AT5G65070	17.1448	0.214497	1.81849	0.117954	0.906104	0.994623	Ang-0	F1	Low cadmium	MAF4
AT2G45660	2924.65	0.03334	0.687025	0.0485281	0.961295	0.999133	Ang-0	F1	Low cadmium	SOC1
AT3G54990	6.74483	0.0256412	1.09053	0.0235127	0.981241	0.999133	Ang-0	F1	Low cadmium	SMZ
AT2G39250	1698.84	0.944915	0.346093	2.73024	0.00632888	0.421618	Ang-0	F1	High cadmium	SNZ
AT1G65480	16.9968	2.85289	2.05762	1.3865	0.165594	0.999907	Ang-0	F1	High cadmium	FT
AT5G10140	668.052	-1.17633	0.917791	-1.28169	0.19995	0.999907	Ang-0	F1	High cadmium	FLC
AT5G65070	17.1448	-2.17642	1.86483	-1.16709	0.243175	0.999907	Ang-0	F1	High cadmium	MAF4
AT2G45660	2924.65	0.632346	0.68695	0.920512	0.357305	0.999907	Ang-0	F1	High cadmium	SOC1
AT3G54990	6.74483	0.931578	1.05359	0.884193	0.376592	NA	Ang-0	F1	High cadmium	SMZ
AT1G09570	3605.31	0.261363	0.321723	0.812386	0.41657	0.999907	Ang-0	F1	High cadmium	PHYA
AT1G20330	6632.67	-0.166543	0.246233	-0.676364	0.49881	0.999907	Ang-0	F1	High cadmium	FRL1
AT5G03840	16.0977	0.504642	0.746991	0.675567	0.499315	0.999907	Ang-0	F1	High cadmium	TFL1
AT4G08920	9022.27	0.175177	0.322733	0.542792	0.587273	0.999907	Ang-0	F1	High cadmium	CRY1
AT2G25930	1376.87	-0.306968	0.76747	-0.399974	0.689176	0.999907	Ang-0	F1	High cadmium	ELF3
AT5G15840	35.405	0.221273	0.765393	0.289098	0.772507	0.999907	Ang-0	F1	High cadmium	CO
AT1G14920	2553.81	0.0902967	0.317936	0.284009	0.776403	0.999907	Ang-0	F1	High cadmium	GAI
AT5G65060	377.677	-0.0555251	0.212158	-0.261716	0.79354	0.999907	Ang-0	F1	High cadmium	MAF3
AT1G66350	903.29	0.105581	0.503079	0.209869	0.83377	0.999907	Ang-0	F1	High cadmium	RGL1
AT5G61380	2196.43	0.019919	0.844557	0.0235852	0.981184	0.999907	Ang-0	F1	High cadmium	TOC1
AT5G65070	19.6395	-4.10132	2.33197	-1.75873	0.0786226	NA	Ang-0	F2	Drought	MAF4
AT5G15840	36.0891	-1.8141	1.24952	-1.45183	0.146548	NA	Ang-0	F2	Drought	CO
AT1G65480	15.9007	-3.23301	2.47995	-1.30366	0.19235	NA	Ang-0	F2	Drought	FT
AT2G39250	1848.22	-0.773363	0.594657	-1.30052	0.193423	0.99965	Ang-0	F2	Drought	SNZ
AT5G65060	385.324	0.307215	0.311263	0.986995	0.323645	NA	Ang-0	F2	Drought	MAF3
AT2G45660	2710.65	-0.492342	0.583012	-0.84448	0.398401	0.99965	Ang-0	F2	Drought	SOC1
AT5G03840	13.7612	1.8781	2.63613	0.712443	0.476191	NA	Ang-0	F2	Drought	TFL1
AT5G10140	598.611	1.0392	1.47406	0.70499	0.480817	NA	Ang-0	F2	Drought	FLC
AT1G66350	911.096	0.396816	0.701513	0.565658	0.571627	0.99965	Ang-0	F2	Drought	RGL1
AT1G09570	3415.09	-0.204026	0.559516	-0.364647	0.715375	0.99965	Ang-0	F2	Drought	PHYA
AT1G14920	2342.78	0.155819	0.434892	0.358293	0.720124	0.99965	Ang-0	F2	Drought	GAI
AT4G08920	8284.09	-0.145109	0.479542	-0.3026	0.762195	0.99965	Ang-0	F2	Drought	CRY1
AT5G61380	2244.88	-0.263306	1.28366	-0.205121	0.837478	0.99965	Ang-0	F2	Drought	TOC1
AT2G25930	1277.25	0.117579	1.07137	0.109746	0.912611	0.99965	Ang-0	F2	Drought	ELF3
AT1G20330	6111.53	0.0228907	0.566479	0.0404087	0.967767	0.99965	Ang-0	F2	Drought	FRL1
AT5G65070	19.6395	-3.92781	1.60147	-2.45263	0.0141816	0.808725	Ang-0	F2	Low cadmium	MAF4
AT1G66350	911.096	0.936571	0.496022	1.88816	0.0590041	0.998524	Ang-0	F2	Low cadmium	RGL1
AT1G14920	2342.78	0.344685	0.307559	1.12071	0.26241	0.998524	Ang-0	F2	Low cadmium	GAI
AT2G45660	2710.65	-0.453451	0.412248	-1.09995	0.271355	0.998524	Ang-0	F2	Low cadmium	SOC1
AT5G15840	36.0891	0.733212	0.844857	0.867854	0.385474	0.998524	Ang-0	F2	Low cadmium	CO
AT5G10140	598.611	0.84911	1.04271	0.814328	0.415457	0.998524	Ang-0	F2	Low cadmium	FLC
AT1G20330	6111.53	0.314314	0.400556	0.784694	0.432633	0.998524	Ang-0	F2	Low cadmium	FRL1
AT1G65480	15.9007	-1.26281	1.63586	-0.771955	0.440141	0.998524	Ang-0	F2	Low cadmium	FT
AT5G65060	385.324	-0.132353	0.222224	-0.595583	0.551454	0.998524	Ang-0	F2	Low cadmium	MAF3
AT5G03840	13.7612	0.93028	1.87916	0.49505	0.620565	0.998524	Ang-0	F2	Low cadmium	TFL1
AT2G39250	1848.22	-0.133238	0.420181	-0.317096	0.751171	0.998524	Ang-0	F2	Low cadmium	SNZ
AT2G25930	1277.25	-0.207919	0.757708	-0.274405	0.783774	0.998524	Ang-0	F2	Low cadmium	ELF3
AT5G61380	2244.88	0.237842	0.907645	0.262043	0.793288	0.998524	Ang-0	F2	Low cadmium	TOC1
AT4G08920	8284.09	-0.0707716	0.339095	-0.208707	0.834677	0.998524	Ang-0	F2	Low cadmium	CRY1
AT1G09570	3415.09	-0.0152783	0.395624	-0.0386183	0.969195	0.999847	Ang-0	F2	Low cadmium	PHYA
AT1G14920	2342.78	0.427873	0.307504	1.39144	0.164091	0.999961	Ang-0	F2	High cadmium	GAI
AT1G09570	3415.09	0.388645	0.395529	0.982593	0.325808	0.999961	Ang-0	F2	High cadmium	PHYA
AT1G66350	911.096	0.384192	0.49625	0.774191	0.438818	0.999961	Ang-0	F2	High cadmium	RGL1
AT5G10140	598.611	0.789151	1.04271	0.75683	0.449152	0.999961	Ang-0	F2	High cadmium	FLC
AT1G65480	15.9007	1.15222	1.60992	0.715698	0.474178	0.999961	Ang-0	F2	High cadmium	FT
AT5G61380	2244.88	-0.520855	0.907728	-0.573801	0.566102	0.999961	Ang-0	F2	High cadmium	TOC1
AT2G45660	2710.65	-0.224173	0.412174	-0.54388	0.586524	0.999961	Ang-0	F2	High cadmium	SOC1
AT5G15840	36.0891	-0.42618	0.852369	-0.499994	0.617079	0.999961	Ang-0	F2	High cadmium	CO
AT2G39250	1848.22	0.205885	0.420057	0.490136	0.624038	0.999961	Ang-0	F2	High cadmium	SNZ
AT4G08920	8284.09	0.142175	0.339069	0.419308	0.674991	0.999961	Ang-0	F2	High cadmium	CRY1
AT2G25930	1277.25	-0.219627	0.757691	-0.289864	0.77192	0.999961	Ang-0	F2	High cadmium	ELF3
AT5G65070	19.6395	-0.221802	1.49496	-0.148366	0.882054	0.999961	Ang-0	F2	High cadmium	MAF4
AT5G65060	385.324	-0.0276668	0.221657	-0.124818	0.900667	0.999961	Ang-0	F2	High cadmium	MAF3
AT5G03840	13.7612	-0.202011	1.89296	-0.106717	0.915013	0.999961	Ang-0	F2	High cadmium	TFL1
AT1G20330	6111.53	0.0392804	0.400576	0.0980597	0.921885	0.999961	Ang-0	F2	High cadmium	FRL1
AT5G65070	91.1233	3.5279	0.883358	3.99374	6.50404e-05	0.789787	Ang-0	F3	Drought	MAF4
AT5G10140	1191.1	1.06547	0.338336	3.14914	0.00163753	0.999912	Ang-0	F3	Drought	FLC
AT2G25930	1415.89	-0.950329	0.409756	-2.31925	0.0203812	0.999912	Ang-0	F3	Drought	ELF3
AT5G61380	2193.07	-1.35079	0.627705	-2.15195	0.0314017	0.999912	Ang-0	F3	Drought	TOC1
AT2G45660	1627.28	-0.913224	0.553631	-1.64952	0.099042	0.999912	Ang-0	F3	Drought	SOC1
AT2G39250	1873.8	0.554541	0.386906	1.43327	0.15178	0.999912	Ang-0	F3	Drought	SNZ
AT5G03840	11.3032	1.11996	0.896931	1.24866	0.211789	0.999912	Ang-0	F3	Drought	TFL1
AT3G54990	14.0934	1.52697	1.2644	1.20766	0.227178	0.999912	Ang-0	F3	Drought	SMZ
AT5G15840	19.3661	-1.00449	0.839792	-1.19611	0.231652	0.999912	Ang-0	F3	Drought	CO
AT5G65060	425.418	0.171896	0.193153	0.889948	0.373494	0.999912	Ang-0	F3	Drought	MAF3
AT1G20330	5899.6	0.319498	0.422309	0.756551	0.449319	0.999912	Ang-0	F3	Drought	FRL1
AT4G08920	8900.59	0.211102	0.365525	0.57753	0.563582	0.999912	Ang-0	F3	Drought	CRY1
AT1G09570	3624.65	0.208424	0.466377	0.4469	0.654947	0.999912	Ang-0	F3	Drought	PHYA
AT1G66350	902.785	-0.100599	0.667658	-0.150674	0.880233	0.999912	Ang-0	F3	Drought	RGL1
AT1G14920	2142.84	-0.0188224	0.38066	-0.0494467	0.960563	0.999912	Ang-0	F3	Drought	GAI
AT5G65070	91.1233	3.46825	0.883636	3.92498	8.67387e-05	0.168817	Ang-0	F3	Low cadmium	MAF4
AT5G10140	1191.1	1.13213	0.338339	3.34613	0.000819481	0.474064	Ang-0	F3	Low cadmium	FLC
AT2G45660	1627.28	-0.676957	0.55358	-1.22287	0.221379	0.932023	Ang-0	F3	Low cadmium	SOC1
AT5G65060	425.418	0.154093	0.193412	0.796712	0.425618	0.962991	Ang-0	F3	Low cadmium	MAF3
AT2G39250	1873.8	0.271777	0.387015	0.70224	0.482529	0.970225	Ang-0	F3	Low cadmium	SNZ
AT5G03840	11.3032	-0.653749	0.941711	-0.694214	0.487548	0.971083	Ang-0	F3	Low cadmium	TFL1
AT4G08920	8900.59	0.202979	0.365531	0.555298	0.578691	0.983571	Ang-0	F3	Low cadmium	CRY1
AT5G15840	19.3661	0.39167	0.813382	0.481532	0.630138	0.986329	Ang-0	F3	Low cadmium	CO
AT5G61380	2193.07	0.267555	0.627296	0.426522	0.669728	0.988446	Ang-0	F3	Low cadmium	TOC1
AT1G66350	902.785	0.25424	0.667541	0.38086	0.703307	0.992397	Ang-0	F3	Low cadmium	RGL1
AT1G20330	5899.6	0.120713	0.422335	0.285822	0.775014	0.993076	Ang-0	F3	Low cadmium	FRL1
AT2G25930	1415.89	-0.103616	0.409321	-0.253142	0.800159	0.993076	Ang-0	F3	Low cadmium	ELF3
AT1G09570	3624.65	0.107391	0.466402	0.230255	0.817894	0.993076	Ang-0	F3	Low cadmium	PHYA
AT3G54990	14.0934	0.0711666	1.28764	0.0552692	0.955924	0.998099	Ang-0	F3	Low cadmium	SMZ
AT1G14920	2142.84	0.00690844	0.380674	0.0181479	0.985521	0.999539	Ang-0	F3	Low cadmium	GAI
AT5G10140	1191.1	0.854064	0.378267	2.25784	0.0239558	0.999947	Ang-0	F3	High cadmium	FLC
AT2G45660	1627.28	-1.26529	0.619198	-2.04344	0.0410091	0.999947	Ang-0	F3	High cadmium	SOC1
AT5G65070	91.1233	1.57772	0.992541	1.58958	0.11193	0.999947	Ang-0	F3	High cadmium	MAF4
AT5G03840	11.3032	-0.893723	1.06776	-0.837006	0.402589	0.999947	Ang-0	F3	High cadmium	TFL1
AT2G25930	1415.89	0.362914	0.457398	0.793431	0.427527	0.999947	Ang-0	F3	High cadmium	ELF3
AT1G20330	5899.6	0.31424	0.472151	0.665549	0.505699	0.999947	Ang-0	F3	High cadmium	FRL1
AT1G66350	902.785	0.469018	0.746193	0.628548	0.529645	0.999947	Ang-0	F3	High cadmium	RGL1
AT5G61380	2193.07	0.394881	0.701296	0.563073	0.573385	0.999947	Ang-0	F3	High cadmium	TOC1
AT3G54990	14.0934	0.711696	1.42151	0.500663	0.616608	0.999947	Ang-0	F3	High cadmium	SMZ
AT1G14920	2142.84	0.185098	0.425516	0.434997	0.663565	0.999947	Ang-0	F3	High cadmium	GAI
AT5G15840	19.3661	0.381211	0.9076	0.420021	0.67447	0.999947	Ang-0	F3	High cadmium	CO
AT2G39250	1873.8	-0.168071	0.432875	-0.388268	0.697818	0.999947	Ang-0	F3	High cadmium	SNZ
AT5G65060	425.418	-0.0833186	0.2169	-0.384133	0.70088	0.999947	Ang-0	F3	High cadmium	MAF3
AT1G09570	3624.65	0.0464998	0.521451	0.0891738	0.928944	0.999947	Ang-0	F3	High cadmium	PHYA
AT4G08920	8900.59	-0.00547171	0.408689	-0.0133885	0.989318	0.999947	Ang-0	F3	High cadmium	CRY1
AT1G20330	5478.57	-0.406092	0.362718	-1.11958	0.262893	0.999976	Ang-0	F4	Drought	FRL1
AT5G65070	108.591	0.717925	0.642317	1.11771	0.26369	0.999976	Ang-0	F4	Drought	MAF4
AT5G15840	33.1459	0.93732	0.854995	1.09629	0.272953	0.999976	Ang-0	F4	Drought	CO
AT5G03840	11.7497	-0.956209	0.886962	-1.07807	0.281002	0.999976	Ang-0	F4	Drought	TFL1
AT5G61380	3323.21	1.04902	1.01144	1.03716	0.299662	0.999976	Ang-0	F4	Drought	TOC1
AT1G09570	3008.13	0.296382	0.324761	0.912617	0.361444	0.999976	Ang-0	F4	Drought	PHYA
AT1G66350	1114.98	-0.625082	0.696944	-0.89689	0.369778	0.999976	Ang-0	F4	Drought	RGL1
AT5G65060	381.617	0.12389	0.23701	0.522719	0.60117	0.999976	Ang-0	F4	Drought	MAF3
AT1G14920	2246.68	-0.171314	0.352918	-0.485421	0.627378	0.999976	Ang-0	F4	Drought	GAI
AT2G25930	1579.2	0.399446	0.880777	0.453516	0.650177	0.999976	Ang-0	F4	Drought	ELF3
AT2G45660	1370.15	0.303933	0.758767	0.400561	0.688743	0.999976	Ang-0	F4	Drought	SOC1
AT3G54990	14.9467	0.418837	1.37123	0.305446	0.760027	0.999976	Ang-0	F4	Drought	SMZ
AT4G08920	7367.56	0.0973442	0.409276	0.237845	0.812001	0.999976	Ang-0	F4	Drought	CRY1
AT2G39250	2004.68	0.055375	0.422894	0.130943	0.895821	0.999976	Ang-0	F4	Drought	SNZ
AT5G10140	1261.63	0.0289535	0.680416	0.0425527	0.966058	0.999976	Ang-0	F4	Drought	FLC
AT1G09570	3008.13	0.605733	0.306202	1.97821	0.0479046	0.99984	Ang-0	F4	Low cadmium	PHYA
AT5G65060	381.617	-0.224818	0.224755	-1.00028	0.317175	0.99984	Ang-0	F4	Low cadmium	MAF3
AT5G65070	108.591	0.604506	0.605727	0.997985	0.318287	0.99984	Ang-0	F4	Low cadmium	MAF4
AT1G14920	2246.68	0.305415	0.332616	0.918223	0.358502	0.99984	Ang-0	F4	Low cadmium	GAI
AT5G61380	3323.21	0.754282	0.95357	0.791008	0.428939	0.99984	Ang-0	F4	Low cadmium	TOC1
AT3G54990	14.9467	0.939932	1.29395	0.726405	0.467591	0.99984	Ang-0	F4	Low cadmium	SMZ
AT5G03840	11.7497	-0.617855	0.868439	-0.711455	0.476802	0.99984	Ang-0	F4	Low cadmium	TFL1
AT2G45660	1370.15	0.394977	0.715468	0.552054	0.580911	0.99984	Ang-0	F4	Low cadmium	SOC1
AT2G25930	1579.2	0.451389	0.830382	0.543592	0.586722	0.99984	Ang-0	F4	Low cadmium	ELF3
AT2G39250	2004.68	-0.16047	0.398827	-0.402356	0.687422	0.99984	Ang-0	F4	Low cadmium	SNZ
AT5G10140	1261.63	0.227138	0.641427	0.354114	0.723254	0.99984	Ang-0	F4	Low cadmium	FLC
AT4G08920	7367.56	0.126809	0.385881	0.328622	0.742442	0.99984	Ang-0	F4	Low cadmium	CRY1
AT1G66350	1114.98	0.135313	0.656816	0.206013	0.836781	0.99984	Ang-0	F4	Low cadmium	RGL1
AT5G15840	33.1459	-0.150336	0.812944	-0.184928	0.853286	0.99984	Ang-0	F4	Low cadmium	CO
AT1G20330	5478.57	0.0374573	0.341927	0.109548	0.912768	0.99984	Ang-0	F4	Low cadmium	FRL1
AT2G39250	2004.67	-0.49358	0.423012	-1.16682	0.243283	0.999884	Ang-0	F4	High cadmium	SNZ
AT5G03840	11.7497	-0.900812	0.882673	-1.02055	0.307468	0.999884	Ang-0	F4	High cadmium	TFL1
AT5G61380	3323.21	1.01001	1.01143	0.998592	0.317992	0.999884	Ang-0	F4	High cadmium	TOC1
AT2G25930	1579.2	0.63106	0.880722	0.716526	0.473667	0.999884	Ang-0	F4	High cadmium	ELF3
AT5G65070	108.591	-0.439444	0.646193	-0.680051	0.496472	0.999884	Ang-0	F4	High cadmium	MAF4
AT1G14920	2246.68	0.231239	0.352759	0.655516	0.512135	0.999884	Ang-0	F4	High cadmium	GAI
AT1G20330	5478.57	-0.221411	0.362678	-0.61049	0.541537	0.999884	Ang-0	F4	High cadmium	FRL1
AT5G65060	381.617	-0.134139	0.237328	-0.565206	0.571933	0.999884	Ang-0	F4	High cadmium	MAF3
AT5G15840	33.1459	0.40916	0.857743	0.47702	0.633348	0.999884	Ang-0	F4	High cadmium	CO
AT4G08920	7367.56	-0.178188	0.409288	-0.435362	0.663299	0.999884	Ang-0	F4	High cadmium	CRY1
AT1G66350	1114.98	-0.124109	0.696717	-0.178134	0.858618	0.999884	Ang-0	F4	High cadmium	RGL1
AT2G45660	1370.15	0.112259	0.758781	0.147946	0.882385	0.999884	Ang-0	F4	High cadmium	SOC1
AT5G10140	1261.63	0.0528739	0.680374	0.077713	0.938056	0.999884	Ang-0	F4	High cadmium	FLC
AT1G09570	3008.13	0.020028	0.324797	0.061663	0.950831	0.999884	Ang-0	F4	High cadmium	PHYA
AT3G54990	14.9467	0.053558	1.37397	0.0389805	0.968906	0.999884	Ang-0	F4	High cadmium	SMZ
AT4G08920	8606.3	0.523394	0.340116	1.53887	0.123836	0.839316	Tol-0	F1	Drought	CRY1
AT1G65480	5.18056	2.90413	2.23478	1.29951	0.193768	0.839316	Tol-0	F1	Drought	FT
AT5G10140	215.866	-1.07316	0.98567	-1.08876	0.27626	0.839316	Tol-0	F1	Drought	FLC
AT1G14920	3124.38	-0.502595	0.484126	-1.03815	0.2992	0.839316	Tol-0	F1	Drought	GAI
AT5G61380	2130.03	-0.739376	0.868361	-0.851462	0.394513	0.847195	Tol-0	F1	Drought	TOC1
AT5G15840	31.8865	-0.511708	0.623345	-0.820906	0.4117	0.848635	Tol-0	F1	Drought	CO
AT2G45660	2124.53	0.350264	0.453413	0.772505	0.439815	0.854375	Tol-0	F1	Drought	SOC1
AT3G54990	8.10629	0.901659	1.17197	0.769355	0.441683	0.854825	Tol-0	F1	Drought	SMZ
AT2G39250	1568.46	0.298752	0.408856	0.730702	0.464961	0.860102	Tol-0	F1	Drought	SNZ
AT2G25930	929.85	-0.385796	0.528159	-0.730455	0.465112	0.86018	Tol-0	F1	Drought	ELF3
AT1G09570	4247.24	0.208383	0.438521	0.475195	0.634648	0.910712	Tol-0	F1	Drought	PHYA
AT1G66350	1094.47	-0.26511	0.698612	-0.379481	0.704331	0.931243	Tol-0	F1	Drought	RGL1
AT1G20330	4899.01	0.0718088	0.69465	0.103374	0.917666	0.982632	Tol-0	F1	Drought	FRL1
AT5G15840	31.8865	-1.42568	0.609283	-2.33993	0.0192871	0.714977	Tol-0	F1	Low cadmium	CO
AT5G10140	215.866	0.823285	0.943336	0.872738	0.382806	0.91751	Tol-0	F1	Low cadmium	FLC
AT4G08920	8606.3	0.283684	0.326791	0.868089	0.385346	0.91751	Tol-0	F1	Low cadmium	CRY1
AT1G65480	5.18056	1.85503	2.14904	0.863191	0.388033	0.91751	Tol-0	F1	Low cadmium	FT
AT1G09570	4247.24	0.333118	0.421294	0.790703	0.429117	0.91964	Tol-0	F1	Low cadmium	PHYA
AT1G14920	3124.38	-0.312516	0.46511	-0.67192	0.501635	0.922123	Tol-0	F1	Low cadmium	GAI
AT3G54990	8.10629	0.485659	1.12442	0.431919	0.6658	0.943874	Tol-0	F1	Low cadmium	SMZ
AT1G20330	4899.01	-0.243939	0.667411	-0.3655	0.714739	0.953259	Tol-0	F1	Low cadmium	FRL1
AT5G61380	2130.03	-0.272363	0.834165	-0.32651	0.744039	0.958401	Tol-0	F1	Low cadmium	TOC1
AT2G39250	1568.46	0.113812	0.392854	0.289705	0.772042	0.96384	Tol-0	F1	Low cadmium	SNZ
AT2G45660	2124.53	0.107148	0.435677	0.245935	0.805733	0.972286	Tol-0	F1	Low cadmium	SOC1
AT2G25930	929.85	-0.111632	0.507107	-0.220136	0.825766	0.97557	Tol-0	F1	Low cadmium	ELF3
AT1G66350	1094.47	0.123138	0.671059	0.183498	0.854407	0.980346	Tol-0	F1	Low cadmium	RGL1
AT2G45660	2124.53	-0.936072	0.503573	-1.85886	0.0630468	0.999899	Tol-0	F1	High cadmium	SOC1
AT5G10140	215.866	1.24685	1.08869	1.14528	0.252094	0.999899	Tol-0	F1	High cadmium	FLC
AT5G61380	2130.03	-0.996978	0.963284	-1.03498	0.300679	0.999899	Tol-0	F1	High cadmium	TOC1
AT1G09570	4247.24	0.411865	0.486444	0.846685	0.397171	0.999899	Tol-0	F1	High cadmium	PHYA
AT3G54990	8.10629	0.869229	1.26861	0.685182	0.493229	0.999899	Tol-0	F1	High cadmium	SMZ
AT5G15840	31.8865	-0.44868	0.681031	-0.658824	0.510009	0.999899	Tol-0	F1	High cadmium	CO
AT1G14920	3124.38	0.264681	0.536986	0.4929	0.622083	0.999899	Tol-0	F1	High cadmium	GAI
AT1G66350	1094.47	0.365521	0.77479	0.471768	0.637093	0.999899	Tol-0	F1	High cadmium	RGL1
AT1G20330	4899.01	0.334546	0.770603	0.434135	0.66419	0.999899	Tol-0	F1	High cadmium	FRL1
AT2G39250	1568.46	0.173739	0.45357	0.383047	0.701685	0.999899	Tol-0	F1	High cadmium	SNZ
AT1G65480	5.18056	-0.972713	2.61986	-0.371284	0.710426	0.999899	Tol-0	F1	High cadmium	FT
AT2G25930	929.85	-0.0551122	0.585366	-0.0941501	0.92499	0.999899	Tol-0	F1	High cadmium	ELF3
AT4G08920	8606.3	-0.00620789	0.377378	-0.0164501	0.986875	0.999899	Tol-0	F1	High cadmium	CRY1
AT5G15840	36.3802	2.28291	0.839644	2.7189	0.00654996	0.41605	Tol-0	F2	Drought	CO
AT1G09570	4809.14	0.912769	0.381678	2.39146	0.0167813	0.459273	Tol-0	F2	Drought	PHYA
AT2G25930	763.36	1.10868	0.666485	1.66348	0.0962163	0.705479	Tol-0	F2	Drought	ELF3
AT5G61380	1739.48	1.6418	1.0437	1.57306	0.115705	0.733933	Tol-0	F2	Drought	TOC1
AT1G14920	2866.25	0.619274	0.426676	1.45139	0.146671	0.769906	Tol-0	F2	Drought	GAI
AT2G39250	1942.05	-0.511976	0.370138	-1.3832	0.166603	0.7939	Tol-0	F2	Drought	SNZ
AT5G10140	256.159	1.1242	0.932726	1.20528	0.228094	0.842233	Tol-0	F2	Drought	FLC
AT1G66350	927.974	0.540141	0.470971	1.14687	0.251437	0.854027	Tol-0	F2	Drought	RGL1
AT4G08920	9489.6	-0.20197	0.203749	-0.991268	0.321555	0.888364	Tol-0	F2	Drought	CRY1
AT1G65480	6.85812	-1.85361	2.33181	-0.794925	0.426657	0.921525	Tol-0	F2	Drought	FT
AT2G45660	2407.07	-0.286286	0.457855	-0.625276	0.53179	0.946346	Tol-0	F2	Drought	SOC1
AT1G20330	4563.48	-0.201285	0.775771	-0.259464	0.795277	0.983439	Tol-0	F2	Drought	FRL1
AT1G09570	4809.14	1.2422	0.38168	3.25456	0.00113567	0.99992	Tol-0	F2	Low cadmium	PHYA
AT2G25930	763.36	1.34909	0.666534	2.02404	0.0429663	0.99992	Tol-0	F2	Low cadmium	ELF3
AT5G61380	1739.48	2.07096	1.04369	1.98426	0.0472263	0.99992	Tol-0	F2	Low cadmium	TOC1
AT5G15840	36.3802	1.50862	0.846046	1.78314	0.074563	0.99992	Tol-0	F2	Low cadmium	CO
AT5G10140	256.159	0.980169	0.933125	1.05042	0.293527	0.99992	Tol-0	F2	Low cadmium	FLC
AT1G65480	6.85812	-1.44796	2.33055	-0.621299	0.534403	0.99992	Tol-0	F2	Low cadmium	FT
AT2G39250	1942.05	-0.196716	0.370157	-0.531439	0.595114	0.99992	Tol-0	F2	Low cadmium	SNZ
AT1G14920	2866.25	0.200244	0.426817	0.469157	0.638957	0.99992	Tol-0	F2	Low cadmium	GAI
AT1G66350	927.974	0.125567	0.471354	0.266396	0.789934	0.99992	Tol-0	F2	Low cadmium	RGL1
AT2G45660	2407.07	0.0857781	0.457852	0.187349	0.851387	0.99992	Tol-0	F2	Low cadmium	SOC1
AT1G20330	4563.48	0.109615	0.775774	0.141298	0.887635	0.99992	Tol-0	F2	Low cadmium	FRL1
AT4G08920	9489.6	-0.0226457	0.203772	-0.111132	0.911511	0.99992	Tol-0	F2	Low cadmium	CRY1
AT1G09570	4809.14	0.763485	0.397354	1.92142	0.0546786	0.999937	Tol-0	F2	High cadmium	PHYA
AT5G61380	1739.48	2.0677	1.08636	1.90333	0.0569979	0.999937	Tol-0	F2	High cadmium	TOC1
AT2G25930	763.36	1.28347	0.693649	1.85031	0.0642685	0.999937	Tol-0	F2	High cadmium	ELF3
AT5G15840	36.3802	1.0263	0.887849	1.15594	0.247706	0.999937	Tol-0	F2	High cadmium	CO
AT2G39250	1942.05	-0.30799	0.385153	-0.799658	0.423909	0.999937	Tol-0	F2	High cadmium	SNZ
AT1G14920	2866.25	0.304964	0.444246	0.686475	0.492414	0.999937	Tol-0	F2	High cadmium	GAI
AT5G10140	256.159	0.376625	0.972251	0.387374	0.698479	0.999937	Tol-0	F2	High cadmium	FLC
AT1G65480	6.85812	-0.733155	2.33104	-0.314518	0.753128	0.999937	Tol-0	F2	High cadmium	FT
AT4G08920	9489.6	-0.062719	0.21206	-0.295761	0.767413	0.999937	Tol-0	F2	High cadmium	CRY1
AT1G66350	927.974	0.098706	0.490581	0.201202	0.840541	0.999937	Tol-0	F2	High cadmium	RGL1
AT2G45660	2407.07	0.0579015	0.476491	0.121516	0.903282	0.999937	Tol-0	F2	High cadmium	SOC1
AT1G20330	4563.48	-0.080433	0.807448	-0.0996138	0.920651	0.999937	Tol-0	F2	High cadmium	FRL1
AT5G03840	6.01703	-4.90929	2.00756	-2.4454	0.0144692	NA	Tol-0	F3	Drought	TFL1
AT2G39250	1740.67	0.785493	0.329167	2.3863	0.0170187	0.36384	Tol-0	F3	Drought	SNZ
AT5G10140	334.711	1.95387	0.913467	2.13897	0.0324384	0.450629	Tol-0	F3	Drought	FLC
AT4G08920	9040.58	0.504943	0.244106	2.06854	0.0385891	0.479349	Tol-0	F3	Drought	CRY1
AT5G61380	1233.06	-1.24295	0.810708	-1.53317	0.125234	0.691805	Tol-0	F3	Drought	TOC1
AT1G66350	1310.79	-0.613978	0.508142	-1.20828	0.22694	0.813508	Tol-0	F3	Drought	RGL1
AT5G15840	23.0767	-0.813611	0.850051	-0.957133	0.3385	0.874256	Tol-0	F3	Drought	CO
AT2G25930	698.14	-0.456993	0.533012	-0.857377	0.391236	0.896822	Tol-0	F3	Drought	ELF3
AT5G65070	4.65513	-1.61874	2.00118	-0.808894	0.418576	NA	Tol-0	F3	Drought	MAF4
AT2G45660	2139.52	-0.375584	0.55142	-0.681121	0.495795	0.940759	Tol-0	F3	Drought	SOC1
AT1G20330	6136.92	0.166451	0.556747	0.29897	0.764963	0.985393	Tol-0	F3	Drought	FRL1
AT1G09570	3857.04	-0.0801622	0.407567	-0.196685	0.844074	0.995436	Tol-0	F3	Drought	PHYA
AT1G14920	3796.91	-0.0843473	0.490445	-0.171981	0.863452	0.996207	Tol-0	F3	Drought	GAI
AT5G10140	334.711	3.05358	1.0138	3.01201	0.00259527	0.287228	Tol-0	F3	Low cadmium	FLC
AT5G15840	23.0767	-1.55616	0.939779	-1.65588	0.0977459	0.894595	Tol-0	F3	Low cadmium	CO
AT4G08920	9040.58	0.44375	0.27085	1.63836	0.101346	0.902049	Tol-0	F3	Low cadmium	CRY1
AT1G09570	3857.04	0.410338	0.452142	0.907543	0.36412	0.990257	Tol-0	F3	Low cadmium	PHYA
AT1G20330	6136.92	0.465996	0.617656	0.754458	0.450574	0.990257	Tol-0	F3	Low cadmium	FRL1
AT2G45660	2139.52	-0.394459	0.611789	-0.644763	0.519081	0.991387	Tol-0	F3	Low cadmium	SOC1
AT5G03840	6.01703	-1.20358	1.98219	-0.607197	0.54372	0.991387	Tol-0	F3	Low cadmium	TFL1
AT5G61380	1233.06	-0.514251	0.899107	-0.571958	0.56735	0.991387	Tol-0	F3	Low cadmium	TOC1
AT1G14920	3796.91	0.181642	0.544103	0.333838	0.738502	0.991387	Tol-0	F3	Low cadmium	GAI
AT1G66350	1310.79	-0.164553	0.563685	-0.291923	0.770346	0.991387	Tol-0	F3	Low cadmium	RGL1
AT2G25930	698.14	-0.116218	0.591088	-0.196618	0.844127	0.993288	Tol-0	F3	Low cadmium	ELF3
AT2G39250	1740.67	0.0183243	0.365483	0.0501372	0.960013	0.998146	Tol-0	F3	Low cadmium	SNZ
AT5G65070	4.65513	-0.0147089	2.16002	-0.00680958	0.994567	0.998987	Tol-0	F3	Low cadmium	MAF4
AT5G03840	6.01703	-3.01556	1.86834	-1.61404	0.106519	0.999753	Tol-0	F3	High cadmium	TFL1
AT4G08920	9040.58	0.306946	0.244131	1.2573	0.208645	0.999753	Tol-0	F3	High cadmium	CRY1
AT5G15840	23.0767	-0.812518	0.851689	-0.954008	0.340079	0.999753	Tol-0	F3	High cadmium	CO
AT5G61380	1233.06	-0.74414	0.810551	-0.918067	0.358584	0.999753	Tol-0	F3	High cadmium	TOC1
AT1G20330	6136.92	0.375271	0.556737	0.674054	0.500277	0.999753	Tol-0	F3	High cadmium	FRL1
AT2G25930	698.14	-0.298322	0.532944	-0.559761	0.575642	0.999753	Tol-0	F3	High cadmium	ELF3
AT2G39250	1740.67	0.181791	0.329423	0.551847	0.581053	0.999753	Tol-0	F3	High cadmium	SNZ
AT1G09570	3857.04	-0.212316	0.407599	-0.520894	0.602441	0.999753	Tol-0	F3	High cadmium	PHYA
AT5G65070	4.65513	-0.947374	1.97101	-0.480655	0.630761	0.999753	Tol-0	F3	High cadmium	MAF4
AT1G14920	3796.91	0.19189	0.490416	0.39128	0.69559	0.999753	Tol-0	F3	High cadmium	GAI
AT5G10140	334.711	0.302919	0.915341	0.330935	0.740693	0.999753	Tol-0	F3	High cadmium	FLC
AT1G66350	1310.79	-0.138725	0.507976	-0.273093	0.784782	0.999753	Tol-0	F3	High cadmium	RGL1
AT2G45660	2139.52	0.109323	0.551334	0.198287	0.84282	0.999753	Tol-0	F3	High cadmium	SOC1
AT2G45660	1031.99	-0.942544	0.584294	-1.61313	0.106715	0.999736	Tol-0	F4	Drought	SOC1
AT1G20330	5141.27	0.887082	0.576696	1.53822	0.123996	0.999736	Tol-0	F4	Drought	FRL1
AT5G61380	1100.01	-0.999553	0.926184	-1.07922	0.280491	0.999736	Tol-0	F4	Drought	TOC1
AT5G15840	20.4462	-1.00189	1.00586	-0.996045	0.319228	0.999736	Tol-0	F4	Drought	CO
AT5G03840	5.39234	2.37617	3.14972	0.754406	0.450605	0.999736	Tol-0	F4	Drought	TFL1
AT1G66350	1015.17	0.462143	0.707201	0.653483	0.513445	0.999736	Tol-0	F4	Drought	RGL1
AT1G14920	3000.79	0.340819	0.589152	0.578492	0.562932	0.999736	Tol-0	F4	Drought	GAI
AT5G65070	9.58988	-0.519523	1.05389	-0.49296	0.622041	0.999736	Tol-0	F4	Drought	MAF4
AT2G25930	576.838	-0.29296	0.614687	-0.4766	0.633647	0.999736	Tol-0	F4	Drought	ELF3
AT2G39250	2152.39	-0.20339	0.482133	-0.421855	0.673131	0.999736	Tol-0	F4	Drought	SNZ
AT4G08920	8989.44	-0.0907459	0.253756	-0.357611	0.720634	0.999736	Tol-0	F4	Drought	CRY1
AT3G54990	6.44549	0.401836	1.37088	0.293123	0.769428	0.999736	Tol-0	F4	Drought	SMZ
AT1G09570	4567.74	-0.177378	0.642088	-0.276252	0.782354	0.999736	Tol-0	F4	Drought	PHYA
AT5G10140	872.129	0.127222	0.514864	0.247098	0.804832	0.999736	Tol-0	F4	Drought	FLC
AT2G39250	2152.39	-0.674343	0.434624	-1.55155	0.120769	0.999644	Tol-0	F4	Low cadmium	SNZ
AT5G61380	1100.01	0.99957	0.834143	1.19832	0.230793	0.999644	Tol-0	F4	Low cadmium	TOC1
AT1G14920	3000.79	0.463831	0.531044	0.873431	0.382428	0.999644	Tol-0	F4	Low cadmium	GAI
AT5G10140	872.129	-0.356974	0.464294	-0.768854	0.44198	0.999644	Tol-0	F4	Low cadmium	FLC
AT2G25930	576.838	0.387248	0.553558	0.699561	0.484201	0.999644	Tol-0	F4	Low cadmium	ELF3
AT1G09570	4567.74	0.393851	0.578722	0.680552	0.496155	0.999644	Tol-0	F4	Low cadmium	PHYA
AT2G45660	1031.99	0.346038	0.526033	0.657825	0.51065	0.999644	Tol-0	F4	Low cadmium	SOC1
AT4G08920	8989.44	-0.126743	0.22872	-0.554139	0.579484	0.999644	Tol-0	F4	Low cadmium	CRY1
AT1G66350	1015.17	0.323929	0.637452	0.508163	0.611339	0.999644	Tol-0	F4	Low cadmium	RGL1
AT5G15840	20.4462	0.176245	0.884608	0.199235	0.842079	0.999644	Tol-0	F4	Low cadmium	CO
AT5G65070	9.58988	-0.138694	0.944135	-0.1469	0.883211	0.999644	Tol-0	F4	Low cadmium	MAF4
AT3G54990	6.44549	-0.142186	1.25147	-0.113615	0.909543	0.999644	Tol-0	F4	Low cadmium	SMZ
AT1G20330	5141.27	-0.0313842	0.519892	-0.0603668	0.951863	0.999644	Tol-0	F4	Low cadmium	FRL1
AT5G03840	5.39234	-0.0830038	2.8231	-0.0294016	0.976544	0.999644	Tol-0	F4	Low cadmium	TFL1
AT5G61380	1100.01	1.00433	0.83416	1.204	0.228589	0.999864	Tol-0	F4	High cadmium	TOC1
AT1G66350	1015.17	0.733376	0.637361	1.15065	0.249878	0.999864	Tol-0	F4	High cadmium	RGL1
AT2G39250	2152.39	-0.437856	0.434587	-1.00752	0.313683	0.999864	Tol-0	F4	High cadmium	SNZ
AT2G25930	576.838	0.415416	0.553599	0.750391	0.453019	0.999864	Tol-0	F4	High cadmium	ELF3
AT5G10140	872.129	-0.293339	0.464315	-0.631768	0.527539	0.999864	Tol-0	F4	High cadmium	FLC
AT4G08920	8989.44	-0.123862	0.228731	-0.54152	0.588149	0.999864	Tol-0	F4	High cadmium	CRY1
AT5G65070	9.58988	-0.508407	0.960321	-0.529413	0.596519	0.999864	Tol-0	F4	High cadmium	MAF4
AT1G20330	5141.27	0.232527	0.519876	0.447274	0.654677	0.999864	Tol-0	F4	High cadmium	FRL1
AT5G03840	5.39234	-1.25736	2.84488	-0.441973	0.658509	0.999864	Tol-0	F4	High cadmium	TFL1
AT1G09570	4567.74	0.200323	0.578745	0.346134	0.729242	0.999864	Tol-0	F4	High cadmium	PHYA
AT5G15840	20.4462	0.297794	0.884393	0.336721	0.736327	0.999864	Tol-0	F4	High cadmium	CO
AT3G54990	6.44549	0.37287	1.23907	0.300928	0.763469	0.999864	Tol-0	F4	High cadmium	SMZ
AT2G45660	1031.99	-0.150516	0.526254	-0.286014	0.774868	0.999864	Tol-0	F4	High cadmium	SOC1
AT1G14920	3000.79	0.110258	0.531108	0.2076	0.835541	0.999864	Tol-0	F4	High cadmium	GAI
AT5G65060	57.6645	7.38411	1.22089	6.04815	1.46515e-09	1.81651e-07	TRE-1	F1	Drought	MAF3
AT5G65070	17.966	5.63051	1.84195	3.05683	0.00223694	0.0543064	TRE-1	F1	Drought	MAF4
AT1G14920	3503.17	0.685683	0.394652	1.73744	0.08231	0.508142	TRE-1	F1	Drought	GAI
AT1G09570	4339.69	0.778397	0.478876	1.62547	0.104063	0.561874	TRE-1	F1	Drought	PHYA
AT1G20330	3580.1	-0.92413	0.741925	-1.24558	0.212917	0.695342	TRE-1	F1	Drought	FRL1
AT2G45660	1902.68	0.817632	0.694653	1.17704	0.239181	0.717502	TRE-1	F1	Drought	SOC1
AT5G10140	1328.39	-0.986443	0.861323	-1.14526	0.2521	0.726237	TRE-1	F1	Drought	FLC
AT2G39250	2108.94	0.361875	0.334191	1.08284	0.27888	0.74824	TRE-1	F1	Drought	SNZ
AT4G08920	8335.17	0.395429	0.383233	1.03182	0.302154	0.759066	TRE-1	F1	Drought	CRY1
AT3G54990	11.8408	0.988855	1.0248	0.964924	0.334583	0.778154	TRE-1	F1	Drought	SMZ
AT2G25930	988.398	0.794039	0.890668	0.891509	0.372656	0.801621	TRE-1	F1	Drought	ELF3
AT5G15840	36.5771	0.917122	1.09158	0.840179	0.400808	0.819131	TRE-1	F1	Drought	CO
AT5G03840	11.0448	-1.38459	1.85155	-0.747799	0.454581	0.844357	TRE-1	F1	Drought	TFL1
AT1G66350	895.473	0.38226	0.60908	0.627602	0.530265	0.877797	TRE-1	F1	Drought	RGL1
AT5G61380	1982.73	0.587966	0.960862	0.611915	0.540594	0.881737	TRE-1	F1	Drought	TOC1
AT1G65480	20.976	-1.22068	2.22546	-0.548506	0.583345	0.898928	TRE-1	F1	Drought	FT
AT2G39250	2108.94	0.845002	0.334084	2.52931	0.0114287	0.799433	TRE-1	F1	Low cadmium	SNZ
AT1G65480	20.976	-4.72432	2.36739	-1.99559	0.045979	0.907135	TRE-1	F1	Low cadmium	FT
AT5G61380	1982.73	-1.25083	0.961171	-1.30136	0.193137	0.942913	TRE-1	F1	Low cadmium	TOC1
AT4G08920	8335.17	0.479467	0.383239	1.25109	0.210902	0.946552	TRE-1	F1	Low cadmium	CRY1
AT1G66350	895.473	-0.745113	0.609623	-1.22225	0.221612	0.948419	TRE-1	F1	Low cadmium	RGL1
AT5G15840	36.5771	-1.16903	1.1062	-1.0568	0.290601	0.958186	TRE-1	F1	Low cadmium	CO
AT1G09570	4339.69	0.496915	0.478923	1.03757	0.299471	0.958186	TRE-1	F1	Low cadmium	PHYA
AT5G65060	57.6645	1.24867	1.30073	0.959974	0.337068	0.958186	TRE-1	F1	Low cadmium	MAF3
AT3G54990	11.8408	0.981289	1.03029	0.952441	0.340873	0.958186	TRE-1	F1	Low cadmium	SMZ
AT5G03840	11.0448	-1.51213	1.85644	-0.814534	0.415339	0.965354	TRE-1	F1	Low cadmium	TFL1
AT2G25930	988.398	-0.67291	0.891093	-0.755151	0.450158	0.968968	TRE-1	F1	Low cadmium	ELF3
AT5G65070	17.966	-0.96238	2.10019	-0.458235	0.646784	0.99217	TRE-1	F1	Low cadmium	MAF4
AT2G45660	1902.68	-0.304031	0.694961	-0.437479	0.661764	0.99217	TRE-1	F1	Low cadmium	SOC1
AT5G10140	1328.39	0.232471	0.861037	0.269989	0.787169	0.993094	TRE-1	F1	Low cadmium	FLC
AT1G20330	3580.1	-0.171413	0.741865	-0.231056	0.817271	0.993094	TRE-1	F1	Low cadmium	FRL1
AT1G14920	3503.17	-0.0510464	0.394791	-0.1293	0.89712	0.996521	TRE-1	F1	Low cadmium	GAI
AT3G54990	11.8408	3.3093	0.880766	3.7573	0.000171755	0.0389174	TRE-1	F1	High cadmium	SMZ
AT2G39250	2108.94	1.04308	0.301114	3.46406	0.000532087	0.0708718	TRE-1	F1	High cadmium	SNZ
AT1G66350	895.473	-1.36671	0.549918	-2.48529	0.0129445	0.287047	TRE-1	F1	High cadmium	RGL1
AT1G14920	3503.17	-0.872885	0.356089	-2.45131	0.0142338	0.29509	TRE-1	F1	High cadmium	GAI
AT5G03840	11.0448	-3.11488	1.71918	-1.81184	0.0700108	0.511447	TRE-1	F1	High cadmium	TFL1
AT4G08920	8335.17	0.519208	0.345449	1.503	0.13284	0.61451	TRE-1	F1	High cadmium	CRY1
AT5G65060	57.6645	-2.00626	1.60786	-1.24778	0.212111	0.691645	TRE-1	F1	High cadmium	MAF3
AT5G15840	36.5771	-0.950181	0.992984	-0.956894	0.338621	0.789754	TRE-1	F1	High cadmium	CO
AT1G09570	4339.69	0.36586	0.431722	0.847445	0.396747	0.823548	TRE-1	F1	High cadmium	PHYA
AT1G20330	3580.1	-0.536165	0.668729	-0.801767	0.422688	0.833995	TRE-1	F1	High cadmium	FRL1
AT2G45660	1902.68	0.482539	0.626261	0.770508	0.440999	0.843573	TRE-1	F1	High cadmium	SOC1
AT1G65480	20.976	1.26608	1.94866	0.649715	0.515877	0.873407	TRE-1	F1	High cadmium	FT
AT2G25930	988.398	-0.438441	0.803019	-0.545991	0.585072	0.895614	TRE-1	F1	High cadmium	ELF3
AT5G65070	17.966	0.913067	1.72761	0.528515	0.597142	0.901248	TRE-1	F1	High cadmium	MAF4
AT5G10140	1328.39	0.307415	0.776071	0.396117	0.692019	0.930367	TRE-1	F1	High cadmium	FLC
AT5G61380	1982.73	-0.283932	0.866128	-0.327818	0.743049	0.943007	TRE-1	F1	High cadmium	TOC1
AT5G65060	56.1843	10.2051	1.28095	7.96682	1.62805e-15	3.05337e-13	TRE-1	F2	Drought	MAF3
AT1G65480	25.6172	-8.28014	1.7396	-4.75981	1.93775e-06	8.86623e-05	TRE-1	F2	Drought	FT
AT5G65070	15.457	4.78304	1.34192	3.56432	0.000364796	0.00807588	TRE-1	F2	Drought	MAF4
AT2G45660	2081.27	-1.00723	0.359915	-2.79853	0.00513356	0.0586187	TRE-1	F2	Drought	SOC1
AT1G14920	3329.06	0.964446	0.356567	2.70481	0.00683437	0.0713964	TRE-1	F2	Drought	GAI
AT1G66350	839.106	1.28627	0.558819	2.30176	0.0213486	0.149177	TRE-1	F2	Drought	RGL1
AT5G15840	41.4886	-1.80268	0.916717	-1.96645	0.0492467	0.238219	TRE-1	F2	Drought	CO
AT4G08920	9298.91	-0.506688	0.287378	-1.76314	0.0778763	0.303068	TRE-1	F2	Drought	CRY1
AT1G20330	3816.02	-0.545503	0.35174	-1.55087	0.120933	0.379444	TRE-1	F2	Drought	FRL1
AT2G39250	2291.81	-0.399599	0.390628	-1.02297	0.306323	0.594872	TRE-1	F2	Drought	SNZ
AT5G03840	13.4365	1.50725	1.52497	0.988381	0.322966	0.609551	TRE-1	F2	Drought	TFL1
AT5G10140	1013.57	0.478042	0.620137	0.770866	0.440786	0.703256	TRE-1	F2	Drought	FLC
AT3G54990	6.1013	-0.819755	1.10613	-0.741099	0.458633	0.716738	TRE-1	F2	Drought	SMZ
AT5G61380	1106.27	0.459474	0.870146	0.528042	0.59747	0.806143	TRE-1	F2	Drought	TOC1
AT2G25930	670.212	0.461217	0.939633	0.490848	0.623534	0.822716	TRE-1	F2	Drought	ELF3
AT1G09570	4085.17	-0.0659597	0.201203	-0.327827	0.743043	0.885382	TRE-1	F2	Drought	PHYA
AT1G14920	3329.06	-0.934791	0.357029	-2.61825	0.00883828	0.249936	TRE-1	F2	Low cadmium	GAI
AT5G03840	13.4365	-4.13867	1.80793	-2.28918	0.022069	0.328793	TRE-1	F2	Low cadmium	TFL1
AT1G20330	3816.02	-0.762896	0.351761	-2.16879	0.0300987	0.359926	TRE-1	F2	Low cadmium	FRL1
AT5G15840	41.4886	-1.77001	0.914968	-1.93451	0.0530507	0.431676	TRE-1	F2	Low cadmium	CO
AT2G25930	670.212	-1.65495	0.941067	-1.75859	0.0786469	0.486364	TRE-1	F2	Low cadmium	ELF3
AT1G09570	4085.17	-0.324226	0.201246	-1.6111	0.107158	0.527864	TRE-1	F2	Low cadmium	PHYA
AT1G66350	839.106	-0.769424	0.559934	-1.37413	0.1694	0.601531	TRE-1	F2	Low cadmium	RGL1
AT5G61380	1106.27	-1.1135	0.870738	-1.2788	0.200969	0.632262	TRE-1	F2	Low cadmium	TOC1
AT1G65480	25.6172	-1.32212	1.29093	-1.02416	0.30576	0.711243	TRE-1	F2	Low cadmium	FT
AT5G65070	15.457	-0.961237	1.5444	-0.622401	0.533678	0.832511	TRE-1	F2	Low cadmium	MAF4
AT2G45660	2081.27	-0.204147	0.359588	-0.567724	0.570223	0.848386	TRE-1	F2	Low cadmium	SOC1
AT5G65060	56.1843	0.811426	1.73932	0.46652	0.640844	0.87965	TRE-1	F2	Low cadmium	MAF3
AT3G54990	6.1013	-0.480437	1.08775	-0.441677	0.658723	0.88655	TRE-1	F2	Low cadmium	SMZ
AT4G08920	9298.91	-0.123696	0.28733	-0.430503	0.66683	0.890121	TRE-1	F2	Low cadmium	CRY1
AT2G39250	2291.81	-0.0869828	0.390513	-0.22274	0.823738	0.949436	TRE-1	F2	Low cadmium	SNZ
AT5G10140	1013.57	0.109353	0.620239	0.176308	0.860052	0.961355	TRE-1	F2	Low cadmium	FLC
AT2G45660	2081.27	-1.30276	0.402627	-3.23566	0.00121362	0.376982	TRE-1	F2	High cadmium	SOC1
AT1G65480	25.6172	-3.27737	1.48778	-2.20285	0.027605	0.797354	TRE-1	F2	High cadmium	FT
AT5G15840	41.4886	-2.00866	1.02966	-1.9508	0.0510814	0.862141	TRE-1	F2	High cadmium	CO
AT2G39250	2291.81	-0.823927	0.436919	-1.88577	0.0593264	0.882729	TRE-1	F2	High cadmium	SNZ
AT1G14920	3329.06	0.739211	0.398642	1.85432	0.0636928	0.89693	TRE-1	F2	High cadmium	GAI
AT5G65070	15.457	-3.55236	2.05717	-1.72682	0.0842002	0.919176	TRE-1	F2	High cadmium	MAF4
AT5G10140	1013.57	1.16298	0.692976	1.67824	0.0933009	0.928213	TRE-1	F2	High cadmium	FLC
AT1G09570	4085.17	0.342438	0.224785	1.5234	0.127658	0.945298	TRE-1	F2	High cadmium	PHYA
AT2G25930	670.212	1.09655	1.05025	1.04408	0.296447	0.995762	TRE-1	F2	High cadmium	ELF3
AT5G61380	1106.27	1.01062	0.972661	1.03903	0.298793	0.99651	TRE-1	F2	High cadmium	TOC1
AT4G08920	9298.91	-0.281299	0.321268	-0.875591	0.381252	0.999011	TRE-1	F2	High cadmium	CRY1
AT1G20330	3816.02	0.306158	0.393075	0.778878	0.436052	0.999011	TRE-1	F2	High cadmium	FRL1
AT5G65060	56.1843	1.36128	1.93569	0.703251	0.481899	0.999011	TRE-1	F2	High cadmium	MAF3
AT3G54990	6.1013	-0.804665	1.23784	-0.650054	0.515657	0.999011	TRE-1	F2	High cadmium	SMZ
AT5G03840	13.4365	-0.806063	1.73662	-0.464156	0.642536	0.999011	TRE-1	F2	High cadmium	TFL1
AT1G66350	839.106	0.0849559	0.625281	0.135868	0.891925	0.999011	TRE-1	F2	High cadmium	RGL1
AT1G14920	3903.61	1.23681	0.451151	2.74145	0.00611683	0.0970593	TRE-1	F3	Drought	GAI
AT1G66350	1146.63	1.9058	0.744426	2.56009	0.0104644	0.142147	TRE-1	F3	Drought	RGL1
AT5G65070	53.2904	3.71871	1.72786	2.1522	0.0313817	0.272604	TRE-1	F3	Drought	MAF4
AT5G03840	8.60782	4.15449	2.04698	2.02957	0.0424001	0.318941	TRE-1	F3	Drought	TFL1
AT5G65060	57.2319	10.5448	5.19671	2.02913	0.0424446	0.319028	TRE-1	F3	Drought	MAF3
AT2G39250	1843.89	-0.798042	0.412597	-1.93419	0.0530893	0.359187	TRE-1	F3	Drought	SNZ
AT4G08920	9495.71	-0.652051	0.375075	-1.73846	0.0821304	0.444358	TRE-1	F3	Drought	CRY1
AT1G20330	3459.79	-0.378485	0.403103	-0.938928	0.347768	0.764761	TRE-1	F3	Drought	FRL1
AT2G25930	1153.16	0.534968	0.839701	0.637093	0.524064	0.867844	TRE-1	F3	Drought	ELF3
AT5G15840	21.0241	0.559079	0.89503	0.624648	0.532202	0.869288	TRE-1	F3	Drought	CO
AT5G10140	2235.57	-0.199667	0.378422	-0.527631	0.597755	0.89115	TRE-1	F3	Drought	FLC
AT2G45660	1031.63	-0.287749	0.713184	-0.40347	0.686602	0.922228	TRE-1	F3	Drought	SOC1
AT1G09570	5087.1	-0.170425	0.505461	-0.337168	0.73599	0.934658	TRE-1	F3	Drought	PHYA
AT5G61380	2391.07	0.231783	0.896293	0.258601	0.795943	0.952463	TRE-1	F3	Drought	TOC1
AT3G54990	5.35063	-0.371957	2.17297	-0.171174	0.864087	0.968744	TRE-1	F3	Drought	SMZ
AT1G20330	3459.79	-0.785332	0.349138	-2.24935	0.0244904	0.999949	TRE-1	F3	Low cadmium	FRL1
AT5G10140	2235.57	0.68428	0.327527	2.08923	0.0366869	0.999949	TRE-1	F3	Low cadmium	FLC
AT5G65070	53.2904	1.53584	1.51207	1.01572	0.309762	0.999949	TRE-1	F3	Low cadmium	MAF4
AT1G66350	1146.63	-0.645679	0.645153	-1.00082	0.316916	0.999949	TRE-1	F3	Low cadmium	RGL1
AT4G08920	9495.71	-0.252831	0.324797	-0.778426	0.436318	0.999949	TRE-1	F3	Low cadmium	CRY1
AT5G61380	2391.07	0.440135	0.776259	0.566995	0.570717	0.999949	TRE-1	F3	Low cadmium	TOC1
AT2G39250	1843.89	-0.201234	0.357112	-0.563504	0.573092	0.999949	TRE-1	F3	Low cadmium	SNZ
AT2G25930	1153.16	0.361181	0.727361	0.496563	0.619497	0.999949	TRE-1	F3	Low cadmium	ELF3
AT3G54990	5.35063	-0.913973	1.88217	-0.485596	0.627253	0.999949	TRE-1	F3	Low cadmium	SMZ
AT2G45660	1031.63	-0.299026	0.61772	-0.484081	0.628329	0.999949	TRE-1	F3	Low cadmium	SOC1
AT5G15840	21.0241	-0.292905	0.790091	-0.370723	0.710844	0.999949	TRE-1	F3	Low cadmium	CO
AT5G03840	8.60782	0.568775	1.77872	0.319767	0.749145	0.999949	TRE-1	F3	Low cadmium	TFL1
AT1G09570	5087.1	-0.109274	0.437749	-0.249626	0.802877	0.999949	TRE-1	F3	Low cadmium	PHYA
AT1G14920	3903.61	0.0294064	0.390854	0.0752364	0.940027	0.999949	TRE-1	F3	Low cadmium	GAI
AT5G65060	57.2319	0.13437	4.65469	0.0288677	0.97697	0.999949	TRE-1	F3	Low cadmium	MAF3
AT5G10140	2235.57	0.688792	0.308785	2.23065	0.0257042	0.999867	TRE-1	F3	High cadmium	FLC
AT5G65070	53.2904	2.40229	1.42394	1.68707	0.0915892	0.999867	TRE-1	F3	High cadmium	MAF4
AT1G66350	1146.63	-0.538442	0.608156	-0.885367	0.375959	0.999867	TRE-1	F3	High cadmium	RGL1
AT5G15840	21.0241	-0.56166	0.752575	-0.746316	0.455476	0.999867	TRE-1	F3	High cadmium	CO
AT2G39250	1843.89	0.237438	0.336494	0.705623	0.480423	0.999867	TRE-1	F3	High cadmium	SNZ
AT1G20330	3459.79	-0.192922	0.329006	-0.586377	0.557622	0.999867	TRE-1	F3	High cadmium	FRL1
AT2G45660	1031.63	-0.316326	0.582402	-0.54314	0.587033	0.999867	TRE-1	F3	High cadmium	SOC1
AT1G14920	3903.61	-0.161725	0.368546	-0.438818	0.660793	0.999867	TRE-1	F3	High cadmium	GAI
AT5G03840	8.60782	0.498273	1.66737	0.298838	0.765064	0.999867	TRE-1	F3	High cadmium	TFL1
AT1G09570	5087.1	-0.0839161	0.412707	-0.203331	0.838876	0.999867	TRE-1	F3	High cadmium	PHYA
AT3G54990	5.35063	0.271279	1.73504	0.156353	0.875755	0.999867	TRE-1	F3	High cadmium	SMZ
AT4G08920	9495.71	-0.0410681	0.306197	-0.134123	0.893305	0.999867	TRE-1	F3	High cadmium	CRY1
AT5G61380	2391.07	0.0808467	0.731954	0.110453	0.91205	0.999867	TRE-1	F3	High cadmium	TOC1
AT5G65060	57.2319	0.0675947	4.40736	0.0153368	0.987763	0.999867	TRE-1	F3	High cadmium	MAF3
AT2G25930	1153.16	0.00441558	0.685928	0.00643738	0.994864	0.999867	TRE-1	F3	High cadmium	ELF3
AT5G65060	63.5303	9.71916	1.29426	7.50944	5.93827e-14	9.64919e-12	TRE-1	F4	Drought	MAF3
AT5G65070	72.6886	3.69216	0.704819	5.23845	1.61927e-07	9.96909e-06	TRE-1	F4	Drought	MAF4
AT1G14920	4331.37	0.932367	0.36596	2.54773	0.0108426	0.134939	TRE-1	F4	Drought	GAI
AT1G66350	1108.6	0.957314	0.507398	1.88671	0.0591989	0.401793	TRE-1	F4	Drought	RGL1
AT5G15840	29.5587	1.40969	0.756511	1.86341	0.0624041	0.415413	TRE-1	F4	Drought	CO
AT5G10140	2390.99	-0.566915	0.305482	-1.85581	0.0634811	0.420464	TRE-1	F4	Drought	FLC
AT1G09570	4688.26	0.41711	0.272806	1.52896	0.126274	0.589618	TRE-1	F4	Drought	PHYA
AT1G20330	4178.38	-0.581667	0.462684	-1.25716	0.208697	0.727477	TRE-1	F4	Drought	FRL1
AT4G08920	8637.76	-0.175888	0.21505	-0.817894	0.413418	0.883745	TRE-1	F4	Drought	CRY1
AT2G25930	819.275	0.518898	0.897031	0.578461	0.562953	0.936161	TRE-1	F4	Drought	ELF3
AT2G45660	697.399	0.238311	0.528654	0.450787	0.652143	0.958133	TRE-1	F4	Drought	SOC1
AT5G03840	16.6885	0.513595	1.35036	0.380339	0.703694	0.969118	TRE-1	F4	Drought	TFL1
AT2G39250	2065.61	-0.184599	0.496332	-0.371926	0.709948	0.970527	TRE-1	F4	Drought	SNZ
AT5G61380	1627.93	0.275637	1.00476	0.27433	0.783831	0.978013	TRE-1	F4	Drought	TOC1
AT3G54990	6.66648	0.421527	1.58397	0.26612	0.790147	0.979014	TRE-1	F4	Drought	SMZ
AT5G15840	29.5587	2.32953	0.74566	3.12412	0.00178336	0.0813773	TRE-1	F4	Low cadmium	CO
AT5G10140	2390.99	-0.801468	0.30553	-2.6232	0.0087107	0.205905	TRE-1	F4	Low cadmium	FLC
AT4G08920	8637.76	-0.371866	0.215063	-1.7291	0.0837903	0.555345	TRE-1	F4	Low cadmium	CRY1
AT1G09570	4688.26	-0.401724	0.272953	-1.47177	0.141084	0.681052	TRE-1	F4	Low cadmium	PHYA
AT1G66350	1108.6	-0.528098	0.50813	-1.0393	0.298666	0.835202	TRE-1	F4	Low cadmium	RGL1
AT5G65070	72.6886	-0.692229	0.740489	-0.934828	0.349877	0.86281	TRE-1	F4	Low cadmium	MAF4
AT2G39250	2065.61	-0.444597	0.49637	-0.895697	0.370415	0.871968	TRE-1	F4	Low cadmium	SNZ
AT2G25930	819.275	0.473627	0.897017	0.528002	0.597498	0.939556	TRE-1	F4	Low cadmium	ELF3
AT1G14920	4331.37	-0.188678	0.366123	-0.515342	0.606314	0.941513	TRE-1	F4	Low cadmium	GAI
AT1G20330	4178.38	-0.199849	0.46261	-0.432002	0.66574	0.953152	TRE-1	F4	Low cadmium	FRL1
AT2G45660	697.399	0.132105	0.528659	0.249887	0.802675	0.979956	TRE-1	F4	Low cadmium	SOC1
AT5G61380	1627.93	0.215284	1.00476	0.214265	0.830341	0.981738	TRE-1	F4	Low cadmium	TOC1
AT5G03840	16.6885	-0.271	1.37735	-0.196755	0.844019	0.982505	TRE-1	F4	Low cadmium	TFL1
AT5G65060	63.5303	0.180728	1.7494	0.103309	0.917718	0.993346	TRE-1	F4	Low cadmium	MAF3
AT3G54990	6.66648	0.146963	1.58769	0.0925644	0.92625	0.993757	TRE-1	F4	Low cadmium	SMZ
AT2G45660	697.399	-1.61284	0.530458	-3.04047	0.00236206	0.149602	TRE-1	F4	High cadmium	SOC1
AT5G15840	29.5587	1.60463	0.752873	2.13133	0.0330616	0.412601	TRE-1	F4	High cadmium	CO
AT5G03840	16.6885	1.97227	1.31946	1.49476	0.134978	0.601654	TRE-1	F4	High cadmium	TFL1
AT1G14920	4331.37	0.486956	0.366006	1.33046	0.183367	0.654202	TRE-1	F4	High cadmium	GAI
AT1G09570	4688.26	0.359784	0.272804	1.31884	0.187223	0.658743	TRE-1	F4	High cadmium	PHYA
AT4G08920	8637.76	-0.280021	0.215054	-1.3021	0.192883	0.662058	TRE-1	F4	High cadmium	CRY1
AT5G10140	2390.99	-0.370416	0.305385	-1.21295	0.225149	0.692799	TRE-1	F4	High cadmium	FLC
AT5G61380	1627.93	-0.819084	1.00495	-0.815047	0.415045	0.814464	TRE-1	F4	High cadmium	TOC1
AT1G66350	1108.6	0.37226	0.507587	0.733392	0.463319	0.842453	TRE-1	F4	High cadmium	RGL1
AT1G20330	4178.38	0.318781	0.462554	0.689175	0.490713	0.85731	TRE-1	F4	High cadmium	FRL1
AT2G39250	2065.61	-0.280038	0.496338	-0.564208	0.572613	0.88625	TRE-1	F4	High cadmium	SNZ
AT3G54990	6.66648	0.412742	1.58267	0.260789	0.794255	0.957184	TRE-1	F4	High cadmium	SMZ
AT5G65060	63.5303	0.235318	1.7494	0.134513	0.892997	0.981484	TRE-1	F4	High cadmium	MAF3
AT5G65070	72.6886	0.0651113	0.726056	0.0896781	0.928543	0.990331	TRE-1	F4	High cadmium	MAF4
AT2G25930	819.275	-0.0352519	0.897193	-0.0392913	0.968658	0.997643	TRE-1	F4	High cadmium	ELF3
