# Supplementary material for: Environment-induced heritable variations are common in Arabidopsis thaliana
Source: Nat Commun. 2024 May 30;15:4615. doi: 10.1038/s41467-024-49024-3 (PMC11139905; doi:10.1038/s41467-024-49024-3)
Supplement: Supplementary file 6 — Source Data [file 41467_2024_49024_MOESM6_ESM.xlsx]

## Sheet: Fig.2a+b
Fig 2a: The effect sizes of environment-induced phenotypic changes measured in Test I
Fig 2b: The occurence of environment-induced phenotypic changes measured in Test I
Ecotype	Treatment	Generation	Trait	Effect size	SE	df	tvalue	Pvalue	Significance	Occurence
Abd-0	Cd1	F1	biomass	1.95407	34.2775	203	0.0570073	0.954595	Non-significant	0
Abd-0	Cd1	F1	diam	0.333009	0.728293	195	0.457246	0.648003	Non-significant	0
Abd-0	Cd1	F1	flt	1.9162	4.60479	192.052	0.416133	0.677777	Non-significant	0
Abd-0	Cd1	F1	fruit	44.8775	17.3812	200.956	2.58195	0.0105356	Significant	1
Abd-0	Cd1	F1	height	1.00202	2.69548	204	0.371739	0.710473	Non-significant	0
Abd-0	Cd1	F2	biomass	34.3994	32.1796	205.748	1.06898	0.28633	Non-significant	0
Abd-0	Cd1	F2	diam	0.587484	0.588796	198.219	0.997772	0.319606	Non-significant	0
Abd-0	Cd1	F2	flt	0.716807	2.06781	205.609	0.346651	0.729208	Non-significant	0
Abd-0	Cd1	F2	fruit	-4.58461	22.7949	206	-0.201124	0.8408	Non-significant	0
Abd-0	Cd1	F2	height	-0.946929	2.42596	206.056	-0.390331	0.696695	Non-significant	0
Abd-0	Cd1	F3	biomass	1.33705	45.7842	203	0.0292032	0.976731	Non-significant	0
Abd-0	Cd1	F3	diam	-0.371441	0.619669	185.85	-0.599418	0.549624	Non-significant	0
Abd-0	Cd1	F3	flt	-1.11999	2.35328	205.514	-0.475928	0.634631	Non-significant	0
Abd-0	Cd1	F3	fruit	15.86	21.8919	204	0.724469	0.469608	Non-significant	0
Abd-0	Cd1	F3	height	-1.85932	2.19296	198.645	-0.847859	0.397537	Non-significant	0
Abd-0	Cd1	F4	biomass	84.4539	40.0069	183	2.11099	0.0361316	Significant	1
Abd-0	Cd1	F4	diam	0.478891	0.814836	168	0.587715	0.557512	Non-significant	0
Abd-0	Cd1	F4	flt	0.505091	4.04603	198	0.124836	0.90078	Non-significant	0
Abd-0	Cd1	F4	fruit	11.991	23.0118	193	0.521081	0.602908	Non-significant	0
Abd-0	Cd1	F4	height	-2.87553	2.65105	193	-1.08467	0.279419	Non-significant	0
Abd-0	Cd2	F1	biomass	-229.763	36.1125	194.696	-6.36	1.39e-09	Significant	1
Abd-0	Cd2	F1	diam	-3.04231	0.780303	190	-3.89888	0.000133936	Significant	1
Abd-0	Cd2	F1	flt	-15.8493	4.48895	194	-3.53073	0.000517658	Significant	1
Abd-0	Cd2	F1	fruit	-19.5768	17.8754	181.297	-1.09518	0.274889	Non-significant	0
Abd-0	Cd2	F1	height	-6.95739	2.66489	197	-2.61076	0.00972901	Significant	1
Abd-0	Cd2	F2	biomass	-133.798	32.6771	203.282	-4.09	6.1e-05	Significant	1
Abd-0	Cd2	F2	diam	-1.09483	0.590875	193.168	-1.85289	0.065424	Marginial	2
Abd-0	Cd2	F2	flt	-11.3199	2.04587	204	-5.53	9.59e-08	Significant	1
Abd-0	Cd2	F2	fruit	22.2068	22.2883	202	0.996345	0.320275	Non-significant	0
Abd-0	Cd2	F2	height	1.40254	2.54394	199.875	0.551326	0.582026	Non-significant	0
Abd-0	Cd2	F3	biomass	-173.325	49.2865	198	-3.51668	0.000541775	Significant	1
Abd-0	Cd2	F3	diam	-1.7034	0.632921	180.932	-2.69133	0.00778415	Significant	1
Abd-0	Cd2	F3	flt	-15.5525	2.36939	198.848	-6.56	4.46e-10	Significant	1
Abd-0	Cd2	F3	fruit	4.78088	22.9423	196.633	0.208387	0.835142	Non-significant	0
Abd-0	Cd2	F3	height	-1.20464	2.14021	196.498	-0.562861	0.574171	Non-significant	0
Abd-0	Cd2	F4	biomass	-176.858	36.2317	181	-4.88	2.3e-06	Significant	1
Abd-0	Cd2	F4	diam	-2.49253	0.875828	172	-2.84592	0.00496693	Significant	1
Abd-0	Cd2	F4	flt	-25.3981	3.78258	193.561	-6.71	2.04e-10	Significant	1
Abd-0	Cd2	F4	fruit	5.32677	20.8195	192	0.255855	0.798336	Non-significant	0
Abd-0	Cd2	F4	height	-6.12557	2.42315	191	-2.52793	0.0122835	Significant	1
Abd-0	Drought	F1	biomass	-27.4021	33.0793	202	-0.828377	0.408435	Non-significant	0
Abd-0	Drought	F1	diam	1.0356	0.694175	192	1.49184	0.137381	Non-significant	0
Abd-0	Drought	F1	flt	-8.09371	3.77209	198	-2.14569	0.0331154	Significant	1
Abd-0	Drought	F1	fruit	39.2906	16.1656	202	2.43051	0.0159509	Significant	1
Abd-0	Drought	F1	height	2.19884	2.48885	203	0.883476	0.378024	Non-significant	0
Abd-0	Drought	F2	biomass	-12.7117	31.8671	207.072	-0.398898	0.690379	Non-significant	0
Abd-0	Drought	F2	diam	0.610164	0.552791	197.38	1.10379	0.271029	Non-significant	0
Abd-0	Drought	F2	flt	-0.290988	1.92148	209	-0.15144	0.879775	Non-significant	0
Abd-0	Drought	F2	fruit	15.4385	21.8029	204.778	0.708094	0.479692	Non-significant	0
Abd-0	Drought	F2	height	-0.103317	2.46512	206	-0.0419114	0.96661	Non-significant	0
Abd-0	Drought	F3	biomass	-20.1843	53.1669	201	-0.37964	0.704614	Non-significant	0
Abd-0	Drought	F3	diam	0.357834	0.686397	170.419	0.521322	0.602819	Non-significant	0
Abd-0	Drought	F3	flt	-0.0848089	2.58956	207	-0.0327503	0.973905	Non-significant	0
Abd-0	Drought	F3	fruit	16.383	24.081	203	0.680328	0.497072	Non-significant	0
Abd-0	Drought	F3	height	0.387096	2.3893	201.279	0.162012	0.871459	Non-significant	0
Abd-0	Drought	F4	biomass	-59.3075	46.181	182	-1.28424	0.20069	Non-significant	0
Abd-0	Drought	F4	diam	0.53961	1.13377	164	0.475942	0.634749	Non-significant	0
Abd-0	Drought	F4	flt	-7.69173	4.37961	193.726	-1.75626	0.0806241	Marginial	2
Abd-0	Drought	F4	fruit	-11.085	24.6954	191	-0.448868	0.654036	Non-significant	0
Abd-0	Drought	F4	height	-1.43267	3.33171	190	-0.430011	0.667675	Non-significant	0
Abd-0	JA	F1	biomass	-28.811	42.4492	127	-0.678716	0.498553	Non-significant	0
Abd-0	JA	F1	diam	-0.0312908	0.948657	113.519	-0.0329843	0.973745	Non-significant	0
Abd-0	JA	F1	flt	-5.629	5.36038	126	-1.05011	0.295677	Non-significant	0
Abd-0	JA	F1	fruit	-14.2027	25.0769	127	-0.566365	0.572145	Non-significant	0
Abd-0	JA	F1	height	2.33337	3.21492	127	0.725794	0.469301	Non-significant	0
Abd-0	JA	F2	biomass	83.4902	40.767	129	2.04799	0.0425906	Significant	1
Abd-0	JA	F2	diam	0.244285	0.761843	126	0.32065	0.749007	Non-significant	0
Abd-0	JA	F2	flt	3.66128	2.37454	128	1.54189	0.125569	Non-significant	0
Abd-0	JA	F2	fruit	43.591	23.9715	126	1.81846	0.0713697	Marginial	2
Abd-0	JA	F2	height	1.88446	2.46862	128	0.763368	0.446649	Non-significant	0
Abd-0	JA	F3	biomass	117.866	63.6372	121	1.85216	0.0664406	Marginial	2
Abd-0	JA	F3	diam	2.48205	0.834704	107.844	2.97357	0.00363195	Significant	1
Abd-0	JA	F3	flt	13.6786	3.51744	126	3.8888	0.000162129	Significant	1
Abd-0	JA	F3	fruit	25.6619	31.1861	128	0.822864	0.412116	Non-significant	0
Abd-0	JA	F3	height	8.87792	2.63029	128	3.37526	0.000976626	Significant	1
Abd-0	JA	F4	biomass	170.038	44.6502	117	3.80823	0.000224503	Significant	1
Abd-0	JA	F4	diam	2.62467	1.20857	102	2.17172	0.0321946	Significant	1
Abd-0	JA	F4	flt	29.9554	4.61589	126	6.49	1.79e-09	Significant	1
Abd-0	JA	F4	fruit	4.52457	28.6815	124	0.157752	0.874908	Non-significant	0
Abd-0	JA	F4	height	14.2905	3.64419	114.39	3.92145	0.000150491	Significant	1
Abd-0	Leaf	F1	biomass	-73.6483	38.6456	196.527	-1.90574	0.0581437	Marginial	2
Abd-0	Leaf	F1	diam	-1.07224	0.760474	192	-1.40996	0.160169	Non-significant	0
Abd-0	Leaf	F1	flt	-1.41342	4.59455	198	-0.307628	0.758688	Non-significant	0
Abd-0	Leaf	F1	fruit	9.8883	17.4764	195.814	0.56581	0.57217	Non-significant	0
Abd-0	Leaf	F1	height	1.69222	2.86979	204	0.589668	0.556066	Non-significant	0
Abd-0	Leaf	F2	biomass	-76.5131	31.4232	205.212	-2.43492	0.0157494	Significant	1
Abd-0	Leaf	F2	diam	-0.174447	0.566448	196.98	-0.307967	0.758433	Non-significant	0
Abd-0	Leaf	F2	flt	-5.46621	2.06897	209	-2.642	0.00886526	Significant	1
Abd-0	Leaf	F2	fruit	36.457	22.2553	187.753	1.63812	0.103071	Non-significant	0
Abd-0	Leaf	F2	height	-0.575434	2.41718	205.784	-0.23806	0.812072	Non-significant	0
Abd-0	Leaf	F3	biomass	83.1769	50.3342	203	1.65249	0.0999802	Marginial	2
Abd-0	Leaf	F3	diam	0.513513	0.710773	186	0.722472	0.470912	Non-significant	0
Abd-0	Leaf	F3	flt	-1.13551	2.62708	199.407	-0.432232	0.66604	Non-significant	0
Abd-0	Leaf	F3	fruit	42.1308	22.5132	201	1.87138	0.0627451	Marginial	2
Abd-0	Leaf	F3	height	-0.217439	2.59914	201.243	-0.0836579	0.933412	Non-significant	0
Abd-0	Leaf	F4	biomass	NA	NA	NA	NA	NA	NA	NA
Abd-0	Leaf	F4	diam	NA	NA	NA	NA	NA	NA	NA
Abd-0	Leaf	F4	flt	NA	NA	NA	NA	NA	NA	NA
Abd-0	Leaf	F4	fruit	NA	NA	NA	NA	NA	NA	NA
Abd-0	Leaf	F4	height	NA	NA	NA	NA	NA	NA	NA
Abd-0	Nutrient1	F1	biomass	-139.544	40.721	202	-3.42683	0.000739831	Significant	1
Abd-0	Nutrient1	F1	diam	-0.0809135	0.754943	191	-0.107178	0.91476	Non-significant	0
Abd-0	Nutrient1	F1	flt	-11.2486	4.80163	197	-2.34267	0.0201442	Significant	1
Abd-0	Nutrient1	F1	fruit	-4.05773	19.4172	203	-0.208977	0.834676	Non-significant	0
Abd-0	Nutrient1	F1	height	1.23053	2.72564	204	0.451464	0.652135	Non-significant	0
Abd-0	Nutrient1	F2	biomass	-36.2649	35.4882	209	-1.02189	0.308016	Non-significant	0
Abd-0	Nutrient1	F2	diam	0.0048186	0.561371	199.703	0.00858362	0.99316	Non-significant	0
Abd-0	Nutrient1	F2	flt	-3.38555	1.96083	209	-1.72659	0.0857189	Marginial	2
Abd-0	Nutrient1	F2	fruit	30.5188	21.5991	204	1.41297	0.159189	Non-significant	0
Abd-0	Nutrient1	F2	height	2.09522	2.18814	206	0.957534	0.33942	Non-significant	0
Abd-0	Nutrient1	F3	biomass	-69.2555	44.8912	200	-1.54274	0.124474	Non-significant	0
Abd-0	Nutrient1	F3	diam	-0.14849	0.655212	166.122	-0.226628	0.820991	Non-significant	0
Abd-0	Nutrient1	F3	flt	-3.59797	2.41802	206	-1.48799	0.138284	Non-significant	0
Abd-0	Nutrient1	F3	fruit	6.13033	23.1236	200.075	0.265111	0.791197	Non-significant	0
Abd-0	Nutrient1	F3	height	-1.90544	2.02245	190.694	-0.942145	0.34731	Non-significant	0
Abd-0	Nutrient1	F4	biomass	25.4524	42.221	176	0.602837	0.547393	Non-significant	0
Abd-0	Nutrient1	F4	diam	-0.541381	0.900484	163.612	-0.601211	0.548531	Non-significant	0
Abd-0	Nutrient1	F4	flt	4.46601	3.99017	196.932	1.11925	0.264395	Non-significant	0
Abd-0	Nutrient1	F4	fruit	-51.719	22.926	194	-2.25591	0.0251921	Significant	1
Abd-0	Nutrient1	F4	height	-5.80178	2.74275	192	-2.11531	0.0356926	Significant	1
Abd-0	Nutrient2	F1	biomass	2.3821	35.5413	201	0.0670234	0.94663	Non-significant	0
Abd-0	Nutrient2	F1	diam	-0.00940075	0.720645	191	-0.0130449	0.989606	Non-significant	0
Abd-0	Nutrient2	F1	flt	-8.04752	4.22785	193.906	-1.90345	0.0584627	Marginial	2
Abd-0	Nutrient2	F1	fruit	10.4413	18.437	196.992	0.566324	0.571818	Non-significant	0
Abd-0	Nutrient2	F1	height	0.0121533	2.68165	197.888	0.00453205	0.996389	Non-significant	0
Abd-0	Nutrient2	F2	biomass	-6.03615	32.0505	208.749	-0.188332	0.850799	Non-significant	0
Abd-0	Nutrient2	F2	diam	0.423845	0.591102	202.511	0.717041	0.474175	Non-significant	0
Abd-0	Nutrient2	F2	flt	0.785158	2.05968	191.261	0.381204	0.703475	Non-significant	0
Abd-0	Nutrient2	F2	fruit	43.3489	22.5346	205	1.92366	0.0557824	Marginial	2
Abd-0	Nutrient2	F2	height	0.278453	2.66883	205	0.104335	0.917005	Non-significant	0
Abd-0	Nutrient2	F3	biomass	-5.34626	45.9139	201	-0.116441	0.907419	Non-significant	0
Abd-0	Nutrient2	F3	diam	0.0806056	0.655745	181.43	0.122922	0.902305	Non-significant	0
Abd-0	Nutrient2	F3	flt	-1.00184	2.58138	206.47	-0.388103	0.69834	Non-significant	0
Abd-0	Nutrient2	F3	fruit	16.1329	22.361	185.778	0.721474	0.471525	Non-significant	0
Abd-0	Nutrient2	F3	height	0.625042	2.22748	195.983	0.280605	0.779309	Non-significant	0
Abd-0	Nutrient2	F4	biomass	-66.9175	35.3523	190	-1.89287	0.0598949	Marginial	2
Abd-0	Nutrient2	F4	diam	0.247901	0.803027	169	0.308709	0.757923	Non-significant	0
Abd-0	Nutrient2	F4	flt	-16.3906	3.99411	192.957	-4.1	6e-05	Significant	1
Abd-0	Nutrient2	F4	fruit	13.51	21.4622	197	0.629479	0.529765	Non-significant	0
Abd-0	Nutrient2	F4	height	-3.3221	2.5853	195	-1.285	0.200318	Non-significant	0
Abd-0	Salt1	F1	biomass	-36.1814	36.1764	202	-1.00014	0.31844	Non-significant	0
Abd-0	Salt1	F1	diam	0.0843957	0.760897	190	0.110916	0.9118	Non-significant	0
Abd-0	Salt1	F1	flt	-8.58785	4.2954	195	-1.99932	0.0469626	Significant	1
Abd-0	Salt1	F1	fruit	42.3836	17.7842	200	2.38323	0.0180978	Significant	1
Abd-0	Salt1	F1	height	3.14521	2.83364	202	1.10996	0.268337	Non-significant	0
Abd-0	Salt1	F2	biomass	-54.407	32.4015	200.539	-1.67915	0.0946797	Marginial	2
Abd-0	Salt1	F2	diam	0.251866	0.541673	201.385	0.464978	0.642449	Non-significant	0
Abd-0	Salt1	F2	flt	-2.51455	1.83916	205.688	-1.36723	0.173045	Non-significant	0
Abd-0	Salt1	F2	fruit	-5.76633	22.3162	205	-0.258392	0.796363	Non-significant	0
Abd-0	Salt1	F2	height	-1.17517	2.27313	203	-0.516983	0.605731	Non-significant	0
Abd-0	Salt1	F3	biomass	70.1928	45.4356	201.03	1.54489	0.123947	Non-significant	0
Abd-0	Salt1	F3	diam	0.0431358	0.640417	177.486	0.0673558	0.946374	Non-significant	0
Abd-0	Salt1	F3	flt	0.489282	2.39814	205.456	0.204026	0.838536	Non-significant	0
Abd-0	Salt1	F3	fruit	12.3509	23.1823	202.356	0.532772	0.594776	Non-significant	0
Abd-0	Salt1	F3	height	-3.31075	2.44082	200.977	-1.35641	0.17649	Non-significant	0
Abd-0	Salt1	F4	biomass	57.5097	41.1793	183	1.39657	0.164234	Non-significant	0
Abd-0	Salt1	F4	diam	0.609281	0.932665	172	0.653269	0.514455	Non-significant	0
Abd-0	Salt1	F4	flt	4.88661	4.35742	197	1.12145	0.263464	Non-significant	0
Abd-0	Salt1	F4	fruit	3.89564	22.4974	194	0.173159	0.862707	Non-significant	0
Abd-0	Salt1	F4	height	-4.48368	3.09251	193	-1.44985	0.148723	Non-significant	0
Abd-0	Salt2	F1	biomass	NA	NA	NA	NA	NA	NA	NA
Abd-0	Salt2	F1	diam	NA	NA	NA	NA	NA	NA	NA
Abd-0	Salt2	F1	flt	NA	NA	NA	NA	NA	NA	NA
Abd-0	Salt2	F1	fruit	NA	NA	NA	NA	NA	NA	NA
Abd-0	Salt2	F1	height	NA	NA	NA	NA	NA	NA	NA
Abd-0	Salt2	F2	biomass	NA	NA	NA	NA	NA	NA	NA
Abd-0	Salt2	F2	diam	NA	NA	NA	NA	NA	NA	NA
Abd-0	Salt2	F2	flt	NA	NA	NA	NA	NA	NA	NA
Abd-0	Salt2	F2	fruit	NA	NA	NA	NA	NA	NA	NA
Abd-0	Salt2	F2	height	NA	NA	NA	NA	NA	NA	NA
Abd-0	Salt2	F3	biomass	NA	NA	NA	NA	NA	NA	NA
Abd-0	Salt2	F3	diam	NA	NA	NA	NA	NA	NA	NA
Abd-0	Salt2	F3	flt	NA	NA	NA	NA	NA	NA	NA
Abd-0	Salt2	F3	fruit	NA	NA	NA	NA	NA	NA	NA
Abd-0	Salt2	F3	height	NA	NA	NA	NA	NA	NA	NA
Abd-0	Salt2	F4	biomass	NA	NA	NA	NA	NA	NA	NA
Abd-0	Salt2	F4	diam	NA	NA	NA	NA	NA	NA	NA
Abd-0	Salt2	F4	flt	NA	NA	NA	NA	NA	NA	NA
Abd-0	Salt2	F4	fruit	NA	NA	NA	NA	NA	NA	NA
Abd-0	Salt2	F4	height	NA	NA	NA	NA	NA	NA	NA
Ang-0	Cd1	F1	biomass	29.7007	34.3128	203	0.865585	0.38774	Non-significant	0
Ang-0	Cd1	F1	diam	-0.576223	0.753714	195	-0.764512	0.445486	Non-significant	0
Ang-0	Cd1	F1	flt	5.81182	4.53765	191.56	1.2808	0.201813	Non-significant	0
Ang-0	Cd1	F1	fruit	7.13911	17.7244	200.802	0.402785	0.687535	Non-significant	0
Ang-0	Cd1	F1	height	0.684137	2.69827	204	0.253547	0.800101	Non-significant	0
Ang-0	Cd1	F2	biomass	20.112	32.8519	206.001	0.612201	0.54108	Non-significant	0
Ang-0	Cd1	F2	diam	-0.024481	0.601366	198.608	-0.040709	0.967569	Non-significant	0
Ang-0	Cd1	F2	flt	-0.021502	2.11081	205.989	-0.0101866	0.991882	Non-significant	0
Ang-0	Cd1	F2	fruit	9.10198	23.2758	206	0.391048	0.696166	Non-significant	0
Ang-0	Cd1	F2	height	1.69475	2.44253	205.753	0.693851	0.488558	Non-significant	0
Ang-0	Cd1	F3	biomass	50.7236	42.5134	203	1.19312	0.234214	Non-significant	0
Ang-0	Cd1	F3	diam	0.0378622	0.627849	187.057	0.0603046	0.951977	Non-significant	0
Ang-0	Cd1	F3	flt	3.41249	2.34926	206.291	1.45258	0.14786	Non-significant	0
Ang-0	Cd1	F3	fruit	34.1317	21.8367	204	1.56304	0.119593	Non-significant	0
Ang-0	Cd1	F3	height	1.98907	2.18746	198.599	0.909305	0.364291	Non-significant	0
Ang-0	Cd1	F4	biomass	-49.551	36.563	183	-1.35522	0.177018	Non-significant	0
Ang-0	Cd1	F4	diam	-0.933768	0.742171	168	-1.25816	0.210081	Non-significant	0
Ang-0	Cd1	F4	flt	8.45654	3.70256	198	2.28397	0.0234341	Significant	1
Ang-0	Cd1	F4	fruit	-9.40703	19.4305	193	-0.484137	0.628838	Non-significant	0
Ang-0	Cd1	F4	height	-0.819371	2.42366	193	-0.338072	0.735676	Non-significant	0
Ang-0	Cd2	F1	biomass	4.00727	36.4543	195.018	0.109926	0.912581	Non-significant	0
Ang-0	Cd2	F1	diam	0.4559	0.818571	190	0.556947	0.578219	Non-significant	0
Ang-0	Cd2	F1	flt	-1.824	4.42167	194	-0.412515	0.680418	Non-significant	0
Ang-0	Cd2	F1	fruit	30.4123	18.2813	183.38	1.66357	0.0979058	Marginial	2
Ang-0	Cd2	F1	height	-1.02263	2.6896	197	-0.380217	0.704194	Non-significant	0
Ang-0	Cd2	F2	biomass	17.7112	32.5505	202.01	0.544115	0.586962	Non-significant	0
Ang-0	Cd2	F2	diam	-0.105594	0.627669	194.107	-0.168232	0.866576	Non-significant	0
Ang-0	Cd2	F2	flt	1.10915	2.03964	204	0.543795	0.587176	Non-significant	0
Ang-0	Cd2	F2	fruit	-20.4868	22.2213	202	-0.921941	0.357659	Non-significant	0
Ang-0	Cd2	F2	height	0.730471	2.49039	199.134	0.293316	0.769586	Non-significant	0
Ang-0	Cd2	F3	biomass	-4.68825	48.4359	198	-0.0967929	0.922989	Non-significant	0
Ang-0	Cd2	F3	diam	-0.271765	0.641325	180.934	-0.423756	0.672247	Non-significant	0
Ang-0	Cd2	F3	flt	1.35042	2.36538	198.834	0.570912	0.568704	Non-significant	0
Ang-0	Cd2	F3	fruit	-12.4934	22.8932	196.23	-0.545726	0.585874	Non-significant	0
Ang-0	Cd2	F3	height	-4.46284	2.13556	196.078	-2.08978	0.0379277	Significant	1
Ang-0	Cd2	F4	biomass	-46.6645	37.2963	181	-1.25118	0.212483	Non-significant	0
Ang-0	Cd2	F4	diam	-1.08165	0.744483	172	-1.45289	0.148077	Non-significant	0
Ang-0	Cd2	F4	flt	4.3177	3.69001	193.202	1.17011	0.2434	Non-significant	0
Ang-0	Cd2	F4	fruit	-34.1707	20.2366	192	-1.68856	0.0929266	Marginial	2
Ang-0	Cd2	F4	height	-3.85415	2.35495	191	-1.63662	0.103357	Non-significant	0
Ang-0	Drought	F1	biomass	-40.3878	35.0607	202	-1.15194	0.250708	Non-significant	0
Ang-0	Drought	F1	diam	-0.672703	0.663416	192	-1.014	0.311859	Non-significant	0
Ang-0	Drought	F1	flt	-2.76379	3.90835	198	-0.707149	0.480305	Non-significant	0
Ang-0	Drought	F1	fruit	-1.93394	16.3035	202	-0.118621	0.905694	Non-significant	0
Ang-0	Drought	F1	height	-4.97841	2.47498	203	-2.0115	0.0455952	Significant	1
Ang-0	Drought	F2	biomass	2.41077	31.9807	207.326	0.075382	0.939983	Non-significant	0
Ang-0	Drought	F2	diam	0.130513	0.555137	197.946	0.2351	0.814374	Non-significant	0
Ang-0	Drought	F2	flt	3.57793	1.92738	209	1.85637	0.0648084	Marginial	2
Ang-0	Drought	F2	fruit	-6.04135	21.8735	204.992	-0.276195	0.782677	Non-significant	0
Ang-0	Drought	F2	height	-1.30912	2.43109	206	-0.538489	0.590821	Non-significant	0
Ang-0	Drought	F3	biomass	-35.3898	48.4389	201	-0.730608	0.46587	Non-significant	0
Ang-0	Drought	F3	diam	0.0880454	0.653499	163.105	0.134729	0.892992	Non-significant	0
Ang-0	Drought	F3	flt	-0.879741	2.58394	207	-0.340464	0.733852	Non-significant	0
Ang-0	Drought	F3	fruit	10.164	22.6237	203	0.449264	0.653721	Non-significant	0
Ang-0	Drought	F3	height	4.72433	2.24359	200.464	2.10571	0.0364749	Significant	1
Ang-0	Drought	F4	biomass	-55.679	40.3053	182	-1.38143	0.168841	Non-significant	0
Ang-0	Drought	F4	diam	-0.0700176	0.834847	164	-0.0838687	0.933263	Non-significant	0
Ang-0	Drought	F4	flt	3.64182	3.33813	194.754	1.09098	0.276632	Non-significant	0
Ang-0	Drought	F4	fruit	-15.3696	21.5927	191	-0.711798	0.477458	Non-significant	0
Ang-0	Drought	F4	height	-0.57044	2.91306	190	-0.195822	0.844959	Non-significant	0
Ang-0	JA	F1	biomass	79.8999	45.0167	127	1.77489	0.078311	Marginial	2
Ang-0	JA	F1	diam	0.0460918	0.920296	112.723	0.0500837	0.960144	Non-significant	0
Ang-0	JA	F1	flt	7.97707	5.43152	126	1.46866	0.144417	Non-significant	0
Ang-0	JA	F1	fruit	-5.5521	24.2838	127	-0.228634	0.819521	Non-significant	0
Ang-0	JA	F1	height	2.71725	3.25796	127	0.834034	0.405828	Non-significant	0
Ang-0	JA	F2	biomass	-5.7415	41.3961	129	-0.138697	0.889906	Non-significant	0
Ang-0	JA	F2	diam	-0.0762118	0.852967	126	-0.0893491	0.928946	Non-significant	0
Ang-0	JA	F2	flt	-1.81636	2.41182	128	-0.753108	0.452768	Non-significant	0
Ang-0	JA	F2	fruit	-13.0925	24.3608	126	-0.537442	0.59191	Non-significant	0
Ang-0	JA	F2	height	1.90866	2.3988	128	0.795672	0.427696	Non-significant	0
Ang-0	JA	F3	biomass	58.158	57.968	121	1.00328	0.317729	Non-significant	0
Ang-0	JA	F3	diam	0.255687	0.790789	106.496	0.323332	0.747078	Non-significant	0
Ang-0	JA	F3	flt	3.7118	3.49132	126	1.06315	0.289746	Non-significant	0
Ang-0	JA	F3	fruit	0.635565	30.9579	128	0.02053	0.983653	Non-significant	0
Ang-0	JA	F3	height	-1.72244	2.61105	128	-0.659675	0.510648	Non-significant	0
Ang-0	JA	F4	biomass	-28.2838	42.8942	117	-0.659385	0.510944	Non-significant	0
Ang-0	JA	F4	diam	-0.587318	0.948197	102	-0.619405	0.537031	Non-significant	0
Ang-0	JA	F4	flt	-9.79671	4.66044	126	-2.1021	0.0375354	Significant	1
Ang-0	JA	F4	fruit	-16.3883	27.4562	124	-0.596888	0.551671	Non-significant	0
Ang-0	JA	F4	height	0.949968	3.49132	112.49	0.272094	0.786049	Non-significant	0
Ang-0	Leaf	F1	biomass	44.5506	38.7044	196.876	1.15105	0.251109	Non-significant	0
Ang-0	Leaf	F1	diam	-0.345463	0.739406	192	-0.467218	0.640874	Non-significant	0
Ang-0	Leaf	F1	flt	13.009	4.24198	198	3.06672	0.00246664	Significant	1
Ang-0	Leaf	F1	fruit	-3.46977	17.8271	196.226	-0.194634	0.845881	Non-significant	0
Ang-0	Leaf	F1	height	1.22787	2.87464	204	0.427139	0.669728	Non-significant	0
Ang-0	Leaf	F2	biomass	4.06995	31.5381	205.522	0.129049	0.897445	Non-significant	0
Ang-0	Leaf	F2	diam	-0.0540446	0.660151	196.855	-0.0818671	0.934836	Non-significant	0
Ang-0	Leaf	F2	flt	-0.766859	2.07584	209	-0.369421	0.712188	Non-significant	0
Ang-0	Leaf	F2	fruit	7.5503	22.3328	189.753	0.338081	0.735676	Non-significant	0
Ang-0	Leaf	F2	height	0.817781	2.39236	205.782	0.34183	0.732828	Non-significant	0
Ang-0	Leaf	F3	biomass	-72.787	49.2986	203	-1.47645	0.141373	Non-significant	0
Ang-0	Leaf	F3	diam	-0.24973	0.763246	186	-0.327194	0.743889	Non-significant	0
Ang-0	Leaf	F3	flt	-7.01146	2.60858	199.248	-2.68784	0.00779984	Significant	1
Ang-0	Leaf	F3	fruit	-17.6536	22.3518	201	-0.789805	0.430572	Non-significant	0
Ang-0	Leaf	F3	height	-1.09265	2.58034	201.384	-0.423454	0.672416	Non-significant	0
Ang-0	Leaf	F4	biomass	-86.6172	39.3803	181	-2.19951	0.0291089	Significant	1
Ang-0	Leaf	F4	diam	-0.641986	0.761706	166	-0.842827	0.400538	Non-significant	0
Ang-0	Leaf	F4	flt	7.37644	3.62834	171.541	2.03301	0.0435933	Significant	1
Ang-0	Leaf	F4	fruit	-24.3487	19.6232	190	-1.24081	0.216205	Non-significant	0
Ang-0	Leaf	F4	height	-1.12911	2.70098	188	-0.418037	0.676397	Non-significant	0
Ang-0	Nutrient1	F1	biomass	-8.2982	35.5732	202	-0.233271	0.815787	Non-significant	0
Ang-0	Nutrient1	F1	diam	-0.892711	0.699365	191	-1.27646	0.203343	Non-significant	0
Ang-0	Nutrient1	F1	flt	10.3799	4.1817	197	2.48223	0.0138927	Significant	1
Ang-0	Nutrient1	F1	fruit	-2.16685	18.7886	203	-0.115328	0.908299	Non-significant	0
Ang-0	Nutrient1	F1	height	-3.3574	2.58883	204	-1.29688	0.196137	Non-significant	0
Ang-0	Nutrient1	F2	biomass	28.3678	35.5854	209	0.797174	0.426255	Non-significant	0
Ang-0	Nutrient1	F2	diam	0.121191	0.562976	199.954	0.215268	0.829777	Non-significant	0
Ang-0	Nutrient1	F2	flt	1.77636	1.96621	209	0.903447	0.367329	Non-significant	0
Ang-0	Nutrient1	F2	fruit	-6.30719	21.6611	204	-0.291176	0.771212	Non-significant	0
Ang-0	Nutrient1	F2	height	2.55788	2.1574	206	1.18563	0.237133	Non-significant	0
Ang-0	Nutrient1	F3	biomass	-31.376	43.9607	200	-0.713728	0.476228	Non-significant	0
Ang-0	Nutrient1	F3	diam	0.026728	0.660295	167.078	0.0404789	0.96776	Non-significant	0
Ang-0	Nutrient1	F3	flt	0.0393634	2.40125	206	0.0163928	0.986937	Non-significant	0
Ang-0	Nutrient1	F3	fruit	-8.0355	22.9639	200.083	-0.349919	0.726767	Non-significant	0
Ang-0	Nutrient1	F3	height	0.305913	2.0086	190.396	0.152302	0.87911	Non-significant	0
Ang-0	Nutrient1	F4	biomass	-6.33623	38.2902	176	-0.165479	0.868757	Non-significant	0
Ang-0	Nutrient1	F4	diam	-0.239676	0.688346	164.704	-0.348192	0.728141	Non-significant	0
Ang-0	Nutrient1	F4	flt	2.01502	3.68721	197.353	0.546488	0.585348	Non-significant	0
Ang-0	Nutrient1	F4	fruit	-8.08938	19.5469	194	-0.413844	0.679445	Non-significant	0
Ang-0	Nutrient1	F4	height	-1.88437	2.33848	192	-0.80581	0.421349	Non-significant	0
Ang-0	Nutrient2	F1	biomass	40.7865	36.0914	201	1.13009	0.259786	Non-significant	0
Ang-0	Nutrient2	F1	diam	0.398949	0.758968	191	0.525647	0.599743	Non-significant	0
Ang-0	Nutrient2	F1	flt	17.0461	3.98403	193.654	4.28	2.95e-05	Significant	1
Ang-0	Nutrient2	F1	fruit	1.33373	19.0984	197.21	0.0698347	0.944396	Non-significant	0
Ang-0	Nutrient2	F1	height	-2.20946	2.72282	198.206	-0.81146	0.418075	Non-significant	0
Ang-0	Nutrient2	F2	biomass	14.9129	32.3423	208.118	0.461095	0.645212	Non-significant	0
Ang-0	Nutrient2	F2	diam	0.290652	0.596531	201.806	0.487238	0.626618	Non-significant	0
Ang-0	Nutrient2	F2	flt	2.47511	2.07868	192.502	1.19072	0.235232	Non-significant	0
Ang-0	Nutrient2	F2	fruit	3.01856	21.4041	205	0.141027	0.887987	Non-significant	0
Ang-0	Nutrient2	F2	height	1.24777	2.66833	205	0.467623	0.640551	Non-significant	0
Ang-0	Nutrient2	F3	biomass	-42.6541	51.9378	201	-0.821253	0.412475	Non-significant	0
Ang-0	Nutrient2	F3	diam	0.10812	0.698287	183.215	0.154836	0.877121	Non-significant	0
Ang-0	Nutrient2	F3	flt	-3.06107	2.54752	206.309	-1.20159	0.2309	Non-significant	0
Ang-0	Nutrient2	F3	fruit	-1.20232	23.5022	189.061	-0.0511579	0.959254	Non-significant	0
Ang-0	Nutrient2	F3	height	-0.5452	2.34147	197.667	-0.232846	0.816122	Non-significant	0
Ang-0	Nutrient2	F4	biomass	-75.5386	35.118	190	-2.15099	0.0327395	Significant	1
Ang-0	Nutrient2	F4	diam	-0.811018	0.74966	169	-1.08185	0.280862	Non-significant	0
Ang-0	Nutrient2	F4	flt	-1.27246	3.72601	191.371	-0.341508	0.733096	Non-significant	0
Ang-0	Nutrient2	F4	fruit	-20.0528	20.0094	197	-1.00217	0.31749	Non-significant	0
Ang-0	Nutrient2	F4	height	-3.73666	2.41031	195	-1.55029	0.122694	Non-significant	0
Ang-0	Salt1	F1	biomass	9.66006	35.9951	202	0.268372	0.788687	Non-significant	0
Ang-0	Salt1	F1	diam	-0.86219	0.734109	190	-1.17447	0.241676	Non-significant	0
Ang-0	Salt1	F1	flt	1.75566	4.45197	195	0.394355	0.69375	Non-significant	0
Ang-0	Salt1	F1	fruit	5.25038	19.087	200	0.275076	0.783542	Non-significant	0
Ang-0	Salt1	F1	height	-4.83784	2.81929	202	-1.71598	0.0876996	Marginial	2
Ang-0	Salt1	F2	biomass	-47.1821	32.4578	200.565	-1.45364	0.147608	Non-significant	0
Ang-0	Salt1	F2	diam	-1.0667	0.542637	201.896	-1.96576	0.0506972	Marginial	2
Ang-0	Salt1	F2	flt	0.397285	1.84226	205.673	0.215651	0.829474	Non-significant	0
Ang-0	Salt1	F2	fruit	-33.6776	22.3486	205	-1.50693	0.133369	Non-significant	0
Ang-0	Salt1	F2	height	-2.19023	2.23703	203	-0.979083	0.328704	Non-significant	0
Ang-0	Salt1	F3	biomass	-63.2461	44.216	201.355	-1.43039	0.154155	Non-significant	0
Ang-0	Salt1	F3	diam	-0.608814	0.681273	179.065	-0.893642	0.372713	Non-significant	0
Ang-0	Salt1	F3	flt	-2.14427	2.36643	205.732	-0.906121	0.365932	Non-significant	0
Ang-0	Salt1	F3	fruit	-33.301	22.8607	202.537	-1.45669	0.146749	Non-significant	0
Ang-0	Salt1	F3	height	1.89128	2.40794	201.197	0.785437	0.433121	Non-significant	0
Ang-0	Salt1	F4	biomass	-74.2352	44.5489	183	-1.66638	0.0973494	Marginial	2
Ang-0	Salt1	F4	diam	-1.03829	0.833122	172	-1.24626	0.214363	Non-significant	0
Ang-0	Salt1	F4	flt	0.171538	3.93098	197	0.0436374	0.965238	Non-significant	0
Ang-0	Salt1	F4	fruit	-29.0051	20.1846	194	-1.43699	0.152331	Non-significant	0
Ang-0	Salt1	F4	height	-2.46359	2.77384	193	-0.888153	0.375564	Non-significant	0
Ang-0	Salt2	F1	biomass	84.0812	32.8298	182	2.56112	0.0112443	Significant	1
Ang-0	Salt2	F1	diam	-0.0893126	0.704442	172	-0.126785	0.899259	Non-significant	0
Ang-0	Salt2	F1	flt	19.2127	4.12348	174.259	4.66	6.28e-06	Significant	1
Ang-0	Salt2	F1	fruit	12.5932	17.0144	181	0.740146	0.46017	Non-significant	0
Ang-0	Salt2	F1	height	-2.09919	2.58816	182	-0.811075	0.418382	Non-significant	0
Ang-0	Salt2	F2	biomass	19.9455	33.4684	187.205	0.595949	0.551929	Non-significant	0
Ang-0	Salt2	F2	diam	0.192638	0.5639	167.104	0.341618	0.733068	Non-significant	0
Ang-0	Salt2	F2	flt	0.0933744	2.03599	193	0.0458618	0.963468	Non-significant	0
Ang-0	Salt2	F2	fruit	-2.13559	21.4152	192	-0.0997235	0.920668	Non-significant	0
Ang-0	Salt2	F2	height	0.120268	2.28752	190.091	0.0525758	0.958125	Non-significant	0
Ang-0	Salt2	F3	biomass	-12.516	51.05	187	-0.245171	0.806593	Non-significant	0
Ang-0	Salt2	F3	diam	0.225168	0.706514	166.66	0.318703	0.750351	Non-significant	0
Ang-0	Salt2	F3	flt	0.918153	2.34024	189.714	0.392332	0.695253	Non-significant	0
Ang-0	Salt2	F3	fruit	-10.034	23.3656	186.832	-0.429436	0.668101	Non-significant	0
Ang-0	Salt2	F3	height	0.91785	2.31194	166.666	0.397005	0.691872	Non-significant	0
Ang-0	Salt2	F4	biomass	-69.1684	33.3224	174	-2.07574	0.0393891	Significant	1
Ang-0	Salt2	F4	diam	-0.424669	0.71415	160	-0.594649	0.552918	Non-significant	0
Ang-0	Salt2	F4	flt	6.26649	3.46904	184.634	1.80641	0.0724835	Marginial	2
Ang-0	Salt2	F4	fruit	-41.9856	19.677	171.752	-2.13373	0.0342839	Significant	1
Ang-0	Salt2	F4	height	-2.11124	2.25638	183	-0.935675	0.350673	Non-significant	0
Col-0	Cd1	F1	biomass	2.17781	36.6362	203	0.0594442	0.952657	Non-significant	0
Col-0	Cd1	F1	diam	-0.183714	0.755064	195	-0.24331	0.808021	Non-significant	0
Col-0	Cd1	F1	flt	-1.70318	4.75061	193.607	-0.358517	0.720347	Non-significant	0
Col-0	Cd1	F1	fruit	23.5174	18.5682	201.679	1.26654	0.20678	Non-significant	0
Col-0	Cd1	F1	height	2.79491	2.88101	204	0.970113	0.333139	Non-significant	0
Col-0	Cd1	F2	biomass	-3.17459	32.3656	205.835	-0.0980855	0.92196	Non-significant	0
Col-0	Cd1	F2	diam	-0.350182	0.592156	198.346	-0.591368	0.554947	Non-significant	0
Col-0	Cd1	F2	flt	-0.25593	2.07963	205.729	-0.123065	0.902176	Non-significant	0
Col-0	Cd1	F2	fruit	21.0964	22.9338	206	0.919879	0.358712	Non-significant	0
Col-0	Cd1	F2	height	5.36995	2.40592	205.559	2.23198	0.0266959	Significant	1
Col-0	Cd1	F3	biomass	-3.47755	43.308	203	-0.0802983	0.936079	Non-significant	0
Col-0	Cd1	F3	diam	0.239806	0.629595	185.604	0.380889	0.703722	Non-significant	0
Col-0	Cd1	F3	flt	0.997514	2.39097	205.208	0.417201	0.676967	Non-significant	0
Col-0	Cd1	F3	fruit	5.11805	22.2507	204	0.230017	0.818309	Non-significant	0
Col-0	Cd1	F3	height	8.52763	2.22866	199.056	3.82635	0.000174052	Significant	1
Col-0	Cd1	F4	biomass	1.43914	37.0798	183	0.0388121	0.969083	Non-significant	0
Col-0	Cd1	F4	diam	1.56957	0.753226	168	2.0838	0.0386919	Significant	1
Col-0	Cd1	F4	flt	-0.29508	3.80491	198	-0.0775525	0.938262	Non-significant	0
Col-0	Cd1	F4	fruit	-10.5058	19.6772	193	-0.533908	0.59402	Non-significant	0
Col-0	Cd1	F4	height	2.22119	2.45592	193	0.904419	0.366901	Non-significant	0
Col-0	Cd2	F1	biomass	-22.7274	35.9854	194.7	-0.631571	0.528408	Non-significant	0
Col-0	Cd2	F1	diam	0.0224147	0.753865	190	0.0297331	0.976311	Non-significant	0
Col-0	Cd2	F1	flt	-3.48728	4.29981	194	-0.81103	0.418342	Non-significant	0
Col-0	Cd2	F1	fruit	-4.54987	17.8004	181.2	-0.255605	0.798546	Non-significant	0
Col-0	Cd2	F1	height	-3.75695	2.65462	197	-1.41525	0.158574	Non-significant	0
Col-0	Cd2	F2	biomass	11.8174	32.482	203.504	0.363815	0.716374	Non-significant	0
Col-0	Cd2	F2	diam	0.530962	0.587152	193.02	0.904301	0.366963	Non-significant	0
Col-0	Cd2	F2	flt	0.2183	2.03324	204	0.107366	0.914604	Non-significant	0
Col-0	Cd2	F2	fruit	22.8703	22.1468	202	1.03267	0.302994	Non-significant	0
Col-0	Cd2	F2	height	0.344251	2.48386	200.676	0.138595	0.889909	Non-significant	0
Col-0	Cd2	F3	biomass	47.7528	49.5908	198	0.962937	0.336754	Non-significant	0
Col-0	Cd2	F3	diam	-0.107546	0.646781	180.451	-0.166279	0.868123	Non-significant	0
Col-0	Cd2	F3	flt	1.42383	2.42171	199.199	0.587944	0.557236	Non-significant	0
Col-0	Cd2	F3	fruit	35.2298	23.4408	196.168	1.50293	0.134466	Non-significant	0
Col-0	Cd2	F3	height	2.74388	2.18662	196.011	1.25485	0.211028	Non-significant	0
Col-0	Cd2	F4	biomass	-23.9129	35.2302	181	-0.678762	0.498156	Non-significant	0
Col-0	Cd2	F4	diam	-0.00203909	0.744269	172	-0.00273972	0.997817	Non-significant	0
Col-0	Cd2	F4	flt	0.511406	3.75802	192.877	0.136084	0.891897	Non-significant	0
Col-0	Cd2	F4	fruit	0.328081	20.2484	192	0.0162029	0.987089	Non-significant	0
Col-0	Cd2	F4	height	-3.00249	2.35602	191	-1.27439	0.204073	Non-significant	0
Col-0	Drought	F1	biomass	3.57408	32.9586	202	0.108442	0.913753	Non-significant	0
Col-0	Drought	F1	diam	0.200904	0.665001	192	0.302112	0.762894	Non-significant	0
Col-0	Drought	F1	flt	-0.4865	3.62883	198	-0.134065	0.893487	Non-significant	0
Col-0	Drought	F1	fruit	-2.75887	16.104	202	-0.171315	0.864147	Non-significant	0
Col-0	Drought	F1	height	0.459768	2.47976	203	0.185408	0.853094	Non-significant	0
Col-0	Drought	F2	biomass	13.9521	31.6618	207.228	0.44066	0.659919	Non-significant	0
Col-0	Drought	F2	diam	0.634111	0.548962	197.666	1.15511	0.24944	Non-significant	0
Col-0	Drought	F2	flt	0.0227094	1.90863	209	0.0118983	0.990518	Non-significant	0
Col-0	Drought	F2	fruit	25.4962	21.6579	204.876	1.17722	0.240473	Non-significant	0
Col-0	Drought	F2	height	0.650528	2.40697	206	0.270269	0.787224	Non-significant	0
Col-0	Drought	F3	biomass	28.7953	46.6126	201	0.617756	0.537435	Non-significant	0
Col-0	Drought	F3	diam	-0.467294	0.663919	170.953	-0.703842	0.482489	Non-significant	0
Col-0	Drought	F3	flt	-0.102656	2.65362	207	-0.0386853	0.969179	Non-significant	0
Col-0	Drought	F3	fruit	15.9928	23.2473	203	0.687943	0.492274	Non-significant	0
Col-0	Drought	F3	height	2.80471	2.30756	201.66	1.21544	0.225618	Non-significant	0
Col-0	Drought	F4	biomass	-17.8849	35.7678	182	-0.500029	0.617658	Non-significant	0
Col-0	Drought	F4	diam	0.152986	0.741761	164	0.206247	0.836854	Non-significant	0
Col-0	Drought	F4	flt	0.0520747	3.45195	195.503	0.0150856	0.987979	Non-significant	0
Col-0	Drought	F4	fruit	-0.715556	19.1367	191	-0.0373918	0.970212	Non-significant	0
Col-0	Drought	F4	height	0.726925	2.5826	190	0.281471	0.778656	Non-significant	0
Col-0	JA	F1	biomass	-56.5432	42.5298	127	-1.3295	0.186068	Non-significant	0
Col-0	JA	F1	diam	-1.76243	0.908611	112.075	-1.9397	0.0549292	Marginial	2
Col-0	JA	F1	flt	-0.361385	5.36964	126	-0.0673015	0.946448	Non-significant	0
Col-0	JA	F1	fruit	-32.3406	24.0079	127	-1.34708	0.180352	Non-significant	0
Col-0	JA	F1	height	-6.61188	3.2212	127	-2.05261	0.0421642	Significant	1
Col-0	JA	F2	biomass	-41.472	41	129	-1.01151	0.313665	Non-significant	0
Col-0	JA	F2	diam	-0.880431	0.766845	126	-1.14812	0.253094	Non-significant	0
Col-0	JA	F2	flt	-0.0209272	2.3884	128	-0.00876202	0.993023	Non-significant	0
Col-0	JA	F2	fruit	-11.4123	24.1075	126	-0.473393	0.636752	Non-significant	0
Col-0	JA	F2	height	-1.95573	2.37416	128	-0.823756	0.41161	Non-significant	0
Col-0	JA	F3	biomass	34.7891	58.0745	121	0.599044	0.550264	Non-significant	0
Col-0	JA	F3	diam	0.412399	0.792817	106.63	0.520169	0.604024	Non-significant	0
Col-0	JA	F3	flt	0.629968	3.34332	126	0.188426	0.850846	Non-significant	0
Col-0	JA	F3	fruit	16.169	30.998	128	0.521615	0.60284	Non-significant	0
Col-0	JA	F3	height	1.14916	2.61443	128	0.439545	0.661008	Non-significant	0
Col-0	JA	F4	biomass	-28.2698	41.2694	117	-0.685005	0.494696	Non-significant	0
Col-0	JA	F4	diam	-0.598463	0.949925	102	-0.630011	0.530096	Non-significant	0
Col-0	JA	F4	flt	1.34986	4.68071	126	0.288388	0.773524	Non-significant	0
Col-0	JA	F4	fruit	-13.3249	27.5796	124	-0.483141	0.629847	Non-significant	0
Col-0	JA	F4	height	1.05001	3.50627	112.862	0.299466	0.765135	Non-significant	0
Col-0	Leaf	F1	biomass	-34.6425	38.5167	196.565	-0.899416	0.369532	Non-significant	0
Col-0	Leaf	F1	diam	-1.64598	0.73535	192	-2.23836	0.0263458	Significant	1
Col-0	Leaf	F1	flt	-0.361959	4.143	198	-0.0873664	0.930469	Non-significant	0
Col-0	Leaf	F1	fruit	-18.3934	17.4119	195.954	-1.05637	0.292098	Non-significant	0
Col-0	Leaf	F1	height	-6.12048	2.86026	204	-2.13983	0.0335561	Significant	1
Col-0	Leaf	F2	biomass	-10.0757	31.7976	204.923	-0.316869	0.751666	Non-significant	0
Col-0	Leaf	F2	diam	0.0719713	0.573348	196.616	0.125528	0.900234	Non-significant	0
Col-0	Leaf	F2	flt	-0.240091	2.09382	209	-0.114666	0.90882	Non-significant	0
Col-0	Leaf	F2	fruit	16.9018	22.526	186.309	0.750321	0.454008	Non-significant	0
Col-0	Leaf	F2	height	0.0761854	2.41348	205.179	0.0315666	0.974848	Non-significant	0
Col-0	Leaf	F3	biomass	127.402	53.6287	203	2.37563	0.0184498	Significant	1
Col-0	Leaf	F3	diam	0.404455	0.72451	186	0.558246	0.577348	Non-significant	0
Col-0	Leaf	F3	flt	0.580401	2.67692	199.956	0.216817	0.828572	Non-significant	0
Col-0	Leaf	F3	fruit	45.5639	24.4234	201	1.86559	0.0635564	Marginial	2
Col-0	Leaf	F3	height	5.05089	2.65019	201.838	1.90586	0.058089	Marginial	2
Col-0	Leaf	F4	biomass	-11.3243	36.4968	181	-0.310281	0.756704	Non-significant	0
Col-0	Leaf	F4	diam	0.490079	0.750743	166	0.652791	0.514794	Non-significant	0
Col-0	Leaf	F4	flt	-1.38925	3.65002	171.81	-0.380613	0.703961	Non-significant	0
Col-0	Leaf	F4	fruit	2.65626	19.3897	190	0.136994	0.891181	Non-significant	0
Col-0	Leaf	F4	height	-3.68663	2.66839	188	-1.38159	0.168737	Non-significant	0
Col-0	Nutrient1	F1	biomass	43.0982	35.2163	202	1.22381	0.222448	Non-significant	0
Col-0	Nutrient1	F1	diam	-0.0894552	0.692112	191	-0.12925	0.897296	Non-significant	0
Col-0	Nutrient1	F1	flt	-1.77598	4.06167	197	-0.437253	0.662407	Non-significant	0
Col-0	Nutrient1	F1	fruit	40.3745	18.2569	203	2.21146	0.0281197	Significant	1
Col-0	Nutrient1	F1	height	0.350333	2.56271	204	0.136704	0.8914	Non-significant	0
Col-0	Nutrient1	F2	biomass	68.5543	35.7076	209	1.91988	0.0562346	Marginial	2
Col-0	Nutrient1	F2	diam	0.862322	0.564621	199.235	1.52726	0.128283	Non-significant	0
Col-0	Nutrient1	F2	flt	1.04896	1.97295	209	0.53167	0.595519	Non-significant	0
Col-0	Nutrient1	F2	fruit	45.6049	21.7388	204	2.09786	0.0371491	Significant	1
Col-0	Nutrient1	F2	height	3.74882	2.16473	206	1.73177	0.084812	Marginial	2
Col-0	Nutrient1	F3	biomass	122.345	45.2548	200	2.70348	0.00745251	Significant	1
Col-0	Nutrient1	F3	diam	1.17641	0.66888	168.437	1.75878	0.080431	Marginial	2
Col-0	Nutrient1	F3	flt	3.02032	2.47144	206	1.22209	0.223071	Non-significant	0
Col-0	Nutrient1	F3	fruit	54.1672	23.6373	200.635	2.2916	0.0229667	Significant	1
Col-0	Nutrient1	F3	height	5.63133	2.06614	192.345	2.72553	0.00701243	Significant	1
Col-0	Nutrient1	F4	biomass	-30.2367	38.4118	176	-0.787172	0.43224	Non-significant	0
Col-0	Nutrient1	F4	diam	-0.279114	0.689402	166	-0.404864	0.686099	Non-significant	0
Col-0	Nutrient1	F4	flt	1.59684	3.7438	197.917	0.42653	0.670186	Non-significant	0
Col-0	Nutrient1	F4	fruit	-7.74293	19.5495	194	-0.396068	0.69249	Non-significant	0
Col-0	Nutrient1	F4	height	1.80071	2.33866	192	0.769977	0.44226	Non-significant	0
Col-0	Nutrient2	F1	biomass	-31.3551	35.9141	201	-0.873059	0.383673	Non-significant	0
Col-0	Nutrient2	F1	diam	-0.316693	0.707489	191	-0.447629	0.654928	Non-significant	0
Col-0	Nutrient2	F1	flt	-3.54073	3.88384	193.854	-0.911657	0.363082	Non-significant	0
Col-0	Nutrient2	F1	fruit	-6.24036	18.6242	197.269	-0.335067	0.73793	Non-significant	0
Col-0	Nutrient2	F1	height	-4.40882	2.70939	198.048	-1.62724	0.105276	Non-significant	0
Col-0	Nutrient2	F2	biomass	8.54334	32.2307	208.799	0.265069	0.791218	Non-significant	0
Col-0	Nutrient2	F2	diam	0.02624	0.594581	202.564	0.0441319	0.964843	Non-significant	0
Col-0	Nutrient2	F2	flt	-0.138916	2.07001	192.262	-0.0671088	0.946565	Non-significant	0
Col-0	Nutrient2	F2	fruit	15.6984	21.3213	205	0.73628	0.462402	Non-significant	0
Col-0	Nutrient2	F2	height	0.773597	2.49348	205	0.310248	0.756687	Non-significant	0
Col-0	Nutrient2	F3	biomass	23.3983	45.143	201	0.518316	0.604808	Non-significant	0
Col-0	Nutrient2	F3	diam	0.227459	0.652173	181.393	0.348771	0.727665	Non-significant	0
Col-0	Nutrient2	F3	flt	-0.198588	2.5745	206.848	-0.0771365	0.93859	Non-significant	0
Col-0	Nutrient2	F3	fruit	3.27978	22.2805	188.214	0.147204	0.883129	Non-significant	0
Col-0	Nutrient2	F3	height	0.123154	2.2199	195.892	0.0554773	0.955815	Non-significant	0
Col-0	Nutrient2	F4	biomass	-1.68991	33.1241	190	-0.0510177	0.959365	Non-significant	0
Col-0	Nutrient2	F4	diam	-0.914763	0.754077	169	-1.21309	0.226789	Non-significant	0
Col-0	Nutrient2	F4	flt	-0.750782	3.79445	191.99	-0.197863	0.843361	Non-significant	0
Col-0	Nutrient2	F4	fruit	-8.10884	20.0982	197	-0.403462	0.687046	Non-significant	0
Col-0	Nutrient2	F4	height	-1.90142	2.42093	195	-0.785406	0.433169	Non-significant	0
Col-0	Salt1	F1	biomass	-1.1243	36.296	202	-0.0309758	0.975319	Non-significant	0
Col-0	Salt1	F1	diam	0.945518	0.740671	190	1.27657	0.203312	Non-significant	0
Col-0	Salt1	F1	flt	-0.720333	4.18007	195	-0.172326	0.86336	Non-significant	0
Col-0	Salt1	F1	fruit	4.79348	17.839	200	0.268708	0.788431	Non-significant	0
Col-0	Salt1	F1	height	1.97192	2.84285	202	0.693643	0.488703	Non-significant	0
Col-0	Salt1	F2	biomass	26.6403	32.3615	200.626	0.82321	0.411366	Non-significant	0
Col-0	Salt1	F2	diam	0.870125	0.540986	201.747	1.60841	0.10931	Non-significant	0
Col-0	Salt1	F2	flt	0.306196	1.83699	205.766	0.166684	0.867783	Non-significant	0
Col-0	Salt1	F2	fruit	29.4151	22.2879	205	1.31978	0.188379	Non-significant	0
Col-0	Salt1	F2	height	2.59239	2.23094	203	1.16202	0.246592	Non-significant	0
Col-0	Salt1	F3	biomass	23.1313	45.7646	200.748	0.505442	0.613803	Non-significant	0
Col-0	Salt1	F3	diam	-0.430909	0.65426	178.303	-0.65862	0.510989	Non-significant	0
Col-0	Salt1	F3	flt	1.08576	2.44715	205.16	0.443684	0.657739	Non-significant	0
Col-0	Salt1	F3	fruit	19.0153	23.662	202.057	0.803623	0.422559	Non-significant	0
Col-0	Salt1	F3	height	3.23005	2.48977	200.589	1.29733	0.196008	Non-significant	0
Col-0	Salt1	F4	biomass	10.3411	35.4968	183	0.291325	0.771133	Non-significant	0
Col-0	Salt1	F4	diam	0.734672	0.801194	172	0.916972	0.360441	Non-significant	0
Col-0	Salt1	F4	flt	-1.79619	3.81689	197	-0.470588	0.638455	Non-significant	0
Col-0	Salt1	F4	fruit	19.948	19.3619	194	1.03027	0.304165	Non-significant	0
Col-0	Salt1	F4	height	3.38323	2.66139	193	1.27123	0.205178	Non-significant	0
Col-0	Salt2	F1	biomass	18.4903	32.8909	182	0.562169	0.574693	Non-significant	0
Col-0	Salt2	F1	diam	0.561793	0.705981	172	0.795763	0.427267	Non-significant	0
Col-0	Salt2	F1	flt	-0.705324	4.05324	175.04	-0.174015	0.862055	Non-significant	0
Col-0	Salt2	F1	fruit	16.0594	16.7241	181	0.960255	0.338208	Non-significant	0
Col-0	Salt2	F1	height	2.24534	2.59298	182	0.865931	0.387668	Non-significant	0
Col-0	Salt2	F2	biomass	2.77844	33.1754	186.896	0.08375	0.933345	Non-significant	0
Col-0	Salt2	F2	diam	0.726575	0.558316	161.245	1.30137	0.194988	Non-significant	0
Col-0	Salt2	F2	flt	0.319652	1.89392	193	0.168778	0.866148	Non-significant	0
Col-0	Salt2	F2	fruit	16.0877	21.2252	192	0.757953	0.449408	Non-significant	0
Col-0	Salt2	F2	height	6.80369	2.26434	189.168	3.00472	0.00301841	Significant	1
Col-0	Salt2	F3	biomass	-28.1244	48.7158	187	-0.577316	0.564421	Non-significant	0
Col-0	Salt2	F3	diam	-0.832425	0.666923	164.718	-1.24816	0.213745	Non-significant	0
Col-0	Salt2	F3	flt	-1.32098	2.38235	188.945	-0.554485	0.579903	Non-significant	0
Col-0	Salt2	F3	fruit	21.4995	23.7932	186.229	0.903599	0.367376	Non-significant	0
Col-0	Salt2	F3	height	4.57833	2.35364	165.243	1.94521	0.0534467	Marginial	2
Col-0	Salt2	F4	biomass	0.414078	33.592	174	0.0123267	0.990179	Non-significant	0
Col-0	Salt2	F4	diam	0.28314	0.720796	160	0.392815	0.694979	Non-significant	0
Col-0	Salt2	F4	flt	-0.672566	3.55682	184.52	-0.189092	0.850229	Non-significant	0
Col-0	Salt2	F4	fruit	1.16195	19.8289	172.139	0.0585988	0.95334	Non-significant	0
Col-0	Salt2	F4	height	3.81043	2.27446	183	1.67531	0.0955808	Marginial	2
Dja-1	Cd1	F1	biomass	-25.8399	34.2051	203	-0.755439	0.450861	Non-significant	0
Dja-1	Cd1	F1	diam	-0.353106	0.704522	195	-0.501199	0.616796	Non-significant	0
Dja-1	Cd1	F1	flt	1.00927	4.43713	191.391	0.227459	0.82031	Non-significant	0
Dja-1	Cd1	F1	fruit	9.76925	17.3378	201.018	0.563467	0.573745	Non-significant	0
Dja-1	Cd1	F1	height	-0.882652	2.68975	204	-0.328154	0.743132	Non-significant	0
Dja-1	Cd1	F2	biomass	-9.66335	32.6051	205.79	-0.296375	0.767242	Non-significant	0
Dja-1	Cd1	F2	diam	0.519451	0.596788	198.363	0.870413	0.385127	Non-significant	0
Dja-1	Cd1	F2	flt	-3.96483	2.09494	205.712	-1.89257	0.0598189	Marginial	2
Dja-1	Cd1	F2	fruit	36.6195	23.0963	206	1.58551	0.114384	Non-significant	0
Dja-1	Cd1	F2	height	0.497042	2.42501	206.595	0.204965	0.837801	Non-significant	0
Dja-1	Cd1	F3	biomass	17.4311	42.2651	203	0.412423	0.680465	Non-significant	0
Dja-1	Cd1	F3	diam	-0.0829577	0.625062	185.964	-0.132719	0.894559	Non-significant	0
Dja-1	Cd1	F3	flt	1.60073	2.33563	206.26	0.685354	0.49389	Non-significant	0
Dja-1	Cd1	F3	fruit	0.672696	21.7123	204	0.0309823	0.975314	Non-significant	0
Dja-1	Cd1	F3	height	0.56494	2.17518	198.342	0.259721	0.795348	Non-significant	0
Dja-1	Cd1	F4	biomass	10.8043	47.4923	183	0.227496	0.820292	Non-significant	0
Dja-1	Cd1	F4	diam	-0.235346	0.729841	168	-0.322462	0.747504	Non-significant	0
Dja-1	Cd1	F4	flt	1.27167	3.69103	198	0.344529	0.730814	Non-significant	0
Dja-1	Cd1	F4	fruit	27.5507	19.0881	193	1.44335	0.150544	Non-significant	0
Dja-1	Cd1	F4	height	-1.39116	2.38111	193	-0.584248	0.559736	Non-significant	0
Dja-1	Cd2	F1	biomass	13.239	38.61	195.743	0.34289	0.732049	Non-significant	0
Dja-1	Cd2	F1	diam	0.201481	0.755665	190	0.266628	0.790045	Non-significant	0
Dja-1	Cd2	F1	flt	10.7874	4.61591	194	2.337	0.0204592	Significant	1
Dja-1	Cd2	F1	fruit	-22.6424	19.0736	185.563	-1.1871	0.236704	Non-significant	0
Dja-1	Cd2	F1	height	-0.719146	3.09625	197	-0.232264	0.816574	Non-significant	0
Dja-1	Cd2	F2	biomass	37.988	32.2647	203.046	1.17739	0.240419	Non-significant	0
Dja-1	Cd2	F2	diam	0.741217	0.621699	194.222	1.19224	0.23462	Non-significant	0
Dja-1	Cd2	F2	flt	1.10514	2.02044	204	0.546977	0.584992	Non-significant	0
Dja-1	Cd2	F2	fruit	-15.5732	22.0075	202	-0.707632	0.47999	Non-significant	0
Dja-1	Cd2	F2	height	9.02544	2.4675	200.242	3.65773	0.00032529	Significant	1
Dja-1	Cd2	F3	biomass	8.99253	48.7522	198	0.184454	0.853846	Non-significant	0
Dja-1	Cd2	F3	diam	0.0827916	0.688188	179.886	0.120304	0.904377	Non-significant	0
Dja-1	Cd2	F3	flt	-0.510925	2.38019	199.02	-0.214657	0.830254	Non-significant	0
Dja-1	Cd2	F3	fruit	-35.5206	23.0486	196.381	-1.54112	0.124897	Non-significant	0
Dja-1	Cd2	F3	height	5.57449	2.15008	196.235	2.59269	0.0102397	Significant	1
Dja-1	Cd2	F4	biomass	87.8999	35.5652	181	2.47152	0.0143785	Significant	1
Dja-1	Cd2	F4	diam	1.83463	0.736811	172	2.48996	0.0137254	Significant	1
Dja-1	Cd2	F4	flt	5.17106	3.72327	193.682	1.38885	0.166474	Non-significant	0
Dja-1	Cd2	F4	fruit	16.7973	20.0615	192	0.83729	0.40347	Non-significant	0
Dja-1	Cd2	F4	height	6.91012	2.3345	191	2.95999	0.00346619	Significant	1
Dja-1	Drought	F1	biomass	-49.3083	33.2179	202	-1.48439	0.139264	Non-significant	0
Dja-1	Drought	F1	diam	-0.151963	0.670677	192	-0.226582	0.82099	Non-significant	0
Dja-1	Drought	F1	flt	-2.6607	3.65658	198	-0.727645	0.46769	Non-significant	0
Dja-1	Drought	F1	fruit	-26.5164	16.2297	202	-1.63382	0.103855	Non-significant	0
Dja-1	Drought	F1	height	-1.58965	2.49916	203	-0.636073	0.525445	Non-significant	0
Dja-1	Drought	F2	biomass	32.8972	31.8958	207.593	1.0314	0.303555	Non-significant	0
Dja-1	Drought	F2	diam	0.561772	0.589588	197.773	0.952821	0.341844	Non-significant	0
Dja-1	Drought	F2	flt	-0.877579	1.92143	209	-0.456732	0.648338	Non-significant	0
Dja-1	Drought	F2	fruit	56.4416	21.817	205.284	2.58704	0.0103711	Significant	1
Dja-1	Drought	F2	height	1.71917	2.42327	206	0.709443	0.478852	Non-significant	0
Dja-1	Drought	F3	biomass	-12.609	45.1401	201	-0.27933	0.780279	Non-significant	0
Dja-1	Drought	F3	diam	-0.441941	0.653709	170.542	-0.676052	0.499923	Non-significant	0
Dja-1	Drought	F3	flt	-1.24162	2.56946	207	-0.483223	0.629448	Non-significant	0
Dja-1	Drought	F3	fruit	-36.7932	22.4968	203	-1.63548	0.103498	Non-significant	0
Dja-1	Drought	F3	height	4.42922	2.23214	201.207	1.9843	0.0485819	Significant	1
Dja-1	Drought	F4	biomass	3.15763	35.3198	182	0.0894013	0.928861	Non-significant	0
Dja-1	Drought	F4	diam	0.775223	0.718271	164	1.07929	0.282043	Non-significant	0
Dja-1	Drought	F4	flt	0.15359	3.35027	194.84	0.0458442	0.963481	Non-significant	0
Dja-1	Drought	F4	fruit	-31.8265	18.5763	191	-1.71328	0.088283	Marginial	2
Dja-1	Drought	F4	height	7.36617	2.50644	190	2.9389	0.00370206	Significant	1
Dja-1	JA	F1	biomass	-28.0485	43.1535	127	-0.649971	0.516885	Non-significant	0
Dja-1	JA	F1	diam	1.17865	0.965853	114.106	1.22032	0.224858	Non-significant	0
Dja-1	JA	F1	flt	-5.1802	5.44757	126	-0.95092	0.343466	Non-significant	0
Dja-1	JA	F1	fruit	5.88404	24.369	127	0.241455	0.809592	Non-significant	0
Dja-1	JA	F1	height	-0.359798	3.2658	127	-0.110172	0.912447	Non-significant	0
Dja-1	JA	F2	biomass	-3.83569	40.7725	129	-0.0940755	0.925195	Non-significant	0
Dja-1	JA	F2	diam	-0.621646	0.803518	126	-0.773655	0.440584	Non-significant	0
Dja-1	JA	F2	flt	-3.83071	2.37483	128	-1.61305	0.109197	Non-significant	0
Dja-1	JA	F2	fruit	16.7986	23.9815	126	0.700484	0.484917	Non-significant	0
Dja-1	JA	F2	height	2.33983	2.36133	128	0.990893	0.323607	Non-significant	0
Dja-1	JA	F3	biomass	-42.8142	60.6967	121	-0.70538	0.481929	Non-significant	0
Dja-1	JA	F3	diam	-0.774846	0.785008	106.113	-0.987055	0.325861	Non-significant	0
Dja-1	JA	F3	flt	-0.287892	3.3195	126	-0.0867275	0.931026	Non-significant	0
Dja-1	JA	F3	fruit	-39.6287	30.753	128	-1.28861	0.199857	Non-significant	0
Dja-1	JA	F3	height	-0.658136	2.59377	128	-0.253738	0.800105	Non-significant	0
Dja-1	JA	F4	biomass	-31.9059	40.9906	117	-0.778371	0.437922	Non-significant	0
Dja-1	JA	F4	diam	0.403912	0.94487	102	0.427479	0.669932	Non-significant	0
Dja-1	JA	F4	flt	-5.8832	4.65905	126	-1.26275	0.209013	Non-significant	0
Dja-1	JA	F4	fruit	-19.4517	27.437	124	-0.708958	0.479681	Non-significant	0
Dja-1	JA	F4	height	1.10851	3.48861	112.577	0.317752	0.751262	Non-significant	0
Dja-1	Leaf	F1	biomass	-2.41935	38.8551	196.923	-0.062266	0.950414	Non-significant	0
Dja-1	Leaf	F1	diam	-0.543811	0.78779	192	-0.690299	0.49084	Non-significant	0
Dja-1	Leaf	F1	flt	1.62156	4.17999	198	0.387934	0.698481	Non-significant	0
Dja-1	Leaf	F1	fruit	-7.56997	17.5646	196.341	-0.430978	0.666957	Non-significant	0
Dja-1	Leaf	F1	height	-0.159034	2.88581	204	-0.0551089	0.956106	Non-significant	0
Dja-1	Leaf	F2	biomass	-11.5146	31.4193	205.233	-0.366482	0.714383	Non-significant	0
Dja-1	Leaf	F2	diam	-0.262863	0.605381	196.852	-0.434211	0.664611	Non-significant	0
Dja-1	Leaf	F2	flt	0.586196	2.06862	209	0.283375	0.77717	Non-significant	0
Dja-1	Leaf	F2	fruit	-19.8524	23.7668	191.865	-0.835301	0.404587	Non-significant	0
Dja-1	Leaf	F2	height	-1.14583	2.54782	205.613	-0.449731	0.653378	Non-significant	0
Dja-1	Leaf	F3	biomass	63.9315	49.3076	203	1.29658	0.196246	Non-significant	0
Dja-1	Leaf	F3	diam	-0.182696	0.717917	186	-0.254481	0.799405	Non-significant	0
Dja-1	Leaf	F3	flt	0.848551	2.60939	199.322	0.325192	0.745377	Non-significant	0
Dja-1	Leaf	F3	fruit	7.40039	22.3563	201	0.33102	0.740974	Non-significant	0
Dja-1	Leaf	F3	height	-0.00887925	2.58053	201.063	-0.00344086	0.997258	Non-significant	0
Dja-1	Leaf	F4	biomass	1.06792	39.4525	181	0.0270686	0.978435	Non-significant	0
Dja-1	Leaf	F4	diam	-0.1599	0.798624	166	-0.20022	0.841554	Non-significant	0
Dja-1	Leaf	F4	flt	3.12146	3.86915	176.461	0.806755	0.420894	Non-significant	0
Dja-1	Leaf	F4	fruit	21.5127	20.5949	190	1.04457	0.297551	Non-significant	0
Dja-1	Leaf	F4	height	-3.25722	2.83562	188	-1.14868	0.252148	Non-significant	0
Dja-1	Nutrient1	F1	biomass	-48.583	35.4954	202	-1.36871	0.172609	Non-significant	0
Dja-1	Nutrient1	F1	diam	-0.917025	0.744717	191	-1.23137	0.219697	Non-significant	0
Dja-1	Nutrient1	F1	flt	0.295297	4.09494	197	0.0721127	0.942585	Non-significant	0
Dja-1	Nutrient1	F1	fruit	-26.7912	18.3989	203	-1.45613	0.1469	Non-significant	0
Dja-1	Nutrient1	F1	height	-1.92327	2.58261	204	-0.744701	0.457309	Non-significant	0
Dja-1	Nutrient1	F2	biomass	-35.0444	35.7036	209	-0.981538	0.327463	Non-significant	0
Dja-1	Nutrient1	F2	diam	-0.257193	0.564758	199.35	-0.455404	0.649314	Non-significant	0
Dja-1	Nutrient1	F2	flt	-2.89967	1.97273	209	-1.46987	0.1431	Non-significant	0
Dja-1	Nutrient1	F2	fruit	8.74698	21.7318	204	0.402496	0.68774	Non-significant	0
Dja-1	Nutrient1	F2	height	1.64997	2.16466	206	0.762233	0.446793	Non-significant	0
Dja-1	Nutrient1	F3	biomass	11.6537	43.9742	200	0.265013	0.791272	Non-significant	0
Dja-1	Nutrient1	F3	diam	-0.738214	0.659444	166.878	-1.11945	0.264558	Non-significant	0
Dja-1	Nutrient1	F3	flt	-1.51586	2.40185	206	-0.631122	0.52866	Non-significant	0
Dja-1	Nutrient1	F3	fruit	-16.5532	22.9709	200.09	-0.720616	0.471987	Non-significant	0
Dja-1	Nutrient1	F3	height	0.817452	2.00919	190.42	0.406856	0.684571	Non-significant	0
Dja-1	Nutrient1	F4	biomass	16.7011	36.4054	176	0.458752	0.646978	Non-significant	0
Dja-1	Nutrient1	F4	diam	1.02004	0.686183	164.454	1.48654	0.139051	Non-significant	0
Dja-1	Nutrient1	F4	flt	-1.50606	3.72057	196.829	-0.404793	0.686069	Non-significant	0
Dja-1	Nutrient1	F4	fruit	-4.99538	19.4663	194	-0.256616	0.797747	Non-significant	0
Dja-1	Nutrient1	F4	height	-0.0327025	2.32911	192	-0.0140408	0.988812	Non-significant	0
Dja-1	Nutrient2	F1	biomass	-23.0181	38.0158	201	-0.605488	0.545538	Non-significant	0
Dja-1	Nutrient2	F1	diam	0.430731	0.701658	191	0.613877	0.540027	Non-significant	0
Dja-1	Nutrient2	F1	flt	4.32273	3.85383	193.875	1.12167	0.26339	Non-significant	0
Dja-1	Nutrient2	F1	fruit	-18.8917	18.4826	197.228	-1.02214	0.307969	Non-significant	0
Dja-1	Nutrient2	F1	height	-2.98414	2.68932	198.006	-1.10963	0.268505	Non-significant	0
Dja-1	Nutrient2	F2	biomass	-2.76255	32.2208	208.163	-0.085738	0.931757	Non-significant	0
Dja-1	Nutrient2	F2	diam	0.104466	0.593952	201.846	0.175883	0.860562	Non-significant	0
Dja-1	Nutrient2	F2	flt	-2.50724	2.07168	191.716	-1.21025	0.227674	Non-significant	0
Dja-1	Nutrient2	F2	fruit	-4.07983	21.328	205	-0.19129	0.848488	Non-significant	0
Dja-1	Nutrient2	F2	height	4.70616	2.49509	205	1.88616	0.0606866	Marginial	2
Dja-1	Nutrient2	F3	biomass	-25.0197	44.6523	201	-0.560323	0.575883	Non-significant	0
Dja-1	Nutrient2	F3	diam	-0.461302	0.654608	181.458	-0.704699	0.481901	Non-significant	0
Dja-1	Nutrient2	F3	flt	-2.79504	2.54601	205.816	-1.09781	0.27357	Non-significant	0
Dja-1	Nutrient2	F3	fruit	-14.6087	22.0395	182.477	-0.662841	0.508269	Non-significant	0
Dja-1	Nutrient2	F3	height	1.69103	2.19631	195.576	0.769939	0.442265	Non-significant	0
Dja-1	Nutrient2	F4	biomass	-30.2903	33.6775	190	-0.899422	0.369566	Non-significant	0
Dja-1	Nutrient2	F4	diam	-0.935674	0.803181	169	-1.16496	0.245677	Non-significant	0
Dja-1	Nutrient2	F4	flt	-2.07755	3.79421	192.139	-0.547558	0.584631	Non-significant	0
Dja-1	Nutrient2	F4	fruit	46.9225	20.1007	197	2.33437	0.020584	Significant	1
Dja-1	Nutrient2	F4	height	0.601555	2.42138	195	0.248434	0.80406	Non-significant	0
Dja-1	Salt1	F1	biomass	-3.07914	35.8893	202	-0.0857955	0.931714	Non-significant	0
Dja-1	Salt1	F1	diam	0.142612	0.847536	190	0.168266	0.866553	Non-significant	0
Dja-1	Salt1	F1	flt	1.39016	4.12914	195	0.33667	0.736727	Non-significant	0
Dja-1	Salt1	F1	fruit	22.2548	17.6365	200	1.26186	0.208467	Non-significant	0
Dja-1	Salt1	F1	height	0.513379	2.81089	202	0.182639	0.855264	Non-significant	0
Dja-1	Salt1	F2	biomass	-15.7075	32.3857	200.609	-0.485014	0.628195	Non-significant	0
Dja-1	Salt1	F2	diam	-0.584946	0.542132	202.624	-1.07897	0.281882	Non-significant	0
Dja-1	Salt1	F2	flt	-1.87186	1.83836	205.74	-1.01822	0.309769	Non-significant	0
Dja-1	Salt1	F2	fruit	5.96965	22.298	205	0.267721	0.789183	Non-significant	0
Dja-1	Salt1	F2	height	1.93916	2.23225	203	0.868705	0.386035	Non-significant	0
Dja-1	Salt1	F3	biomass	1.81832	44.4971	200.745	0.0408638	0.967445	Non-significant	0
Dja-1	Salt1	F3	diam	-0.809578	0.646815	177.657	-1.25164	0.212347	Non-significant	0
Dja-1	Salt1	F3	flt	0.986245	2.38034	205.329	0.414329	0.679066	Non-significant	0
Dja-1	Salt1	F3	fruit	-5.83595	23.0119	202.089	-0.253606	0.800058	Non-significant	0
Dja-1	Salt1	F3	height	-1.4214	2.4216	200.666	-0.586967	0.557886	Non-significant	0
Dja-1	Salt1	F4	biomass	14.7868	37.5127	183	0.394182	0.693906	Non-significant	0
Dja-1	Salt1	F4	diam	0.686229	0.834933	172	0.821897	0.412273	Non-significant	0
Dja-1	Salt1	F4	flt	1.26537	3.7209	197	0.340072	0.734165	Non-significant	0
Dja-1	Salt1	F4	fruit	5.55408	20.1738	194	0.275311	0.78337	Non-significant	0
Dja-1	Salt1	F4	height	-1.60685	2.77249	193	-0.579568	0.562882	Non-significant	0
Dja-1	Salt2	F1	biomass	NA	NA	NA	NA	NA	NA	NA
Dja-1	Salt2	F1	diam	NA	NA	NA	NA	NA	NA	NA
Dja-1	Salt2	F1	flt	NA	NA	NA	NA	NA	NA	NA
Dja-1	Salt2	F1	fruit	NA	NA	NA	NA	NA	NA	NA
Dja-1	Salt2	F1	height	NA	NA	NA	NA	NA	NA	NA
Dja-1	Salt2	F2	biomass	NA	NA	NA	NA	NA	NA	NA
Dja-1	Salt2	F2	diam	NA	NA	NA	NA	NA	NA	NA
Dja-1	Salt2	F2	flt	NA	NA	NA	NA	NA	NA	NA
Dja-1	Salt2	F2	fruit	NA	NA	NA	NA	NA	NA	NA
Dja-1	Salt2	F2	height	NA	NA	NA	NA	NA	NA	NA
Dja-1	Salt2	F3	biomass	NA	NA	NA	NA	NA	NA	NA
Dja-1	Salt2	F3	diam	NA	NA	NA	NA	NA	NA	NA
Dja-1	Salt2	F3	flt	NA	NA	NA	NA	NA	NA	NA
Dja-1	Salt2	F3	fruit	NA	NA	NA	NA	NA	NA	NA
Dja-1	Salt2	F3	height	NA	NA	NA	NA	NA	NA	NA
Dja-1	Salt2	F4	biomass	NA	NA	NA	NA	NA	NA	NA
Dja-1	Salt2	F4	diam	NA	NA	NA	NA	NA	NA	NA
Dja-1	Salt2	F4	flt	NA	NA	NA	NA	NA	NA	NA
Dja-1	Salt2	F4	fruit	NA	NA	NA	NA	NA	NA	NA
Dja-1	Salt2	F4	height	NA	NA	NA	NA	NA	NA	NA
En-1	Cd1	F1	biomass	-8.01088	35.6865	203	-0.224479	0.82261	Non-significant	0
En-1	Cd1	F1	diam	-0.505191	0.751709	195	-0.672056	0.502344	Non-significant	0
En-1	Cd1	F1	flt	1.56106	4.62597	193.445	0.337455	0.73614	Non-significant	0
En-1	Cd1	F1	fruit	-16.049	18.0875	201.803	-0.887299	0.375974	Non-significant	0
En-1	Cd1	F1	height	-3.20951	2.80581	204	-1.14388	0.254013	Non-significant	0
En-1	Cd1	F2	biomass	-12.4583	32.8181	205.85	-0.379617	0.704621	Non-significant	0
En-1	Cd1	F2	diam	0.17825	0.600935	198.488	0.296621	0.767066	Non-significant	0
En-1	Cd1	F2	flt	-3.47761	2.10854	205.802	-1.6493	0.100613	Non-significant	0
En-1	Cd1	F2	fruit	36.8003	23.2551	206	1.58246	0.115078	Non-significant	0
En-1	Cd1	F2	height	-0.203222	2.43954	205.679	-0.0833033	0.933691	Non-significant	0
En-1	Cd1	F3	biomass	2.45653	42.5196	203	0.0577739	0.953986	Non-significant	0
En-1	Cd1	F3	diam	-0.0558447	0.618402	186.195	-0.0903049	0.928142	Non-significant	0
En-1	Cd1	F3	flt	-1.03911	2.34869	205.894	-0.442423	0.658648	Non-significant	0
En-1	Cd1	F3	fruit	-29.0074	21.8379	204	-1.32831	0.185561	Non-significant	0
En-1	Cd1	F3	height	-0.185914	2.18755	198.623	-0.0849872	0.932357	Non-significant	0
En-1	Cd1	F4	biomass	-26.3573	36.4252	183	-0.723601	0.470235	Non-significant	0
En-1	Cd1	F4	diam	-0.746789	0.766157	168	-0.97472	0.331101	Non-significant	0
En-1	Cd1	F4	flt	-0.595008	3.7398	198	-0.159101	0.873751	Non-significant	0
En-1	Cd1	F4	fruit	-30.3176	19.3485	193	-1.56693	0.11877	Non-significant	0
En-1	Cd1	F4	height	-0.843074	2.41456	193	-0.349162	0.727348	Non-significant	0
En-1	Cd2	F1	biomass	-21.0101	37.7449	195.838	-0.556635	0.578412	Non-significant	0
En-1	Cd2	F1	diam	-1.76232	0.805975	190	-2.18657	0.0299954	Significant	1
En-1	Cd2	F1	flt	-6.20983	4.51272	194	-1.37607	0.170386	Non-significant	0
En-1	Cd2	F1	fruit	-4.25051	18.6446	184.756	-0.227975	0.819918	Non-significant	0
En-1	Cd2	F1	height	-7.73843	2.78532	197	-2.77829	0.00599303	Significant	1
En-1	Cd2	F2	biomass	-19.1834	32.9371	202.517	-0.582427	0.560927	Non-significant	0
En-1	Cd2	F2	diam	-0.216787	0.596044	193.332	-0.363711	0.716472	Non-significant	0
En-1	Cd2	F2	flt	-2.68872	2.06326	204	-1.30314	0.193995	Non-significant	0
En-1	Cd2	F2	fruit	6.72872	22.4803	202	0.299316	0.765006	Non-significant	0
En-1	Cd2	F2	height	0.480583	2.51972	199.623	0.190729	0.848932	Non-significant	0
En-1	Cd2	F3	biomass	22.6075	48.7208	198	0.464021	0.643143	Non-significant	0
En-1	Cd2	F3	diam	-0.597266	0.635209	180.744	-0.940267	0.348336	Non-significant	0
En-1	Cd2	F3	flt	-2.77591	2.37918	199.011	-1.16675	0.244709	Non-significant	0
En-1	Cd2	F3	fruit	8.54945	23.0339	196.357	0.371169	0.710912	Non-significant	0
En-1	Cd2	F3	height	1.54111	2.1487	196.21	0.717229	0.474086	Non-significant	0
En-1	Cd2	F4	biomass	-48.3002	34.3815	181	-1.40483	0.161785	Non-significant	0
En-1	Cd2	F4	diam	-0.79111	0.749864	172	-1.055	0.292903	Non-significant	0
En-1	Cd2	F4	flt	0.736523	3.6755	193.104	0.200387	0.841389	Non-significant	0
En-1	Cd2	F4	fruit	-42.3427	19.7979	192	-2.13874	0.0337201	Significant	1
En-1	Cd2	F4	height	-2.46269	2.304	191	-1.06888	0.286475	Non-significant	0
En-1	Drought	F1	biomass	47.7134	34.2838	202	1.39172	0.165538	Non-significant	0
En-1	Drought	F1	diam	1.6023	0.753144	192	2.12748	0.0346559	Significant	1
En-1	Drought	F1	flt	3.36779	3.77561	198	0.891985	0.373484	Non-significant	0
En-1	Drought	F1	fruit	32.4906	16.7482	202	1.93994	0.0537787	Marginial	2
En-1	Drought	F1	height	7.52409	2.57911	203	2.91732	0.00392815	Significant	1
En-1	Drought	F2	biomass	-2.7707	32.0933	206.995	-0.0863326	0.931285	Non-significant	0
En-1	Drought	F2	diam	-0.669172	0.557468	197.538	-1.20038	0.23143	Non-significant	0
En-1	Drought	F2	flt	-2.36192	1.93528	209	-1.22045	0.223668	Non-significant	0
En-1	Drought	F2	fruit	39.9263	21.9546	204.636	1.81858	0.0704369	Marginial	2
En-1	Drought	F2	height	2.75843	2.44112	206	1.12999	0.259796	Non-significant	0
En-1	Drought	F3	biomass	37.657	45.1609	201	0.83384	0.405361	Non-significant	0
En-1	Drought	F3	diam	0.38428	0.684267	169.539	0.561594	0.575134	Non-significant	0
En-1	Drought	F3	flt	0.231206	2.57104	207	0.089927	0.928432	Non-significant	0
En-1	Drought	F3	fruit	0.93689	22.511	203	0.0416191	0.966843	Non-significant	0
En-1	Drought	F3	height	1.23887	2.2325	200.645	0.554924	0.579565	Non-significant	0
En-1	Drought	F4	biomass	29.8915	34.6705	182	0.862158	0.389735	Non-significant	0
En-1	Drought	F4	diam	0.969747	0.745354	164	1.30106	0.195065	Non-significant	0
En-1	Drought	F4	flt	1.37851	3.35456	195.393	0.410935	0.681571	Non-significant	0
En-1	Drought	F4	fruit	3.38668	18.5784	191	0.182291	0.855547	Non-significant	0
En-1	Drought	F4	height	2.97763	2.50671	190	1.18787	0.236369	Non-significant	0
En-1	JA	F1	biomass	-68.8428	42.5105	127	-1.61943	0.107835	Non-significant	0
En-1	JA	F1	diam	-2.80911	0.908389	112.102	-3.09241	0.00250579	Significant	1
En-1	JA	F1	flt	-5.11309	5.36906	126	-0.952326	0.342755	Non-significant	0
En-1	JA	F1	fruit	-10.2142	23.9996	127	-0.425599	0.67112	Non-significant	0
En-1	JA	F1	height	-10.5003	3.21883	127	-3.26216	0.00142018	Significant	1
En-1	JA	F2	biomass	23.9614	41	129	0.584424	0.559956	Non-significant	0
En-1	JA	F2	diam	-0.580431	0.766845	126	-0.756907	0.450518	Non-significant	0
En-1	JA	F2	flt	-0.854261	2.3884	128	-0.357671	0.721179	Non-significant	0
En-1	JA	F2	fruit	9.38321	26.5639	126	0.353231	0.724505	Non-significant	0
En-1	JA	F2	height	-2.95573	2.37416	128	-1.24496	0.215422	Non-significant	0
En-1	JA	F3	biomass	12.6161	58.0625	121	0.217284	0.828353	Non-significant	0
En-1	JA	F3	diam	0.332329	0.791712	106.403	0.41976	0.675507	Non-significant	0
En-1	JA	F3	flt	0.937797	3.34202	126	0.280608	0.779472	Non-significant	0
En-1	JA	F3	fruit	-29.2312	30.9891	128	-0.943274	0.347318	Non-significant	0
En-1	JA	F3	height	-0.051076	2.61368	128	-0.0195418	0.984439	Non-significant	0
En-1	JA	F4	biomass	-26.353	44.665	117	-0.590015	0.556318	Non-significant	0
En-1	JA	F4	diam	-0.577416	0.947135	102	-0.609645	0.543453	Non-significant	0
En-1	JA	F4	flt	2.70631	4.65502	126	0.581375	0.562026	Non-significant	0
En-1	JA	F4	fruit	9.97392	27.4301	124	0.363612	0.716767	Non-significant	0
En-1	JA	F4	height	-2.68413	3.48818	112.405	-0.769492	0.443215	Non-significant	0
En-1	Leaf	F1	biomass	-7.14474	42.289	198.732	-0.16895	0.866008	Non-significant	0
En-1	Leaf	F1	diam	-1.04503	0.820592	192	-1.27351	0.204377	Non-significant	0
En-1	Leaf	F1	flt	-1.75704	4.55221	198	-0.385975	0.69993	Non-significant	0
En-1	Leaf	F1	fruit	6.05157	19.1207	198.391	0.316494	0.751961	Non-significant	0
En-1	Leaf	F1	height	-1.46505	3.14246	204	-0.466212	0.641561	Non-significant	0
En-1	Leaf	F2	biomass	-8.0072	31.7017	205.702	-0.25258	0.800845	Non-significant	0
En-1	Leaf	F2	diam	0.0335095	0.571857	197.493	0.0585978	0.953332	Non-significant	0
En-1	Leaf	F2	flt	-1.31555	2.08577	209	-0.630726	0.528909	Non-significant	0
En-1	Leaf	F2	fruit	2.88571	22.4472	190.921	0.128556	0.897845	Non-significant	0
En-1	Leaf	F2	height	-3.45611	2.404	205.921	-1.43765	0.152053	Non-significant	0
En-1	Leaf	F3	biomass	44.2374	49.3239	203	0.896877	0.370847	Non-significant	0
En-1	Leaf	F3	diam	0.457931	0.70568	186	0.648921	0.51719	Non-significant	0
En-1	Leaf	F3	flt	1.48735	2.61054	199.32	0.569746	0.569491	Non-significant	0
En-1	Leaf	F3	fruit	8.6184	22.3648	201	0.385356	0.700382	Non-significant	0
En-1	Leaf	F3	height	-0.791131	2.58171	201.282	-0.306437	0.759589	Non-significant	0
En-1	Leaf	F4	biomass	22.452	36.6598	181	0.612442	0.541014	Non-significant	0
En-1	Leaf	F4	diam	0.828909	0.78046	166	1.06208	0.289743	Non-significant	0
En-1	Leaf	F4	flt	-0.792256	3.65925	172.415	-0.216507	0.828848	Non-significant	0
En-1	Leaf	F4	fruit	15.372	19.4522	190	0.790246	0.430369	Non-significant	0
En-1	Leaf	F4	height	2.07139	2.67852	188	0.773333	0.440297	Non-significant	0
En-1	Nutrient1	F1	biomass	26.5024	37.1109	202	0.714142	0.475964	Non-significant	0
En-1	Nutrient1	F1	diam	0.931584	0.742481	191	1.25469	0.211124	Non-significant	0
En-1	Nutrient1	F1	flt	-0.293252	4.28359	197	-0.0684593	0.945489	Non-significant	0
En-1	Nutrient1	F1	fruit	43.4395	19.2378	203	2.25803	0.0250078	Significant	1
En-1	Nutrient1	F1	height	4.6047	2.69966	204	1.70566	0.089593	Marginial	2
En-1	Nutrient1	F2	biomass	15.3837	35.5407	209	0.432848	0.665572	Non-significant	0
En-1	Nutrient1	F2	diam	0.65303	0.562323	200.054	1.16131	0.2469	Non-significant	0
En-1	Nutrient1	F2	flt	-2.3443	1.96374	209	-1.19379	0.233912	Non-significant	0
En-1	Nutrient1	F2	fruit	56.5632	21.6309	204	2.61492	0.00959114	Significant	1
En-1	Nutrient1	F2	height	-0.212779	2.15465	206	-0.0987533	0.92143	Non-significant	0
En-1	Nutrient1	F3	biomass	70.9165	43.9334	200	1.61418	0.108064	Non-significant	0
En-1	Nutrient1	F3	diam	0.220514	0.650165	165.269	0.339166	0.734916	Non-significant	0
En-1	Nutrient1	F3	flt	2.12344	2.39955	206	0.884933	0.377224	Non-significant	0
En-1	Nutrient1	F3	fruit	4.40335	22.944	199.953	0.191917	0.848002	Non-significant	0
En-1	Nutrient1	F3	height	-2.43155	2.00705	190.194	-1.2115	0.227205	Non-significant	0
En-1	Nutrient1	F4	biomass	-41.0561	41.841	176	-0.981239	0.327822	Non-significant	0
En-1	Nutrient1	F4	diam	-0.730683	0.7195	164.053	-1.01554	0.311342	Non-significant	0
En-1	Nutrient1	F4	flt	1.19544	3.74838	197.23	0.318922	0.750123	Non-significant	0
En-1	Nutrient1	F4	fruit	-0.775509	19.6107	194	-0.0395452	0.968496	Non-significant	0
En-1	Nutrient1	F4	height	-3.59122	2.34694	192	-1.53017	0.127621	Non-significant	0
En-1	Nutrient2	F1	biomass	35.7606	39.1219	201	0.914083	0.361769	Non-significant	0
En-1	Nutrient2	F1	diam	2.22228	0.785537	191	2.82899	0.0051682	Significant	1
En-1	Nutrient2	F1	flt	2.10083	4.23074	193.752	0.496562	0.620061	Non-significant	0
En-1	Nutrient2	F1	fruit	11.4302	20.2821	197.895	0.563563	0.57369	Non-significant	0
En-1	Nutrient2	F1	height	3.60924	2.95236	198.496	1.22249	0.222971	Non-significant	0
En-1	Nutrient2	F2	biomass	24.0937	32.257	207.612	0.746931	0.45595	Non-significant	0
En-1	Nutrient2	F2	diam	0.938066	0.59495	201.325	1.57671	0.116432	Non-significant	0
En-1	Nutrient2	F2	flt	-2.29753	2.07361	192.677	-1.10798	0.269251	Non-significant	0
En-1	Nutrient2	F2	fruit	21.2163	21.3546	205	0.993521	0.321627	Non-significant	0
En-1	Nutrient2	F2	height	0.603767	2.498	205	0.2417	0.809254	Non-significant	0
En-1	Nutrient2	F3	biomass	-1.17671	44.3778	201	-0.0265158	0.978872	Non-significant	0
En-1	Nutrient2	F3	diam	-0.498598	0.68316	182.509	-0.72984	0.466424	Non-significant	0
En-1	Nutrient2	F3	flt	-0.107026	2.53073	206.583	-0.0422907	0.966308	Non-significant	0
En-1	Nutrient2	F3	fruit	-24.2142	21.9093	185.524	-1.1052	0.270503	Non-significant	0
En-1	Nutrient2	F3	height	-0.668978	2.18268	195.326	-0.306493	0.759555	Non-significant	0
En-1	Nutrient2	F4	biomass	-16.7415	32.6405	190	-0.512906	0.608613	Non-significant	0
En-1	Nutrient2	F4	diam	-0.728587	0.769804	169	-0.946458	0.345266	Non-significant	0
En-1	Nutrient2	F4	flt	-0.830428	3.74003	191.596	-0.222038	0.824521	Non-significant	0
En-1	Nutrient2	F4	fruit	-4.46742	19.8064	197	-0.225555	0.821782	Non-significant	0
En-1	Nutrient2	F4	height	3.00189	2.38626	195	1.25799	0.209899	Non-significant	0
En-1	Salt1	F1	biomass	17.1943	37.6429	202	0.456773	0.648325	Non-significant	0
En-1	Salt1	F1	diam	-0.590045	0.785913	190	-0.750776	0.453716	Non-significant	0
En-1	Salt1	F1	flt	-0.461866	4.33124	195	-0.106636	0.915187	Non-significant	0
En-1	Salt1	F1	fruit	37.0418	18.4999	200	2.00227	0.0466061	Significant	1
En-1	Salt1	F1	height	-7.67645	2.94886	202	-2.60319	0.00992119	Significant	1
En-1	Salt1	F2	biomass	-35.5532	32.2099	200.286	-1.1038	0.271005	Non-significant	0
En-1	Salt1	F2	diam	-0.334728	0.538812	202.438	-0.621233	0.535145	Non-significant	0
En-1	Salt1	F2	flt	-1.12358	1.82823	205.581	-0.614572	0.539517	Non-significant	0
En-1	Salt1	F2	fruit	8.44757	22.1749	205	0.380952	0.703633	Non-significant	0
En-1	Salt1	F2	height	-1.1811	2.58228	203	-0.457387	0.647882	Non-significant	0
En-1	Salt1	F3	biomass	37.479	47.1126	200.751	0.795521	0.42725	Non-significant	0
En-1	Salt1	F3	diam	-1.26625	0.630859	177.135	-2.00719	0.0462501	Significant	1
En-1	Salt1	F3	flt	5.42718	2.36436	205.205	2.29541	0.0227203	Significant	1
En-1	Salt1	F3	fruit	-5.90436	22.8565	201.956	-0.258323	0.796421	Non-significant	0
En-1	Salt1	F3	height	-15.019	2.40476	200.557	-6.25	2.48e-09	Significant	1
En-1	Salt1	F4	biomass	-15.0021	33.8291	183	-0.443468	0.657951	Non-significant	0
En-1	Salt1	F4	diam	-1.06367	0.785843	172	-1.35354	0.17766	Non-significant	0
En-1	Salt1	F4	flt	2.88203	3.6483	197	0.789964	0.430498	Non-significant	0
En-1	Salt1	F4	fruit	17.6004	18.4973	194	0.951512	0.342529	Non-significant	0
En-1	Salt1	F4	height	-11.1189	2.54191	193	-4.37	1.99e-05	Significant	1
En-1	Salt2	F1	biomass	-5.47152	34.5923	182	-0.158172	0.874497	Non-significant	0
En-1	Salt2	F1	diam	0.0177238	0.757278	172	0.0234046	0.981355	Non-significant	0
En-1	Salt2	F1	flt	0.0130026	4.51186	173.019	0.00288186	0.997704	Non-significant	0
En-1	Salt2	F1	fruit	-6.0589	17.5961	181	-0.344331	0.730997	Non-significant	0
En-1	Salt2	F1	height	0.116286	2.7271	182	0.0426409	0.966035	Non-significant	0
En-1	Salt2	F2	biomass	-26.7659	33.6903	187.174	-0.794469	0.427929	Non-significant	0
En-1	Salt2	F2	diam	-0.517652	0.567298	162.059	-0.912487	0.362868	Non-significant	0
En-1	Salt2	F2	flt	-2.56183	1.92308	193	-1.33215	0.184383	Non-significant	0
En-1	Salt2	F2	fruit	8.61867	21.5604	192	0.399746	0.689788	Non-significant	0
En-1	Salt2	F2	height	-3.44477	2.2994	189.044	-1.49812	0.135771	Non-significant	0
En-1	Salt2	F3	biomass	43.081	50.2429	187	0.857454	0.392292	Non-significant	0
En-1	Salt2	F3	diam	0.146178	0.687065	165.532	0.212758	0.831778	Non-significant	0
En-1	Salt2	F3	flt	-0.0809189	2.3076	189.531	-0.0350663	0.972064	Non-significant	0
En-1	Salt2	F3	fruit	-23.695	24.5421	186.652	-0.965482	0.335553	Non-significant	0
En-1	Salt2	F3	height	-1.71257	2.42624	168.132	-0.705854	0.481256	Non-significant	0
En-1	Salt2	F4	biomass	15.2603	35.0143	174	0.435829	0.663501	Non-significant	0
En-1	Salt2	F4	diam	1.19449	0.774787	160	1.5417	0.125122	Non-significant	0
En-1	Salt2	F4	flt	1.43143	3.48053	184.686	0.411269	0.681352	Non-significant	0
En-1	Salt2	F4	fruit	2.11327	20.6568	174.097	0.102304	0.918633	Non-significant	0
En-1	Salt2	F4	height	2.07202	2.37063	183	0.874037	0.383244	Non-significant	0
Fei-0	Cd1	F1	biomass	-179.608	35.3327	203	-5.08	8.4e-07	Significant	1
Fei-0	Cd1	F1	diam	-2.37003	0.727826	195	-3.25631	0.00133106	Significant	1
Fei-0	Cd1	F1	flt	-4.44606	4.58132	192.409	-0.970475	0.333028	Non-significant	0
Fei-0	Cd1	F1	fruit	-29.7424	17.9116	201.251	-1.66051	0.0983689	Marginial	2
Fei-0	Cd1	F1	height	-5.3537	2.77836	204	-1.92693	0.0553781	Marginial	2
Fei-0	Cd1	F2	biomass	-7.21844	33.5121	206.148	-0.215398	0.82967	Non-significant	0
Fei-0	Cd1	F2	diam	-0.717094	0.6133	198.907	-1.16924	0.243707	Non-significant	0
Fei-0	Cd1	F2	flt	0.796742	2.15322	206.245	0.370024	0.711745	Non-significant	0
Fei-0	Cd1	F2	fruit	19.7397	25.1406	206	0.785171	0.433256	Non-significant	0
Fei-0	Cd1	F2	height	-1.29741	2.49201	206.28	-0.520629	0.603184	Non-significant	0
Fei-0	Cd1	F3	biomass	-94.8955	43.6941	203	-2.17181	0.0310288	Significant	1
Fei-0	Cd1	F3	diam	-0.342007	0.635674	186.297	-0.538023	0.591204	Non-significant	0
Fei-0	Cd1	F3	flt	-3.2461	2.41451	206.262	-1.34441	0.180292	Non-significant	0
Fei-0	Cd1	F3	fruit	-11.6343	22.4457	204	-0.518333	0.604788	Non-significant	0
Fei-0	Cd1	F3	height	-3.06545	2.2482	199.114	-1.36351	0.174261	Non-significant	0
Fei-0	Cd1	F4	biomass	32.5115	43.6195	183	0.745344	0.45702	Non-significant	0
Fei-0	Cd1	F4	diam	0.824984	0.872788	168	0.945229	0.3459	Non-significant	0
Fei-0	Cd1	F4	flt	-2.08847	4.07357	198	-0.512687	0.608742	Non-significant	0
Fei-0	Cd1	F4	fruit	-22.6313	22.8139	193	-0.992	0.322439	Non-significant	0
Fei-0	Cd1	F4	height	-1.17663	2.84653	193	-0.413354	0.679806	Non-significant	0
Fei-0	Cd2	F1	biomass	-174.584	37.3886	195.034	-4.67	5.61e-06	Significant	1
Fei-0	Cd2	F1	diam	-1.96525	0.829271	190	-2.36985	0.0187974	Significant	1
Fei-0	Cd2	F1	flt	-11.256	4.469	194	-2.51867	0.0125875	Significant	1
Fei-0	Cd2	F1	fruit	-11.1404	19.519	187.311	-0.570745	0.568856	Non-significant	0
Fei-0	Cd2	F1	height	1.18055	2.91879	197	0.404464	0.68631	Non-significant	0
Fei-0	Cd2	F2	biomass	-41.8621	33.8785	202.974	-1.23565	0.218016	Non-significant	0
Fei-0	Cd2	F2	diam	-0.393675	0.612709	193.98	-0.642515	0.521297	Non-significant	0
Fei-0	Cd2	F2	flt	-2.38743	2.12157	204	-1.12531	0.261779	Non-significant	0
Fei-0	Cd2	F2	fruit	-42.001	23.1104	202	-1.81741	0.0706367	Marginial	2
Fei-0	Cd2	F2	height	0.120057	2.59212	200.156	0.0463161	0.963105	Non-significant	0
Fei-0	Cd2	F3	biomass	-39.1165	50.6805	198	-0.771826	0.441137	Non-significant	0
Fei-0	Cd2	F3	diam	-0.323173	0.661323	180.636	-0.488676	0.625664	Non-significant	0
Fei-0	Cd2	F3	flt	-0.858246	2.47421	199.112	-0.346877	0.72905	Non-significant	0
Fei-0	Cd2	F3	fruit	-23.1866	23.9731	196.641	-0.967194	0.334635	Non-significant	0
Fei-0	Cd2	F3	height	-2.35463	2.23637	196.497	-1.05288	0.293689	Non-significant	0
Fei-0	Cd2	F4	biomass	70.326	38.6618	181	1.81901	0.0705632	Marginial	2
Fei-0	Cd2	F4	diam	0.502336	0.799374	172	0.628411	0.530568	Non-significant	0
Fei-0	Cd2	F4	flt	0.0451611	4.03999	193.261	0.0111785	0.991093	Non-significant	0
Fei-0	Cd2	F4	fruit	-50.9449	21.7644	192	-2.34074	0.0202719	Significant	1
Fei-0	Cd2	F4	height	0.811723	2.53252	191	0.32052	0.748924	Non-significant	0
Fei-0	Drought	F1	biomass	-69.6371	33.852	202	-2.05711	0.0409607	Significant	1
Fei-0	Drought	F1	diam	-1.69733	0.725347	192	-2.34003	0.0203094	Significant	1
Fei-0	Drought	F1	flt	-2.52747	3.72605	198	-0.678323	0.498359	Non-significant	0
Fei-0	Drought	F1	fruit	-25.8076	16.5391	202	-1.5604	0.12023	Non-significant	0
Fei-0	Drought	F1	height	0.314081	2.54691	203	0.123319	0.901977	Non-significant	0
Fei-0	Drought	F2	biomass	68.5264	33.1322	207.549	2.06827	0.039854	Significant	1
Fei-0	Drought	F2	diam	-0.0247063	0.574989	197.984	-0.0429683	0.96577	Non-significant	0
Fei-0	Drought	F2	flt	1.90801	1.99588	209	0.955973	0.340191	Non-significant	0
Fei-0	Drought	F2	fruit	-43.7467	22.6595	205.22	-1.93062	0.0549086	Marginial	2
Fei-0	Drought	F2	height	1.5801	2.51729	206	0.627698	0.530897	Non-significant	0
Fei-0	Drought	F3	biomass	-36.3554	47.0719	201	-0.772338	0.440822	Non-significant	0
Fei-0	Drought	F3	diam	0.223285	0.669929	168.807	0.333297	0.739324	Non-significant	0
Fei-0	Drought	F3	flt	-3.20135	2.67949	207	-1.19476	0.233547	Non-significant	0
Fei-0	Drought	F3	fruit	-3.52564	23.4602	203	-0.150282	0.880692	Non-significant	0
Fei-0	Drought	F3	height	-5.15054	2.32762	201.267	-2.2128	0.0280356	Significant	1
Fei-0	Drought	F4	biomass	-15.1724	38.5276	182	-0.393805	0.694186	Non-significant	0
Fei-0	Drought	F4	diam	-0.169689	0.78101	164	-0.217269	0.828269	Non-significant	0
Fei-0	Drought	F4	flt	2.39276	3.42901	194.967	0.697799	0.486134	Non-significant	0
Fei-0	Drought	F4	fruit	-25.2108	20.2129	191	-1.24726	0.21383	Non-significant	0
Fei-0	Drought	F4	height	-4.27541	2.72683	190	-1.56791	0.118567	Non-significant	0
Fei-0	JA	F1	biomass	-71.7649	42.7834	127	-1.6774	0.0959232	Marginial	2
Fei-0	JA	F1	diam	-1.90007	0.955944	113.712	-1.98764	0.0492548	Significant	1
Fei-0	JA	F1	flt	1.59689	5.40008	126	0.295717	0.767933	Non-significant	0
Fei-0	JA	F1	fruit	0.308621	24.1596	127	0.0127742	0.989828	Non-significant	0
Fei-0	JA	F1	height	-1.42469	3.23769	127	-0.440032	0.660662	Non-significant	0
Fei-0	JA	F2	biomass	-22.9368	41.0665	129	-0.558527	0.577453	Non-significant	0
Fei-0	JA	F2	diam	0.280391	0.767426	126	0.365365	0.715451	Non-significant	0
Fei-0	JA	F2	flt	0.125772	2.39247	128	0.05257	0.958156	Non-significant	0
Fei-0	JA	F2	fruit	10.7523	24.1444	126	0.445331	0.656845	Non-significant	0
Fei-0	JA	F2	height	-0.374681	2.3781	128	-0.157555	0.875056	Non-significant	0
Fei-0	JA	F3	biomass	39.9183	58.4151	121	0.683356	0.495688	Non-significant	0
Fei-0	JA	F3	diam	0.368154	0.796927	106.557	0.461967	0.645047	Non-significant	0
Fei-0	JA	F3	flt	4.16976	3.36171	126	1.24037	0.217145	Non-significant	0
Fei-0	JA	F3	fruit	-32.4047	31.1704	128	-1.0396	0.300486	Non-significant	0
Fei-0	JA	F3	height	-2.08716	2.62897	128	-0.79391	0.428717	Non-significant	0
Fei-0	JA	F4	biomass	-76.1192	48.2252	117	-1.57841	0.117171	Non-significant	0
Fei-0	JA	F4	diam	-1.37237	1.05658	102	-1.29888	0.196913	Non-significant	0
Fei-0	JA	F4	flt	0.0533325	5.18046	126	0.0102949	0.991802	Non-significant	0
Fei-0	JA	F4	fruit	29.0343	30.5145	124	0.951492	0.343206	Non-significant	0
Fei-0	JA	F4	height	0.327477	3.87041	117.364	0.0846104	0.932715	Non-significant	0
Fei-0	Leaf	F1	biomass	-9.64394	40.1643	197.473	-0.240112	0.810492	Non-significant	0
Fei-0	Leaf	F1	diam	0.443649	0.767583	192	0.577982	0.563953	Non-significant	0
Fei-0	Leaf	F1	flt	-8.66201	4.32144	198	-2.00443	0.0463867	Significant	1
Fei-0	Leaf	F1	fruit	20.7565	18.1564	196.933	1.14321	0.254341	Non-significant	0
Fei-0	Leaf	F1	height	-0.241273	2.98327	204	-0.0808751	0.935621	Non-significant	0
Fei-0	Leaf	F2	biomass	-57.2285	32.9638	205.684	-1.7361	0.0840434	Marginial	2
Fei-0	Leaf	F2	diam	0.0449599	0.632517	197.277	0.071081	0.943405	Non-significant	0
Fei-0	Leaf	F2	flt	-1.90325	2.1686	209	-0.877643	0.381145	Non-significant	0
Fei-0	Leaf	F2	fruit	-11.0119	23.3269	193.621	-0.472071	0.637407	Non-significant	0
Fei-0	Leaf	F2	height	-8.20421	2.49971	205.903	-3.28207	0.00121046	Significant	1
Fei-0	Leaf	F3	biomass	10.596	50.6268	203	0.209297	0.834427	Non-significant	0
Fei-0	Leaf	F3	diam	1.0407	0.723646	186	1.43814	0.152074	Non-significant	0
Fei-0	Leaf	F3	flt	-4.13016	2.67872	199.648	-1.54184	0.124695	Non-significant	0
Fei-0	Leaf	F3	fruit	28.8525	22.9465	201	1.25738	0.210075	Non-significant	0
Fei-0	Leaf	F3	height	-2.7605	2.64938	201.498	-1.04195	0.298686	Non-significant	0
Fei-0	Leaf	F4	biomass	65.9012	43.7122	181	1.50762	0.133396	Non-significant	0
Fei-0	Leaf	F4	diam	-0.365558	0.768397	166	-0.475741	0.634884	Non-significant	0
Fei-0	Leaf	F4	flt	7.80413	3.73147	173.676	2.09143	0.037944	Significant	1
Fei-0	Leaf	F4	fruit	-17.5199	19.8339	190	-0.883331	0.378174	Non-significant	0
Fei-0	Leaf	F4	height	-5.47374	2.72975	188	-2.00521	0.0463745	Significant	1
Fei-0	Nutrient1	F1	biomass	-20.438	36.5861	202	-0.558628	0.577034	Non-significant	0
Fei-0	Nutrient1	F1	diam	-0.293827	0.718953	191	-0.408687	0.683227	Non-significant	0
Fei-0	Nutrient1	F1	flt	-4.66518	4.21986	197	-1.10553	0.270279	Non-significant	0
Fei-0	Nutrient1	F1	fruit	11.5883	18.9675	203	0.610955	0.541913	Non-significant	0
Fei-0	Nutrient1	F1	height	1.32886	2.66216	204	0.499168	0.618199	Non-significant	0
Fei-0	Nutrient1	F2	biomass	7.55733	36.9253	209	0.204665	0.838033	Non-significant	0
Fei-0	Nutrient1	F2	diam	0.362886	0.584055	199.395	0.621322	0.535097	Non-significant	0
Fei-0	Nutrient1	F2	flt	1.8583	2.04024	209	0.910824	0.363438	Non-significant	0
Fei-0	Nutrient1	F2	fruit	-3.68024	22.4748	204	-0.16375	0.87009	Non-significant	0
Fei-0	Nutrient1	F2	height	-3.22766	2.23857	206	-1.44184	0.150866	Non-significant	0
Fei-0	Nutrient1	F3	biomass	-8.25966	45.3009	200	-0.182329	0.855509	Non-significant	0
Fei-0	Nutrient1	F3	diam	0.189111	0.669798	168.16	0.282341	0.778029	Non-significant	0
Fei-0	Nutrient1	F3	flt	1.97837	2.47496	206	0.799356	0.425005	Non-significant	0
Fei-0	Nutrient1	F3	fruit	-10.0352	23.6674	200.412	-0.424012	0.672012	Non-significant	0
Fei-0	Nutrient1	F3	height	-2.02094	2.0691	192.078	-0.976727	0.329933	Non-significant	0
Fei-0	Nutrient1	F4	biomass	-65.8402	39.8327	176	-1.65292	0.10013	Non-significant	0
Fei-0	Nutrient1	F4	diam	0.4688	0.702716	165.954	0.667126	0.505618	Non-significant	0
Fei-0	Nutrient1	F4	flt	-0.459668	3.81086	197.567	-0.12062	0.904114	Non-significant	0
Fei-0	Nutrient1	F4	fruit	-32.3813	19.9149	194	-1.62598	0.105576	Non-significant	0
Fei-0	Nutrient1	F4	height	-3.91773	2.38245	192	-1.64441	0.101727	Non-significant	0
Fei-0	Nutrient2	F1	biomass	-61.0566	36.3576	201	-1.67934	0.0946403	Marginial	2
Fei-0	Nutrient2	F1	diam	-0.552141	0.75957	191	-0.726912	0.46817	Non-significant	0
Fei-0	Nutrient2	F1	flt	-7.03078	3.92895	194.181	-1.78948	0.0750961	Marginial	2
Fei-0	Nutrient2	F1	fruit	-2.34149	18.8493	197.727	-0.124222	0.901266	Non-significant	0
Fei-0	Nutrient2	F1	height	-2.91875	2.74303	198.386	-1.06406	0.288594	Non-significant	0
Fei-0	Nutrient2	F2	biomass	28.0071	33.198	208.556	0.843638	0.399839	Non-significant	0
Fei-0	Nutrient2	F2	diam	0.419767	0.612206	202.251	0.685664	0.49371	Non-significant	0
Fei-0	Nutrient2	F2	flt	-0.172111	2.13178	194.057	-0.0807356	0.935735	Non-significant	0
Fei-0	Nutrient2	F2	fruit	24.2988	21.9651	205	1.10624	0.269918	Non-significant	0
Fei-0	Nutrient2	F2	height	-1.4026	2.56893	205	-0.545984	0.58567	Non-significant	0
Fei-0	Nutrient2	F3	biomass	45.881	46.0676	201	0.99595	0.320472	Non-significant	0
Fei-0	Nutrient2	F3	diam	0.909353	0.665696	181.836	1.36602	0.17362	Non-significant	0
Fei-0	Nutrient2	F3	flt	-0.949218	2.62673	206.02	-0.361368	0.718195	Non-significant	0
Fei-0	Nutrient2	F3	fruit	-28.0663	22.7284	185.603	-1.23486	0.218445	Non-significant	0
Fei-0	Nutrient2	F3	height	-2.31792	2.26498	196.617	-1.02337	0.307389	Non-significant	0
Fei-0	Nutrient2	F4	biomass	1.54806	34.4481	190	0.0449388	0.964203	Non-significant	0
Fei-0	Nutrient2	F4	diam	0.756739	0.810685	169	0.933456	0.351916	Non-significant	0
Fei-0	Nutrient2	F4	flt	0.60832	4.09544	194.406	0.148536	0.882074	Non-significant	0
Fei-0	Nutrient2	F4	fruit	-39.5459	21.6261	197	-1.82862	0.0689683	Marginial	2
Fei-0	Nutrient2	F4	height	-3.91065	2.60515	195	-1.50112	0.134941	Non-significant	0
Fei-0	Salt1	F1	biomass	-59.0384	37.4475	202	-1.57656	0.116461	Non-significant	0
Fei-0	Salt1	F1	diam	-1.99305	0.812669	190	-2.45247	0.0150907	Significant	1
Fei-0	Salt1	F1	flt	-5.53532	4.58406	195	-1.20752	0.228696	Non-significant	0
Fei-0	Salt1	F1	fruit	-19.6742	18.4079	200	-1.06879	0.286451	Non-significant	0
Fei-0	Salt1	F1	height	-2.35659	2.93276	202	-0.803539	0.422608	Non-significant	0
Fei-0	Salt1	F2	biomass	-64.1788	33.7343	201.834	-1.90248	0.0585319	Marginial	2
Fei-0	Salt1	F2	diam	-1.20545	0.564516	202.238	-2.13537	0.0339332	Significant	1
Fei-0	Salt1	F2	flt	-1.42187	1.91528	206.108	-0.742383	0.458701	Non-significant	0
Fei-0	Salt1	F2	fruit	6.38268	23.2379	205	0.274667	0.783848	Non-significant	0
Fei-0	Salt1	F2	height	-4.46102	2.3266	203	-1.91739	0.0565918	Marginial	2
Fei-0	Salt1	F3	biomass	-6.98477	45.7063	201.556	-0.152818	0.878694	Non-significant	0
Fei-0	Salt1	F3	diam	0.752162	0.652133	177.979	1.15339	0.250298	Non-significant	0
Fei-0	Salt1	F3	flt	-0.992575	2.44687	205.923	-0.405652	0.68542	Non-significant	0
Fei-0	Salt1	F3	fruit	-4.78361	23.6304	202.739	-0.202435	0.83978	Non-significant	0
Fei-0	Salt1	F3	height	-2.87948	2.49015	201.382	-1.15635	0.248909	Non-significant	0
Fei-0	Salt1	F4	biomass	10.2655	37.9252	183	0.270677	0.786944	Non-significant	0
Fei-0	Salt1	F4	diam	0.460589	0.791241	172	0.58211	0.561255	Non-significant	0
Fei-0	Salt1	F4	flt	5.6138	3.78275	197	1.48405	0.139393	Non-significant	0
Fei-0	Salt1	F4	fruit	-26.213	19.1793	194	-1.36673	0.17329	Non-significant	0
Fei-0	Salt1	F4	height	-3.30407	2.63572	193	-1.25357	0.211513	Non-significant	0
Fei-0	Salt2	F1	biomass	-198.624	34.0737	182	-5.83	2.49e-08	Significant	1
Fei-0	Salt2	F1	diam	-2.88708	0.731278	172	-3.94799	0.000114731	Significant	1
Fei-0	Salt2	F1	flt	-12.8602	4.20048	175.064	-3.0616	0.00254892	Significant	1
Fei-0	Salt2	F1	fruit	-29.8737	17.3298	181	-1.72383	0.0864454	Marginial	2
Fei-0	Salt2	F1	height	-2.11771	2.68623	182	-0.788358	0.431513	Non-significant	0
Fei-0	Salt2	F2	biomass	-38.6525	34.27	188.151	-1.12788	0.260806	Non-significant	0
Fei-0	Salt2	F2	diam	-1.43526	0.576604	164.769	-2.48917	0.013797	Significant	1
Fei-0	Salt2	F2	flt	3.40759	1.95759	193	1.74071	0.0833284	Marginial	2
Fei-0	Salt2	F2	fruit	-70.651	21.9337	192	-3.22111	0.00149989	Significant	1
Fei-0	Salt2	F2	height	-4.65764	2.34032	189.122	-1.99018	0.0480121	Significant	1
Fei-0	Salt2	F3	biomass	-90.9891	49.8378	187	-1.82571	0.0694896	Marginial	2
Fei-0	Salt2	F3	diam	-0.463013	0.682524	165.379	-0.678383	0.498477	Non-significant	0
Fei-0	Salt2	F3	flt	-4.01388	2.58264	190.227	-1.55417	0.121805	Non-significant	0
Fei-0	Salt2	F3	fruit	-25.8236	24.3588	186.95	-1.06013	0.290451	Non-significant	0
Fei-0	Salt2	F3	height	-6.88292	2.40775	168.867	-2.85865	0.00479072	Significant	1
Fei-0	Salt2	F4	biomass	-1.59565	36.6736	174	-0.0435094	0.965345	Non-significant	0
Fei-0	Salt2	F4	diam	0.0436032	0.724654	160	0.0601711	0.952094	Non-significant	0
Fei-0	Salt2	F4	flt	11.6026	3.58845	184.402	3.23333	0.00144976	Significant	1
Fei-0	Salt2	F4	fruit	-40.6666	19.9858	172.531	-2.03477	0.0434043	Significant	1
Fei-0	Salt2	F4	height	-2.7258	2.29283	183	-1.18884	0.236044	Non-significant	0
Kar-1	Cd1	F1	biomass	-6.10795	34.5934	203	-0.176564	0.860027	Non-significant	0
Kar-1	Cd1	F1	diam	-0.54138	0.725398	195	-0.746321	0.456372	Non-significant	0
Kar-1	Cd1	F1	flt	0.772336	4.48698	192.144	0.172128	0.863518	Non-significant	0
Kar-1	Cd1	F1	fruit	-5.4881	17.5396	201.371	-0.312898	0.754682	Non-significant	0
Kar-1	Cd1	F1	height	-2.82718	2.72031	204	-1.03929	0.299902	Non-significant	0
Kar-1	Cd1	F2	biomass	-1.45744	32.2735	205.77	-0.045159	0.964024	Non-significant	0
Kar-1	Cd1	F2	diam	-0.407049	0.610276	199.175	-0.666991	0.50555	Non-significant	0
Kar-1	Cd1	F2	flt	-1.1622	2.07365	205.64	-0.56046	0.575776	Non-significant	0
Kar-1	Cd1	F2	fruit	6.13071	22.8609	206	0.268175	0.788833	Non-significant	0
Kar-1	Cd1	F2	height	0.278069	2.39963	206.294	0.11588	0.90786	Non-significant	0
Kar-1	Cd1	F3	biomass	-9.59978	43.8199	203	-0.219073	0.826813	Non-significant	0
Kar-1	Cd1	F3	diam	0.355344	0.675718	186.9	0.525876	0.599598	Non-significant	0
Kar-1	Cd1	F3	flt	-0.125402	2.42164	206.787	-0.0517839	0.958751	Non-significant	0
Kar-1	Cd1	F3	fruit	14.0366	22.887	204	0.613301	0.540361	Non-significant	0
Kar-1	Cd1	F3	height	2.82442	2.29177	199.883	1.23242	0.21924	Non-significant	0
Kar-1	Cd1	F4	biomass	55.6801	38.5513	183	1.44431	0.150361	Non-significant	0
Kar-1	Cd1	F4	diam	-0.735514	0.912887	168	-0.805702	0.421554	Non-significant	0
Kar-1	Cd1	F4	flt	-1.04607	3.72525	198	-0.280806	0.779152	Non-significant	0
Kar-1	Cd1	F4	fruit	23.0913	19.2591	193	1.19898	0.232006	Non-significant	0
Kar-1	Cd1	F4	height	0.543805	2.40259	193	0.226341	0.821176	Non-significant	0
Kar-1	Cd2	F1	biomass	41.0333	36.5766	194.972	1.12185	0.263307	Non-significant	0
Kar-1	Cd2	F1	diam	0.8791	0.781176	190	1.12535	0.261858	Non-significant	0
Kar-1	Cd2	F1	flt	-0.0344448	4.37009	194	-0.00788193	0.993719	Non-significant	0
Kar-1	Cd2	F1	fruit	64.4644	18.0838	182.299	3.56476	0.000465084	Significant	1
Kar-1	Cd2	F1	height	6.64083	2.69836	197	2.46106	0.0147131	Significant	1
Kar-1	Cd2	F2	biomass	5.92937	32.3935	203.694	0.183042	0.854947	Non-significant	0
Kar-1	Cd2	F2	diam	0.423732	0.607229	193.643	0.697812	0.486132	Non-significant	0
Kar-1	Cd2	F2	flt	0.643041	2.02728	204	0.317194	0.751421	Non-significant	0
Kar-1	Cd2	F2	fruit	-7.99134	22.0834	202	-0.361872	0.717826	Non-significant	0
Kar-1	Cd2	F2	height	0.032236	2.47631	200.817	0.0130177	0.989627	Non-significant	0
Kar-1	Cd2	F3	biomass	-20.4225	50.4051	198	-0.405168	0.685792	Non-significant	0
Kar-1	Cd2	F3	diam	0.0971306	0.735638	181.454	0.132036	0.895102	Non-significant	0
Kar-1	Cd2	F3	flt	-2.00218	2.46065	199.482	-0.813679	0.416799	Non-significant	0
Kar-1	Cd2	F3	fruit	-5.99856	24.2728	197.332	-0.247131	0.805064	Non-significant	0
Kar-1	Cd2	F3	height	-1.01389	2.26451	197.231	-0.44773	0.654839	Non-significant	0
Kar-1	Cd2	F4	biomass	-16.2204	35.4963	181	-0.456959	0.648248	Non-significant	0
Kar-1	Cd2	F4	diam	-0.383884	0.86659	172	-0.442982	0.658335	Non-significant	0
Kar-1	Cd2	F4	flt	-1.86254	3.78923	193.739	-0.491537	0.623603	Non-significant	0
Kar-1	Cd2	F4	fruit	-20.5842	20.4198	192	-1.00805	0.314698	Non-significant	0
Kar-1	Cd2	F4	height	0.0573323	2.37588	191	0.0241309	0.980773	Non-significant	0
Kar-1	Drought	F1	biomass	5.90659	33.8502	202	0.174492	0.861653	Non-significant	0
Kar-1	Drought	F1	diam	0.379463	0.693935	192	0.546829	0.585131	Non-significant	0
Kar-1	Drought	F1	flt	0.478431	3.72814	198	0.12833	0.898018	Non-significant	0
Kar-1	Drought	F1	fruit	6.56848	16.5394	202	0.397142	0.691682	Non-significant	0
Kar-1	Drought	F1	height	0.465073	2.54664	203	0.182622	0.855277	Non-significant	0
Kar-1	Drought	F2	biomass	-11.8947	31.7304	206.805	-0.374867	0.708144	Non-significant	0
Kar-1	Drought	F2	diam	0.00326493	0.569108	197.213	0.00573692	0.995428	Non-significant	0
Kar-1	Drought	F2	flt	-0.75745	1.91401	209	-0.395739	0.692701	Non-significant	0
Kar-1	Drought	F2	fruit	-5.06137	21.7105	204.408	-0.23313	0.815894	Non-significant	0
Kar-1	Drought	F2	height	0.313022	2.5746	206	0.121581	0.90335	Non-significant	0
Kar-1	Drought	F3	biomass	-10.0901	46.3142	201	-0.217863	0.827757	Non-significant	0
Kar-1	Drought	F3	diam	0.366912	0.696139	169.096	0.527067	0.598838	Non-significant	0
Kar-1	Drought	F3	flt	-1.53943	2.63629	207	-0.583937	0.559898	Non-significant	0
Kar-1	Drought	F3	fruit	6.67632	23.4689	203	0.284476	0.776336	Non-significant	0
Kar-1	Drought	F3	height	0.771674	2.32738	200.241	0.331564	0.740566	Non-significant	0
Kar-1	Drought	F4	biomass	-37.6075	37.8027	182	-0.994836	0.321137	Non-significant	0
Kar-1	Drought	F4	diam	-0.378428	1.16245	164	-0.325542	0.745186	Non-significant	0
Kar-1	Drought	F4	flt	-1.87581	3.41485	194.544	-0.54931	0.583423	Non-significant	0
Kar-1	Drought	F4	fruit	-40.4543	20.2494	191	-1.9978	0.047157	Significant	1
Kar-1	Drought	F4	height	-2.98945	2.73231	190	-1.09411	0.275292	Non-significant	0
Kar-1	JA	F1	biomass	2.46254	42.1055	127	0.0584849	0.953454	Non-significant	0
Kar-1	JA	F1	diam	-0.53785	0.899619	111.808	-0.597864	0.55114	Non-significant	0
Kar-1	JA	F1	flt	-1.75198	5.31792	126	-0.329448	0.742364	Non-significant	0
Kar-1	JA	F1	fruit	4.93123	23.769	127	0.207465	0.835979	Non-significant	0
Kar-1	JA	F1	height	-0.408029	3.18755	127	-0.128007	0.898346	Non-significant	0
Kar-1	JA	F2	biomass	2.24595	40.4518	129	0.0555215	0.955809	Non-significant	0
Kar-1	JA	F2	diam	-0.38094	0.755947	126	-0.503924	0.615195	Non-significant	0
Kar-1	JA	F2	flt	0.637825	2.35599	128	0.270725	0.787039	Non-significant	0
Kar-1	JA	F2	fruit	-8.58416	23.7872	126	-0.360872	0.718799	Non-significant	0
Kar-1	JA	F2	height	-0.443204	2.34244	128	-0.189206	0.850231	Non-significant	0
Kar-1	JA	F3	biomass	-18.3891	58.6588	121	-0.313492	0.754447	Non-significant	0
Kar-1	JA	F3	diam	-0.944912	0.887381	110.102	-1.06483	0.289281	Non-significant	0
Kar-1	JA	F3	flt	-3.12661	3.3741	126	-0.926652	0.355879	Non-significant	0
Kar-1	JA	F3	fruit	16.9903	31.2578	128	0.543553	0.587694	Non-significant	0
Kar-1	JA	F3	height	4.40306	2.63634	128	1.67014	0.0973348	Marginial	2
Kar-1	JA	F4	biomass	34.1991	41.3699	117	0.826665	0.41011	Non-significant	0
Kar-1	JA	F4	diam	0.435464	1.53866	102	0.283015	0.777739	Non-significant	0
Kar-1	JA	F4	flt	1.53309	4.69512	126	0.326528	0.744567	Non-significant	0
Kar-1	JA	F4	fruit	-33.6155	27.6649	124	-1.21509	0.226639	Non-significant	0
Kar-1	JA	F4	height	-0.91556	3.51703	112.959	-0.260322	0.795089	Non-significant	0
Kar-1	Leaf	F1	biomass	36.9871	41.532	198.534	0.890568	0.374239	Non-significant	0
Kar-1	Leaf	F1	diam	0.843738	0.805188	192	1.04788	0.296013	Non-significant	0
Kar-1	Leaf	F1	flt	4.87585	4.21127	198	1.15781	0.248336	Non-significant	0
Kar-1	Leaf	F1	fruit	30.5683	17.6929	196.392	1.72771	0.0856116	Marginial	2
Kar-1	Leaf	F1	height	8.14176	2.90702	204	2.80072	0.00558914	Significant	1
Kar-1	Leaf	F2	biomass	15.7539	31.5098	204.869	0.499969	0.617634	Non-significant	0
Kar-1	Leaf	F2	diam	0.520981	0.585003	196.489	0.89056	0.374254	Non-significant	0
Kar-1	Leaf	F2	flt	-1.32544	2.07531	209	-0.638672	0.523736	Non-significant	0
Kar-1	Leaf	F2	fruit	19.5196	22.3228	186.533	0.874425	0.383012	Non-significant	0
Kar-1	Leaf	F2	height	3.6069	2.3914	205.297	1.50828	0.13302	Non-significant	0
Kar-1	Leaf	F3	biomass	8.28393	50.5769	203	0.163789	0.87006	Non-significant	0
Kar-1	Leaf	F3	diam	2.10779	0.769113	186	2.74055	0.00673161	Significant	1
Kar-1	Leaf	F3	flt	1.65726	2.67542	199.767	0.61944	0.536333	Non-significant	0
Kar-1	Leaf	F3	fruit	-10.6512	23.3006	201	-0.457123	0.648077	Non-significant	0
Kar-1	Leaf	F3	height	7.19579	2.68921	200.415	2.6758	0.00807161	Significant	1
Kar-1	Leaf	F4	biomass	51.3858	39.5693	181	1.29863	0.195724	Non-significant	0
Kar-1	Leaf	F4	diam	0.805646	0.880984	166	0.914484	0.361789	Non-significant	0
Kar-1	Leaf	F4	flt	3.44312	3.70792	173.51	0.928585	0.354394	Non-significant	0
Kar-1	Leaf	F4	fruit	-25.6216	19.7172	190	-1.29945	0.195363	Non-significant	0
Kar-1	Leaf	F4	height	5.43293	2.71482	188	2.00121	0.0468078	Significant	1
Kar-1	Nutrient1	F1	biomass	24.5658	37.9673	202	0.647026	0.518349	Non-significant	0
Kar-1	Nutrient1	F1	diam	-0.0191173	0.7132	191	-0.0268049	0.978643	Non-significant	0
Kar-1	Nutrient1	F1	flt	2.24573	4.12859	197	0.543946	0.587094	Non-significant	0
Kar-1	Nutrient1	F1	fruit	11.2941	18.5501	203	0.608843	0.543309	Non-significant	0
Kar-1	Nutrient1	F1	height	-0.85554	2.60392	204	-0.328558	0.742827	Non-significant	0
Kar-1	Nutrient1	F2	biomass	-6.47252	35.5999	209	-0.181813	0.855906	Non-significant	0
Kar-1	Nutrient1	F2	diam	0.0811362	0.580272	200.026	0.139825	0.888939	Non-significant	0
Kar-1	Nutrient1	F2	flt	-1.27362	1.967	209	-0.647493	0.518023	Non-significant	0
Kar-1	Nutrient1	F2	fruit	-5.46392	21.6693	204	-0.25215	0.801179	Non-significant	0
Kar-1	Nutrient1	F2	height	-0.250255	2.15807	206	-0.115963	0.907795	Non-significant	0
Kar-1	Nutrient1	F3	biomass	-0.945994	44.9062	200	-0.021066	0.983214	Non-significant	0
Kar-1	Nutrient1	F3	diam	0.0801601	0.703728	171.952	0.113908	0.909444	Non-significant	0
Kar-1	Nutrient1	F3	flt	-2.92575	2.45298	206	-1.19274	0.234345	Non-significant	0
Kar-1	Nutrient1	F3	fruit	5.19264	23.8346	199.957	0.217861	0.82776	Non-significant	0
Kar-1	Nutrient1	F3	height	1.07924	2.08426	191.757	0.517803	0.605192	Non-significant	0
Kar-1	Nutrient1	F4	biomass	-3.67685	42.0198	176	-0.0875028	0.930371	Non-significant	0
Kar-1	Nutrient1	F4	diam	-0.914854	0.951049	164.164	-0.961943	0.337493	Non-significant	0
Kar-1	Nutrient1	F4	flt	-1.20213	3.7667	196.582	-0.319147	0.749954	Non-significant	0
Kar-1	Nutrient1	F4	fruit	-3.65497	19.7206	194	-0.185337	0.853158	Non-significant	0
Kar-1	Nutrient1	F4	height	0.0372538	2.35954	192	0.0157886	0.987419	Non-significant	0
Kar-1	Nutrient2	F1	biomass	0.106964	36.0833	201	0.00296437	0.997638	Non-significant	0
Kar-1	Nutrient2	F1	diam	-0.449954	0.719948	191	-0.62498	0.53273	Non-significant	0
Kar-1	Nutrient2	F1	flt	3.21984	3.90149	194.139	0.825286	0.410222	Non-significant	0
Kar-1	Nutrient2	F1	fruit	5.06343	18.7098	197.708	0.27063	0.786958	Non-significant	0
Kar-1	Nutrient2	F1	height	-0.559956	2.72226	198.393	-0.205695	0.83724	Non-significant	0
Kar-1	Nutrient2	F2	biomass	-41.3442	31.9399	208.016	-1.29444	0.196949	Non-significant	0
Kar-1	Nutrient2	F2	diam	-0.299054	0.609251	201.78	-0.490856	0.624062	Non-significant	0
Kar-1	Nutrient2	F2	flt	-1.7745	2.05364	191.551	-0.864074	0.388628	Non-significant	0
Kar-1	Nutrient2	F2	fruit	-17.8044	21.1416	205	-0.84215	0.400686	Non-significant	0
Kar-1	Nutrient2	F2	height	-1.20274	2.47271	205	-0.486405	0.6272	Non-significant	0
Kar-1	Nutrient2	F3	biomass	1.5545	45.8129	201	0.0339315	0.972965	Non-significant	0
Kar-1	Nutrient2	F3	diam	0.531515	0.74449	183.303	0.713931	0.476178	Non-significant	0
Kar-1	Nutrient2	F3	flt	-1.22804	2.61138	205.119	-0.470267	0.638664	Non-significant	0
Kar-1	Nutrient2	F3	fruit	5.31786	22.9696	184.141	0.231517	0.81717	Non-significant	0
Kar-1	Nutrient2	F3	height	-0.895132	2.28967	196.714	-0.390944	0.696262	Non-significant	0
Kar-1	Nutrient2	F4	biomass	-7.42477	33.5101	190	-0.221568	0.824888	Non-significant	0
Kar-1	Nutrient2	F4	diam	-0.754332	1.0426	169	-0.723511	0.470366	Non-significant	0
Kar-1	Nutrient2	F4	flt	-1.02117	3.83736	192.393	-0.266112	0.790438	Non-significant	0
Kar-1	Nutrient2	F4	fruit	-7.72211	20.3271	197	-0.379893	0.704434	Non-significant	0
Kar-1	Nutrient2	F4	height	-1.6192	2.59933	195	-0.62293	0.534058	Non-significant	0
Kar-1	Salt1	F1	biomass	-12.673	36.7533	202	-0.344812	0.730594	Non-significant	0
Kar-1	Salt1	F1	diam	-0.367841	0.764184	190	-0.481351	0.630821	Non-significant	0
Kar-1	Salt1	F1	flt	1.86113	4.22971	195	0.440013	0.660415	Non-significant	0
Kar-1	Salt1	F1	fruit	-21.8548	18.0663	200	-1.2097	0.227821	Non-significant	0
Kar-1	Salt1	F1	height	-2.43416	2.87909	202	-0.845463	0.398853	Non-significant	0
Kar-1	Salt1	F2	biomass	-13.9953	32.2558	200.433	-0.433885	0.664838	Non-significant	0
Kar-1	Salt1	F2	diam	-0.486073	0.559808	202.64	-0.868284	0.386266	Non-significant	0
Kar-1	Salt1	F2	flt	-1.55096	1.83088	205.671	-0.847113	0.397917	Non-significant	0
Kar-1	Salt1	F2	fruit	-17.4147	22.2109	205	-0.78406	0.43391	Non-significant	0
Kar-1	Salt1	F2	height	-0.497394	2.22329	203	-0.22372	0.8232	Non-significant	0
Kar-1	Salt1	F3	biomass	35.0002	45.3705	201.816	0.771432	0.441353	Non-significant	0
Kar-1	Salt1	F3	diam	1.03445	0.729175	179.566	1.41865	0.157734	Non-significant	0
Kar-1	Salt1	F3	flt	0.925592	2.42968	206.311	0.380953	0.70363	Non-significant	0
Kar-1	Salt1	F3	fruit	-10.0799	23.906	202.783	-0.421648	0.673728	Non-significant	0
Kar-1	Salt1	F3	height	3.0597	2.51962	201.477	1.21435	0.226037	Non-significant	0
Kar-1	Salt1	F4	biomass	13.2043	34.7324	183	0.380173	0.704258	Non-significant	0
Kar-1	Salt1	F4	diam	0.701573	1.05959	172	0.66212	0.508781	Non-significant	0
Kar-1	Salt1	F4	flt	0.972994	3.7417	197	0.260041	0.795104	Non-significant	0
Kar-1	Salt1	F4	fruit	-16.4389	18.9744	194	-0.866373	0.387356	Non-significant	0
Kar-1	Salt1	F4	height	-0.69645	2.60784	193	-0.267061	0.789708	Non-significant	0
Kar-1	Salt2	F1	biomass	-13.7858	33.0755	182	-0.416799	0.677317	Non-significant	0
Kar-1	Salt2	F1	diam	-0.489958	0.722306	172	-0.678325	0.498477	Non-significant	0
Kar-1	Salt2	F1	flt	0.39514	4.07704	174.829	0.0969185	0.922902	Non-significant	0
Kar-1	Salt2	F1	fruit	-11.8257	16.823	181	-0.70295	0.48299	Non-significant	0
Kar-1	Salt2	F1	height	-3.06232	2.60753	182	-1.17441	0.241763	Non-significant	0
Kar-1	Salt2	F2	biomass	-20.2306	33.2585	187.036	-0.608283	0.543738	Non-significant	0
Kar-1	Salt2	F2	diam	-0.0206005	0.581163	168.855	-0.0354471	0.971765	Non-significant	0
Kar-1	Salt2	F2	flt	-1.24379	1.89875	193	-0.655057	0.513211	Non-significant	0
Kar-1	Salt2	F2	fruit	-5.17992	21.2787	192	-0.243432	0.80793	Non-significant	0
Kar-1	Salt2	F2	height	1.60352	2.27262	190.014	0.705582	0.481312	Non-significant	0
Kar-1	Salt2	F3	biomass	-2.0905	48.9566	187	-0.042701	0.965985	Non-significant	0
Kar-1	Salt2	F3	diam	0.783379	0.711286	166.864	1.10136	0.272328	Non-significant	0
Kar-1	Salt2	F3	flt	-0.0722428	2.39785	190.664	-0.0301281	0.975996	Non-significant	0
Kar-1	Salt2	F3	fruit	0.502074	24.3365	187.717	0.0206305	0.983562	Non-significant	0
Kar-1	Salt2	F3	height	0.925237	2.54139	176.465	0.364068	0.716243	Non-significant	0
Kar-1	Salt2	F4	biomass	-23.5424	33.5254	174	-0.702225	0.483477	Non-significant	0
Kar-1	Salt2	F4	diam	-0.319161	0.974066	160	-0.327658	0.743598	Non-significant	0
Kar-1	Salt2	F4	flt	-3.19059	3.55335	185.276	-0.89791	0.370399	Non-significant	0
Kar-1	Salt2	F4	fruit	-3.53088	19.7751	171.947	-0.178552	0.8585	Non-significant	0
Kar-1	Salt2	F4	height	-1.40833	2.26873	183	-0.620757	0.535532	Non-significant	0
Ler-0	Cd1	F1	biomass	14.8187	35.7436	203	0.414585	0.678884	Non-significant	0
Ler-0	Cd1	F1	diam	0.143183	0.736653	195	0.194369	0.846089	Non-significant	0
Ler-0	Cd1	F1	flt	0.0785805	4.63778	192.439	0.0169436	0.986499	Non-significant	0
Ler-0	Cd1	F1	fruit	22.7276	18.1217	201.107	1.25417	0.211237	Non-significant	0
Ler-0	Cd1	F1	height	3.0809	2.81036	204	1.09627	0.274255	Non-significant	0
Ler-0	Cd1	F2	biomass	-0.686584	32.8949	205.89	-0.0208721	0.983368	Non-significant	0
Ler-0	Cd1	F2	diam	0.57704	0.602207	198.519	0.958209	0.339123	Non-significant	0
Ler-0	Cd1	F2	flt	1.26165	2.1137	205.874	0.596891	0.551236	Non-significant	0
Ler-0	Cd1	F2	fruit	28.2032	23.301	206	1.21039	0.227518	Non-significant	0
Ler-0	Cd1	F2	height	1.70163	2.44666	206.642	0.695491	0.487529	Non-significant	0
Ler-0	Cd1	F3	biomass	-6.70915	42.9153	203	-0.156335	0.875925	Non-significant	0
Ler-0	Cd1	F3	diam	0.316588	0.646427	185.993	0.48975	0.624888	Non-significant	0
Ler-0	Cd1	F3	flt	0.492849	2.37183	206.395	0.207793	0.835596	Non-significant	0
Ler-0	Cd1	F3	fruit	-13.4411	22.0431	204	-0.609765	0.542696	Non-significant	0
Ler-0	Cd1	F3	height	0.0714461	2.20806	198.763	0.032357	0.97422	Non-significant	0
Ler-0	Cd1	F4	biomass	3.15136	39.242	183	0.080306	0.936082	Non-significant	0
Ler-0	Cd1	F4	diam	0.852897	1.00693	168	0.847025	0.398186	Non-significant	0
Ler-0	Cd1	F4	flt	-0.534856	3.84485	198	-0.13911	0.889505	Non-significant	0
Ler-0	Cd1	F4	fruit	32.0082	19.8904	193	1.60922	0.109202	Non-significant	0
Ler-0	Cd1	F4	height	0.892273	2.48166	193	0.359547	0.719579	Non-significant	0
Ler-0	Cd2	F1	biomass	19.3796	37.6911	194.92	0.514168	0.607717	Non-significant	0
Ler-0	Cd2	F1	diam	0.903568	0.790021	190	1.14373	0.254176	Non-significant	0
Ler-0	Cd2	F1	flt	1.5102	4.50694	194	0.335083	0.737924	Non-significant	0
Ler-0	Cd2	F1	fruit	10.2342	18.6466	183.581	0.548849	0.583776	Non-significant	0
Ler-0	Cd2	F1	height	2.90892	2.78075	197	1.04609	0.296801	Non-significant	0
Ler-0	Cd2	F2	biomass	9.48282	33.1346	203.6	0.286191	0.775023	Non-significant	0
Ler-0	Cd2	F2	diam	-0.349234	0.598848	193.936	-0.583176	0.560452	Non-significant	0
Ler-0	Cd2	F2	flt	-0.742139	2.07387	204	-0.357852	0.720824	Non-significant	0
Ler-0	Cd2	F2	fruit	13.559	22.5916	202	0.60018	0.549059	Non-significant	0
Ler-0	Cd2	F2	height	2.04062	2.53331	200.749	0.805515	0.421476	Non-significant	0
Ler-0	Cd2	F3	biomass	12.1056	49.7386	198	0.243385	0.807959	Non-significant	0
Ler-0	Cd2	F3	diam	0.964957	0.717403	180.79	1.34507	0.180288	Non-significant	0
Ler-0	Cd2	F3	flt	-0.669124	2.42777	199.459	-0.275612	0.783131	Non-significant	0
Ler-0	Cd2	F3	fruit	28.7151	23.5539	197.49	1.21912	0.224252	Non-significant	0
Ler-0	Cd2	F3	height	1.7228	2.19749	197.404	0.783987	0.433987	Non-significant	0
Ler-0	Cd2	F4	biomass	29.4222	37.7235	181	0.779944	0.436443	Non-significant	0
Ler-0	Cd2	F4	diam	0.894082	0.895114	172	0.998847	0.319272	Non-significant	0
Ler-0	Cd2	F4	flt	1.96451	3.82278	193.485	0.513897	0.607911	Non-significant	0
Ler-0	Cd2	F4	fruit	37.3469	20.6014	192	1.81283	0.0714195	Marginial	2
Ler-0	Cd2	F4	height	2.05759	2.39705	191	0.858387	0.391755	Non-significant	0
Ler-0	Drought	F1	biomass	4.04822	36.3559	202	0.11135	0.911449	Non-significant	0
Ler-0	Drought	F1	diam	-0.0598607	0.797772	192	-0.0750349	0.940265	Non-significant	0
Ler-0	Drought	F1	flt	-1.33628	3.76755	198	-0.354683	0.723205	Non-significant	0
Ler-0	Drought	F1	fruit	11.1148	17.7586	202	0.625884	0.532098	Non-significant	0
Ler-0	Drought	F1	height	4.91578	2.7347	203	1.79756	0.0737337	Marginial	2
Ler-0	Drought	F2	biomass	-3.05583	32.3234	206.497	-0.0945392	0.924773	Non-significant	0
Ler-0	Drought	F2	diam	-0.0447161	0.721806	197.667	-0.0619504	0.950665	Non-significant	0
Ler-0	Drought	F2	flt	-0.837087	1.9506	209	-0.429143	0.668261	Non-significant	0
Ler-0	Drought	F2	fruit	-10.4996	23.5462	203.506	-0.445917	0.656131	Non-significant	0
Ler-0	Drought	F2	height	2.59135	2.45997	206	1.0534	0.29339	Non-significant	0
Ler-0	Drought	F3	biomass	4.9234	45.8494	201	0.107382	0.914593	Non-significant	0
Ler-0	Drought	F3	diam	1.41853	0.71964	172.897	1.97116	0.0503012	Marginial	2
Ler-0	Drought	F3	flt	-0.0842452	2.60971	207	-0.0322814	0.974279	Non-significant	0
Ler-0	Drought	F3	fruit	29.2308	22.8482	203	1.27935	0.202236	Non-significant	0
Ler-0	Drought	F3	height	3.92226	2.26519	199.945	1.73154	0.0848983	Marginial	2
Ler-0	Drought	F4	biomass	25.6749	37.4483	182	0.685609	0.493832	Non-significant	0
Ler-0	Drought	F4	diam	1.34905	1.14751	164	1.17564	0.241443	Non-significant	0
Ler-0	Drought	F4	flt	-1.25127	3.44992	195.137	-0.362694	0.717226	Non-significant	0
Ler-0	Drought	F4	fruit	54.7397	19.1298	191	2.8615	0.00468648	Significant	1
Ler-0	Drought	F4	height	5.6537	2.58059	190	2.19085	0.0296791	Significant	1
Ler-0	JA	F1	biomass	14.2426	43.135	127	0.330187	0.741803	Non-significant	0
Ler-0	JA	F1	diam	1.08302	1.02647	115.394	1.05509	0.293587	Non-significant	0
Ler-0	JA	F1	flt	2.18591	5.44249	126	0.401638	0.688631	Non-significant	0
Ler-0	JA	F1	fruit	40.2397	24.3497	127	1.65257	0.100888	Non-significant	0
Ler-0	JA	F1	height	3.88643	3.42083	127	1.13611	0.258051	Non-significant	0
Ler-0	JA	F2	biomass	-27.7126	40.4518	129	-0.685078	0.494524	Non-significant	0
Ler-0	JA	F2	diam	0.0142732	0.755947	126	0.0188812	0.984966	Non-significant	0
Ler-0	JA	F2	flt	0.362175	2.35599	128	0.153725	0.878068	Non-significant	0
Ler-0	JA	F2	fruit	-42.0825	23.7872	126	-1.76912	0.079293	Marginial	2
Ler-0	JA	F2	height	-1.72346	2.34244	128	-0.735754	0.463227	Non-significant	0
Ler-0	JA	F3	biomass	19.3986	60.5531	121	0.320357	0.74925	Non-significant	0
Ler-0	JA	F3	diam	-0.0281304	0.826359	107.034	-0.0340414	0.972908	Non-significant	0
Ler-0	JA	F3	flt	1.38035	3.33356	126	0.414076	0.679523	Non-significant	0
Ler-0	JA	F3	fruit	-12.1958	30.8911	128	-0.394801	0.693647	Non-significant	0
Ler-0	JA	F3	height	-0.876898	2.60541	128	-0.336568	0.736994	Non-significant	0
Ler-0	JA	F4	biomass	-15.7758	42.4978	117	-0.371214	0.71115	Non-significant	0
Ler-0	JA	F4	diam	-1.25338	1.21071	102	-1.03524	0.303006	Non-significant	0
Ler-0	JA	F4	flt	1.57474	4.62059	126	0.340809	0.733815	Non-significant	0
Ler-0	JA	F4	fruit	-35.5861	27.2117	124	-1.30775	0.193377	Non-significant	0
Ler-0	JA	F4	height	0.0613984	3.46134	111.874	0.0177383	0.985879	Non-significant	0
Ler-0	Leaf	F1	biomass	20.0985	40.0325	197.394	0.502054	0.616189	Non-significant	0
Ler-0	Leaf	F1	diam	0.927122	0.765094	192	1.21177	0.227088	Non-significant	0
Ler-0	Leaf	F1	flt	-1.0841	4.30821	198	-0.251636	0.801583	Non-significant	0
Ler-0	Leaf	F1	fruit	10.9687	18.0953	196.904	0.606162	0.545105	Non-significant	0
Ler-0	Leaf	F1	height	3.40861	2.97347	204	1.14634	0.252997	Non-significant	0
Ler-0	Leaf	F2	biomass	9.11485	32.0761	203.726	0.284163	0.776574	Non-significant	0
Ler-0	Leaf	F2	diam	0.306619	0.615553	195.214	0.49812	0.61896	Non-significant	0
Ler-0	Leaf	F2	flt	0.122102	2.11426	209	0.0577515	0.954002	Non-significant	0
Ler-0	Leaf	F2	fruit	10.8083	22.732	183.326	0.475467	0.63502	Non-significant	0
Ler-0	Leaf	F2	height	3.53733	2.43567	204.116	1.4523	0.147953	Non-significant	0
Ler-0	Leaf	F3	biomass	12.8673	49.9257	203	0.257729	0.796878	Non-significant	0
Ler-0	Leaf	F3	diam	1.21919	0.74278	186	1.64139	0.102407	Non-significant	0
Ler-0	Leaf	F3	flt	1.66188	2.6411	199.717	0.629236	0.529914	Non-significant	0
Ler-0	Leaf	F3	fruit	24.8509	22.6321	201	1.09804	0.273501	Non-significant	0
Ler-0	Leaf	F3	height	6.91881	2.61201	200.549	2.64884	0.00871998	Significant	1
Ler-0	Leaf	F4	biomass	21.1732	39.4085	181	0.537274	0.591738	Non-significant	0
Ler-0	Leaf	F4	diam	1.95128	1.18992	166	1.63984	0.102933	Non-significant	0
Ler-0	Leaf	F4	flt	0.279465	3.74052	173.881	0.0747128	0.940529	Non-significant	0
Ler-0	Leaf	F4	fruit	43.8096	19.8866	190	2.20297	0.0287997	Significant	1
Ler-0	Leaf	F4	height	7.26792	2.73682	188	2.65561	0.0085962	Significant	1
Ler-0	Nutrient1	F1	biomass	20.3585	36.6255	202	0.555856	0.578925	Non-significant	0
Ler-0	Nutrient1	F1	diam	0.293213	0.830184	191	0.353191	0.724335	Non-significant	0
Ler-0	Nutrient1	F1	flt	-0.392161	4.2257	197	-0.0928038	0.926154	Non-significant	0
Ler-0	Nutrient1	F1	fruit	15.3568	18.9816	203	0.809038	0.41944	Non-significant	0
Ler-0	Nutrient1	F1	height	0.602083	2.66447	204	0.225967	0.821453	Non-significant	0
Ler-0	Nutrient1	F2	biomass	-12.3766	36.168	209	-0.342197	0.732546	Non-significant	0
Ler-0	Nutrient1	F2	diam	-0.418986	0.609114	199.261	-0.687861	0.49234	Non-significant	0
Ler-0	Nutrient1	F2	flt	-1.04416	1.9984	209	-0.522501	0.601875	Non-significant	0
Ler-0	Nutrient1	F2	fruit	-6.45423	22.0147	204	-0.293178	0.769684	Non-significant	0
Ler-0	Nutrient1	F2	height	-1.08717	2.19259	206	-0.495838	0.620537	Non-significant	0
Ler-0	Nutrient1	F3	biomass	-53.4879	44.7967	200	-1.19401	0.233886	Non-significant	0
Ler-0	Nutrient1	F3	diam	-0.662845	0.729719	174.734	-0.908357	0.364941	Non-significant	0
Ler-0	Nutrient1	F3	flt	0.184484	2.44601	206	0.0754227	0.939952	Non-significant	0
Ler-0	Nutrient1	F3	fruit	-10.219	23.3939	200.164	-0.436822	0.662711	Non-significant	0
Ler-0	Nutrient1	F3	height	-2.02643	2.04577	191.263	-0.990545	0.323159	Non-significant	0
Ler-0	Nutrient1	F4	biomass	21.6413	39.3533	176	0.549923	0.583069	Non-significant	0
Ler-0	Nutrient1	F4	diam	2.15633	1.10071	165.658	1.95903	0.051788	Marginial	2
Ler-0	Nutrient1	F4	flt	1.85177	3.86818	197.585	0.478719	0.632668	Non-significant	0
Ler-0	Nutrient1	F4	fruit	32.8045	20.2224	194	1.62219	0.106387	Non-significant	0
Ler-0	Nutrient1	F4	height	2.78197	2.57408	192	1.08076	0.281158	Non-significant	0
Ler-0	Nutrient2	F1	biomass	41.8422	36.7503	201	1.13855	0.256245	Non-significant	0
Ler-0	Nutrient2	F1	diam	0.974188	0.723247	191	1.34696	0.179588	Non-significant	0
Ler-0	Nutrient2	F1	flt	-1.44057	3.9734	193.646	-0.362553	0.717335	Non-significant	0
Ler-0	Nutrient2	F1	fruit	54.5263	19.0614	197.06	2.86055	0.00468499	Significant	1
Ler-0	Nutrient2	F1	height	2.91028	2.77343	197.919	1.04934	0.295301	Non-significant	0
Ler-0	Nutrient2	F2	biomass	-14.0039	32.6317	207.955	-0.429151	0.668258	Non-significant	0
Ler-0	Nutrient2	F2	diam	0.775914	0.601449	201.583	1.29007	0.198503	Non-significant	0
Ler-0	Nutrient2	F2	flt	-1.02788	2.09716	193.112	-0.490126	0.624601	Non-significant	0
Ler-0	Nutrient2	F2	fruit	-4.68557	21.6042	205	-0.216882	0.828516	Non-significant	0
Ler-0	Nutrient2	F2	height	0.593279	2.52686	205	0.234789	0.814607	Non-significant	0
Ler-0	Nutrient2	F3	biomass	-24.2947	45.5539	201	-0.533317	0.594403	Non-significant	0
Ler-0	Nutrient2	F3	diam	0.730349	0.685616	182.353	1.06525	0.288173	Non-significant	0
Ler-0	Nutrient2	F3	flt	-0.0587368	2.59653	205.77	-0.0226213	0.981974	Non-significant	0
Ler-0	Nutrient2	F3	fruit	19.2613	22.4815	183.463	0.856762	0.392694	Non-significant	0
Ler-0	Nutrient2	F3	height	1.43671	2.24005	196.264	0.641375	0.522027	Non-significant	0
Ler-0	Nutrient2	F4	biomass	6.42531	35.1976	190	0.182549	0.855346	Non-significant	0
Ler-0	Nutrient2	F4	diam	0.946565	1.1883	169	0.796573	0.426817	Non-significant	0
Ler-0	Nutrient2	F4	flt	0.693044	3.86055	192.215	0.179519	0.857719	Non-significant	0
Ler-0	Nutrient2	F4	fruit	29.0931	20.4532	197	1.42242	0.156485	Non-significant	0
Ler-0	Nutrient2	F4	height	1.79882	2.46412	195	0.730004	0.466264	Non-significant	0
Ler-0	Salt1	F1	biomass	56.9461	43.4178	202	1.31159	0.191149	Non-significant	0
Ler-0	Salt1	F1	diam	1.83349	0.886351	190	2.06858	0.0399397	Significant	1
Ler-0	Salt1	F1	flt	-0.928374	4.9984	195	-0.185734	0.852846	Non-significant	0
Ler-0	Salt1	F1	fruit	76.5017	21.3464	200	3.58383	0.000425363	Significant	1
Ler-0	Salt1	F1	height	6.31822	3.40048	202	1.85804	0.064619	Marginial	2
Ler-0	Salt1	F2	biomass	-9.29492	32.8776	200.766	-0.282712	0.777689	Non-significant	0
Ler-0	Salt1	F2	diam	0.196204	0.549978	202.214	0.356749	0.721652	Non-significant	0
Ler-0	Salt1	F2	flt	0.317516	1.86633	205.658	0.170129	0.865076	Non-significant	0
Ler-0	Salt1	F2	fruit	13.2941	22.6371	205	0.587271	0.557668	Non-significant	0
Ler-0	Salt1	F2	height	1.06233	2.26629	203	0.468753	0.639749	Non-significant	0
Ler-0	Salt1	F3	biomass	-0.315157	45.2318	201.748	-0.0069676	0.994448	Non-significant	0
Ler-0	Salt1	F3	diam	1.87939	0.7101	179.007	2.64666	0.0088536	Significant	1
Ler-0	Salt1	F3	flt	-0.370182	2.42106	206.146	-0.152901	0.878626	Non-significant	0
Ler-0	Salt1	F3	fruit	23.3055	23.3806	202.856	0.99679	0.320054	Non-significant	0
Ler-0	Salt1	F3	height	2.68108	2.46519	201.69	1.08758	0.278079	Non-significant	0
Ler-0	Salt1	F4	biomass	11.2637	36.6999	183	0.306914	0.759258	Non-significant	0
Ler-0	Salt1	F4	diam	1.4106	0.93962	172	1.50125	0.135125	Non-significant	0
Ler-0	Salt1	F4	flt	0.515791	3.77816	197	0.136519	0.89155	Non-significant	0
Ler-0	Salt1	F4	fruit	33.5536	19.1538	194	1.75179	0.0813894	Marginial	2
Ler-0	Salt1	F4	height	3.20809	2.63217	193	1.2188	0.224408	Non-significant	0
Ler-0	Salt2	F1	biomass	NA	NA	NA	NA	NA	NA	NA
Ler-0	Salt2	F1	diam	NA	NA	NA	NA	NA	NA	NA
Ler-0	Salt2	F1	flt	NA	NA	NA	NA	NA	NA	NA
Ler-0	Salt2	F1	fruit	NA	NA	NA	NA	NA	NA	NA
Ler-0	Salt2	F1	height	NA	NA	NA	NA	NA	NA	NA
Ler-0	Salt2	F2	biomass	NA	NA	NA	NA	NA	NA	NA
Ler-0	Salt2	F2	diam	NA	NA	NA	NA	NA	NA	NA
Ler-0	Salt2	F2	flt	NA	NA	NA	NA	NA	NA	NA
Ler-0	Salt2	F2	fruit	NA	NA	NA	NA	NA	NA	NA
Ler-0	Salt2	F2	height	NA	NA	NA	NA	NA	NA	NA
Ler-0	Salt2	F3	biomass	NA	NA	NA	NA	NA	NA	NA
Ler-0	Salt2	F3	diam	NA	NA	NA	NA	NA	NA	NA
Ler-0	Salt2	F3	flt	NA	NA	NA	NA	NA	NA	NA
Ler-0	Salt2	F3	fruit	NA	NA	NA	NA	NA	NA	NA
Ler-0	Salt2	F3	height	NA	NA	NA	NA	NA	NA	NA
Ler-0	Salt2	F4	biomass	NA	NA	NA	NA	NA	NA	NA
Ler-0	Salt2	F4	diam	NA	NA	NA	NA	NA	NA	NA
Ler-0	Salt2	F4	flt	NA	NA	NA	NA	NA	NA	NA
Ler-0	Salt2	F4	fruit	NA	NA	NA	NA	NA	NA	NA
Ler-0	Salt2	F4	height	NA	NA	NA	NA	NA	NA	NA
Olympia-2	Cd1	F1	biomass	7.62686	34.0926	203	0.22371	0.823208	Non-significant	0
Olympia-2	Cd1	F1	diam	0.427581	0.727381	195	0.587836	0.557322	Non-significant	0
Olympia-2	Cd1	F1	flt	-2.74399	4.42286	191.174	-0.620411	0.535726	Non-significant	0
Olympia-2	Cd1	F1	fruit	27.5328	17.2838	200.889	1.59298	0.112736	Non-significant	0
Olympia-2	Cd1	F1	height	-0.828272	2.68093	204	-0.30895	0.757675	Non-significant	0
Olympia-2	Cd1	F2	biomass	-9.40874	32.4814	205.774	-0.289665	0.772364	Non-significant	0
Olympia-2	Cd1	F2	diam	-0.510139	0.594606	198.321	-0.857944	0.391959	Non-significant	0
Olympia-2	Cd1	F2	flt	0.565628	2.08701	205.673	0.271023	0.786645	Non-significant	0
Olympia-2	Cd1	F2	fruit	-33.4434	23.0064	206	-1.45365	0.147564	Non-significant	0
Olympia-2	Cd1	F2	height	-0.713777	2.41539	206.389	-0.295512	0.7679	Non-significant	0
Olympia-2	Cd1	F3	biomass	-13.5311	42.7196	203	-0.316743	0.751764	Non-significant	0
Olympia-2	Cd1	F3	diam	-1.26853	0.670012	186.069	-1.8933	0.0598705	Marginial	2
Olympia-2	Cd1	F3	flt	-5.29808	2.35958	205.838	-2.24535	0.0258088	Significant	1
Olympia-2	Cd1	F3	fruit	-59.0434	22.2662	204	-2.65171	0.00863791	Significant	1
Olympia-2	Cd1	F3	height	-8.81881	2.23011	199.156	-3.95443	0.00010658	Significant	1
Olympia-2	Cd1	F4	biomass	-20.536	39.4431	183	-0.52065	0.60324	Non-significant	0
Olympia-2	Cd1	F4	diam	-1.63242	0.973437	168	-1.67697	0.095409	Marginial	2
Olympia-2	Cd1	F4	flt	-4.74052	3.97737	198	-1.19187	0.234738	Non-significant	0
Olympia-2	Cd1	F4	fruit	-27.872	20.5627	193	-1.35546	0.176854	Non-significant	0
Olympia-2	Cd1	F4	height	-8.0928	2.59879	193	-3.11407	0.0021262	Significant	1
Olympia-2	Cd2	F1	biomass	-15.3188	36.3905	195.049	-0.420955	0.674252	Non-significant	0
Olympia-2	Cd2	F1	diam	0.346726	0.787413	190	0.440336	0.660194	Non-significant	0
Olympia-2	Cd2	F1	flt	-0.722812	4.34961	194	-0.166178	0.86819	Non-significant	0
Olympia-2	Cd2	F1	fruit	-1.58061	17.9916	182.2	-0.0878529	0.93009	Non-significant	0
Olympia-2	Cd2	F1	height	0.595387	2.68471	197	0.22177	0.824723	Non-significant	0
Olympia-2	Cd2	F2	biomass	-10.9504	32.8323	203.417	-0.333526	0.739081	Non-significant	0
Olympia-2	Cd2	F2	diam	-0.482569	0.593668	193.18	-0.81286	0.417299	Non-significant	0
Olympia-2	Cd2	F2	flt	-2.05211	2.05533	204	-0.99843	0.319254	Non-significant	0
Olympia-2	Cd2	F2	fruit	19.8422	22.388	202	0.886285	0.376518	Non-significant	0
Olympia-2	Cd2	F2	height	-3.01015	2.51121	200.567	-1.19868	0.232066	Non-significant	0
Olympia-2	Cd2	F3	biomass	14.286	48.9768	198	0.29169	0.770829	Non-significant	0
Olympia-2	Cd2	F3	diam	-0.150449	0.729301	180.76	-0.206292	0.836795	Non-significant	0
Olympia-2	Cd2	F3	flt	-2.3771	2.39163	199.065	-0.993923	0.321467	Non-significant	0
Olympia-2	Cd2	F3	fruit	4.67834	25.0417	197.098	0.186822	0.851992	Non-significant	0
Olympia-2	Cd2	F3	height	2.06959	2.33617	196.986	0.885887	0.376758	Non-significant	0
Olympia-2	Cd2	F4	biomass	-10.4328	45.2799	181	-0.230406	0.818036	Non-significant	0
Olympia-2	Cd2	F4	diam	-0.751738	0.864417	172	-0.869647	0.385705	Non-significant	0
Olympia-2	Cd2	F4	flt	1.49068	3.94819	193.332	0.377559	0.706172	Non-significant	0
Olympia-2	Cd2	F4	fruit	6.03535	23.0439	192	0.261907	0.793674	Non-significant	0
Olympia-2	Cd2	F4	height	-1.60062	2.72111	191	-0.588224	0.557077	Non-significant	0
Olympia-2	Drought	F1	biomass	-24.0296	33.1184	202	-0.725566	0.468945	Non-significant	0
Olympia-2	Drought	F1	diam	-0.503717	0.695851	192	-0.723886	0.470017	Non-significant	0
Olympia-2	Drought	F1	flt	-3.18921	3.64561	198	-0.874809	0.382738	Non-significant	0
Olympia-2	Drought	F1	fruit	-13.8316	16.1782	202	-0.854954	0.393589	Non-significant	0
Olympia-2	Drought	F1	height	-1.44772	2.49133	203	-0.581104	0.561815	Non-significant	0
Olympia-2	Drought	F2	biomass	4.62066	31.7559	207.287	0.145506	0.884453	Non-significant	0
Olympia-2	Drought	F2	diam	0.117497	0.550579	197.849	0.213407	0.831229	Non-significant	0
Olympia-2	Drought	F2	flt	-2.62883	1.9141	209	-1.37341	0.171098	Non-significant	0
Olympia-2	Drought	F2	fruit	1.6183	21.7237	204.932	0.0744945	0.94069	Non-significant	0
Olympia-2	Drought	F2	height	1.89061	2.4141	206	0.783155	0.434435	Non-significant	0
Olympia-2	Drought	F3	biomass	18.7305	45.0537	201	0.415738	0.678046	Non-significant	0
Olympia-2	Drought	F3	diam	-0.287848	0.693729	170.528	-0.414929	0.678715	Non-significant	0
Olympia-2	Drought	F3	flt	0.703536	2.5652	207	0.274261	0.784157	Non-significant	0
Olympia-2	Drought	F3	fruit	-4.2634	22.8603	203	-0.186498	0.852241	Non-significant	0
Olympia-2	Drought	F3	height	-0.295489	2.26704	200.251	-0.130342	0.896427	Non-significant	0
Olympia-2	Drought	F4	biomass	24.3389	37.1762	182	0.65469	0.513494	Non-significant	0
Olympia-2	Drought	F4	diam	0.109605	0.786788	164	0.139307	0.889378	Non-significant	0
Olympia-2	Drought	F4	flt	-4.79267	3.5507	195.208	-1.34978	0.178649	Non-significant	0
Olympia-2	Drought	F4	fruit	43.8621	19.6832	191	2.2284	0.02702	Significant	1
Olympia-2	Drought	F4	height	0.244961	2.68875	190	0.0911059	0.927504	Non-significant	0
Olympia-2	JA	F1	biomass	-21.552	42.1147	127	-0.511745	0.609718	Non-significant	0
Olympia-2	JA	F1	diam	-1.16155	0.898896	111.593	-1.29219	0.19896	Non-significant	0
Olympia-2	JA	F1	flt	-0.433111	5.31384	126	-0.0815062	0.935169	Non-significant	0
Olympia-2	JA	F1	fruit	-7.14649	23.7672	127	-0.300687	0.764145	Non-significant	0
Olympia-2	JA	F1	height	-4.77243	3.18693	127	-1.4975	0.136744	Non-significant	0
Olympia-2	JA	F2	biomass	40.2622	41.4351	129	0.971693	0.333022	Non-significant	0
Olympia-2	JA	F2	diam	0.378918	0.774714	126	0.489107	0.625616	Non-significant	0
Olympia-2	JA	F2	flt	2.57283	2.55101	128	1.00855	0.315092	Non-significant	0
Olympia-2	JA	F2	fruit	43.9847	24.3855	126	1.80372	0.0736643	Marginial	2
Olympia-2	JA	F2	height	-0.159015	2.39979	128	-0.0662619	0.947273	Non-significant	0
Olympia-2	JA	F3	biomass	-20.1677	58.5023	121	-0.344733	0.730894	Non-significant	0
Olympia-2	JA	F3	diam	-0.620466	0.982989	111.802	-0.631203	0.529196	Non-significant	0
Olympia-2	JA	F3	flt	0.327121	3.36888	126	0.0971009	0.922801	Non-significant	0
Olympia-2	JA	F3	fruit	9.29983	31.2095	128	0.297981	0.766201	Non-significant	0
Olympia-2	JA	F3	height	0.85463	2.63227	128	0.324675	0.745957	Non-significant	0
Olympia-2	JA	F4	biomass	-47.3014	45.9874	117	-1.02857	0.305803	Non-significant	0
Olympia-2	JA	F4	diam	-0.427064	1.0372	102	-0.411745	0.68139	Non-significant	0
Olympia-2	JA	F4	flt	-0.134768	4.90354	126	-0.0274839	0.978117	Non-significant	0
Olympia-2	JA	F4	fruit	14.1891	28.8895	124	0.491152	0.624187	Non-significant	0
Olympia-2	JA	F4	height	-2.81264	3.66902	115.043	-0.766592	0.444894	Non-significant	0
Olympia-2	Leaf	F1	biomass	30.3199	38.6886	196.644	0.783689	0.434166	Non-significant	0
Olympia-2	Leaf	F1	diam	1.57064	0.76594	192	2.05061	0.0416641	Significant	1
Olympia-2	Leaf	F1	flt	1.86359	4.16273	198	0.447685	0.65487	Non-significant	0
Olympia-2	Leaf	F1	fruit	17.7579	17.4946	195.949	1.01505	0.311334	Non-significant	0
Olympia-2	Leaf	F1	height	1.1774	2.87315	204	0.409793	0.682388	Non-significant	0
Olympia-2	Leaf	F2	biomass	27.2395	31.9069	204.714	0.85372	0.394258	Non-significant	0
Olympia-2	Leaf	F2	diam	0.642936	0.611304	196.671	1.05175	0.294207	Non-significant	0
Olympia-2	Leaf	F2	flt	0.188841	2.10148	209	0.0898608	0.928484	Non-significant	0
Olympia-2	Leaf	F2	fruit	12.3109	22.6026	186.155	0.54467	0.586633	Non-significant	0
Olympia-2	Leaf	F2	height	-0.209151	2.42149	205.062	-0.0863728	0.931254	Non-significant	0
Olympia-2	Leaf	F3	biomass	-23.207	49.9733	203	-0.464389	0.642867	Non-significant	0
Olympia-2	Leaf	F3	diam	-0.0332588	0.814158	186	-0.0408506	0.967459	Non-significant	0
Olympia-2	Leaf	F3	flt	-0.398102	2.64367	199.692	-0.150587	0.880454	Non-significant	0
Olympia-2	Leaf	F3	fruit	-44.2984	23.0009	201	-1.92594	0.0555228	Marginial	2
Olympia-2	Leaf	F3	height	0.805152	2.65494	200.733	0.303266	0.762001	Non-significant	0
Olympia-2	Leaf	F4	biomass	19.8958	37.313	181	0.533214	0.594539	Non-significant	0
Olympia-2	Leaf	F4	diam	-0.977545	0.89235	166	-1.09547	0.274896	Non-significant	0
Olympia-2	Leaf	F4	flt	3.61883	3.88381	177.335	0.931774	0.35272	Non-significant	0
Olympia-2	Leaf	F4	fruit	-31.2161	20.6951	190	-1.50838	0.133119	Non-significant	0
Olympia-2	Leaf	F4	height	-3.58578	2.88709	188	-1.24201	0.215781	Non-significant	0
Olympia-2	Nutrient1	F1	biomass	1.42063	34.9434	202	0.0406553	0.967611	Non-significant	0
Olympia-2	Nutrient1	F1	diam	-0.314982	0.710072	191	-0.443591	0.65784	Non-significant	0
Olympia-2	Nutrient1	F1	flt	-0.397184	4.03005	197	-0.0985556	0.921591	Non-significant	0
Olympia-2	Nutrient1	F1	fruit	9.23596	18.1163	203	0.509816	0.610734	Non-significant	0
Olympia-2	Nutrient1	F1	height	-0.875977	2.54303	204	-0.344462	0.730853	Non-significant	0
Olympia-2	Nutrient1	F2	biomass	12.9771	35.5859	209	0.364669	0.715727	Non-significant	0
Olympia-2	Nutrient1	F2	diam	0.237304	0.563018	199.874	0.421486	0.673853	Non-significant	0
Olympia-2	Nutrient1	F2	flt	-2.76235	1.96623	209	-1.40489	0.161537	Non-significant	0
Olympia-2	Nutrient1	F2	fruit	18.1685	21.662	204	0.838726	0.402605	Non-significant	0
Olympia-2	Nutrient1	F2	height	2.93136	2.15733	206	1.35879	0.175698	Non-significant	0
Olympia-2	Nutrient1	F3	biomass	9.74242	43.8588	200	0.222131	0.824438	Non-significant	0
Olympia-2	Nutrient1	F3	diam	-0.567903	0.742681	175.488	-0.764666	0.445498	Non-significant	0
Olympia-2	Nutrient1	F3	flt	1.62098	2.39617	206	0.676486	0.499491	Non-significant	0
Olympia-2	Nutrient1	F3	fruit	24.9875	23.3285	200.072	1.07112	0.285407	Non-significant	0
Olympia-2	Nutrient1	F3	height	2.09339	2.04022	191.038	1.02606	0.30616	Non-significant	0
Olympia-2	Nutrient1	F4	biomass	-14.4393	38.6219	176	-0.373862	0.708957	Non-significant	0
Olympia-2	Nutrient1	F4	diam	-0.414058	0.809964	164.317	-0.511206	0.609893	Non-significant	0
Olympia-2	Nutrient1	F4	flt	-5.9089	3.71146	197.319	-1.59207	0.11297	Non-significant	0
Olympia-2	Nutrient1	F4	fruit	5.06481	19.4059	194	0.260994	0.794374	Non-significant	0
Olympia-2	Nutrient1	F4	height	-1.14652	2.36243	192	-0.485315	0.628006	Non-significant	0
Olympia-2	Nutrient2	F1	biomass	-25.3948	35.5594	201	-0.714151	0.475962	Non-significant	0
Olympia-2	Nutrient2	F1	diam	-0.208125	0.727993	191	-0.285889	0.775273	Non-significant	0
Olympia-2	Nutrient2	F1	flt	-2.25096	3.84421	193.632	-0.585545	0.558863	Non-significant	0
Olympia-2	Nutrient2	F1	fruit	-21.8452	18.4379	196.966	-1.1848	0.237525	Non-significant	0
Olympia-2	Nutrient2	F1	height	-3.61433	2.86094	198.752	-1.26334	0.207949	Non-significant	0
Olympia-2	Nutrient2	F2	biomass	-2.7295	31.7419	208.228	-0.0859902	0.931557	Non-significant	0
Olympia-2	Nutrient2	F2	diam	0.185818	0.584979	201.999	0.31765	0.751079	Non-significant	0
Olympia-2	Nutrient2	F2	flt	-1.65842	2.04056	191.28	-0.812726	0.417386	Non-significant	0
Olympia-2	Nutrient2	F2	fruit	-65.6671	21.0035	205	-3.12648	0.00202599	Significant	1
Olympia-2	Nutrient2	F2	height	2.84302	2.45658	205	1.15731	0.248493	Non-significant	0
Olympia-2	Nutrient2	F3	biomass	22.7623	44.8769	201	0.507216	0.612559	Non-significant	0
Olympia-2	Nutrient2	F3	diam	0.189943	0.736123	184.192	0.258031	0.796671	Non-significant	0
Olympia-2	Nutrient2	F3	flt	-5.45426	2.55803	206.357	-2.13221	0.0341712	Significant	1
Olympia-2	Nutrient2	F3	fruit	-28.4821	22.4698	184.632	-1.26757	0.206548	Non-significant	0
Olympia-2	Nutrient2	F3	height	0.205641	2.2389	196.282	0.0918493	0.926911	Non-significant	0
Olympia-2	Nutrient2	F4	biomass	-5.23804	33.4159	190	-0.156753	0.875606	Non-significant	0
Olympia-2	Nutrient2	F4	diam	-0.696891	0.880464	169	-0.791504	0.429759	Non-significant	0
Olympia-2	Nutrient2	F4	flt	-6.10449	3.75432	191.768	-1.62599	0.105594	Non-significant	0
Olympia-2	Nutrient2	F4	fruit	-5.04515	19.8881	197	-0.253677	0.800009	Non-significant	0
Olympia-2	Nutrient2	F4	height	-4.845	2.43117	195	-1.99287	0.0476705	Significant	1
Olympia-2	Salt1	F1	biomass	4.52967	36.4544	202	0.124256	0.901236	Non-significant	0
Olympia-2	Salt1	F1	diam	0.603379	0.817206	190	0.738344	0.461217	Non-significant	0
Olympia-2	Salt1	F1	flt	3.02592	4.19566	195	0.721202	0.471649	Non-significant	0
Olympia-2	Salt1	F1	fruit	8.51828	17.9157	200	0.475463	0.634976	Non-significant	0
Olympia-2	Salt1	F1	height	2.00825	2.85547	202	0.703299	0.48268	Non-significant	0
Olympia-2	Salt1	F2	biomass	-38.8546	32.5049	200.506	-1.19534	0.233364	Non-significant	0
Olympia-2	Salt1	F2	diam	-0.256783	0.581826	202.44	-0.44134	0.659438	Non-significant	0
Olympia-2	Salt1	F2	flt	-3.0246	1.84498	205.618	-1.63937	0.102665	Non-significant	0
Olympia-2	Salt1	F2	fruit	-46.6754	22.3844	205	-2.08518	0.0382915	Significant	1
Olympia-2	Salt1	F2	height	-1.5412	2.24075	203	-0.687807	0.49236	Non-significant	0
Olympia-2	Salt1	F3	biomass	8.50219	44.4048	201.035	0.19147	0.848351	Non-significant	0
Olympia-2	Salt1	F3	diam	0.687274	0.727722	180.235	0.944418	0.346221	Non-significant	0
Olympia-2	Salt1	F3	flt	0.903134	2.37591	205.486	0.380121	0.704248	Non-significant	0
Olympia-2	Salt1	F3	fruit	15.6764	23.3807	202.664	0.670482	0.503314	Non-significant	0
Olympia-2	Salt1	F3	height	0.692216	2.46356	201.377	0.280982	0.779013	Non-significant	0
Olympia-2	Salt1	F4	biomass	9.19191	35.1031	183	0.261855	0.793728	Non-significant	0
Olympia-2	Salt1	F4	diam	-1.41039	0.799514	172	-1.76406	0.0794972	Marginial	2
Olympia-2	Salt1	F4	flt	-4.58593	3.70953	197	-1.23626	0.217835	Non-significant	0
Olympia-2	Salt1	F4	fruit	-18.1974	18.8066	194	-0.967608	0.334445	Non-significant	0
Olympia-2	Salt1	F4	height	-3.97601	2.62254	193	-1.51609	0.131133	Non-significant	0
Olympia-2	Salt2	F1	biomass	17.2682	33.0517	182	0.522461	0.601984	Non-significant	0
Olympia-2	Salt2	F1	diam	0.223626	0.853048	172	0.262149	0.79352	Non-significant	0
Olympia-2	Salt2	F1	flt	-0.132509	4.07254	174.387	-0.0325372	0.974081	Non-significant	0
Olympia-2	Salt2	F1	fruit	14.7623	16.8058	181	0.878406	0.380888	Non-significant	0
Olympia-2	Salt2	F1	height	4.18506	2.60566	182	1.60615	0.109975	Non-significant	0
Olympia-2	Salt2	F2	biomass	9.16293	35.4477	188.306	0.258491	0.79631	Non-significant	0
Olympia-2	Salt2	F2	diam	0.657697	0.560702	164.556	1.17299	0.242495	Non-significant	0
Olympia-2	Salt2	F2	flt	-0.417014	1.90087	193	-0.219381	0.826585	Non-significant	0
Olympia-2	Salt2	F2	fruit	-0.593704	21.3098	192	-0.0278606	0.977802	Non-significant	0
Olympia-2	Salt2	F2	height	-0.42869	2.27463	189.9	-0.188466	0.850713	Non-significant	0
Olympia-2	Salt2	F3	biomass	-11.3223	47.704	187	-0.237344	0.81265	Non-significant	0
Olympia-2	Salt2	F3	diam	-0.377064	0.702972	166.795	-0.536385	0.592407	Non-significant	0
Olympia-2	Salt2	F3	flt	1.72073	2.3353	189.6	0.736832	0.462135	Non-significant	0
Olympia-2	Salt2	F3	fruit	-11.4918	23.6619	187.328	-0.485666	0.627771	Non-significant	0
Olympia-2	Salt2	F3	height	3.20489	2.33941	169.73	1.36995	0.172511	Non-significant	0
Olympia-2	Salt2	F4	biomass	-6.92728	33.1846	174	-0.20875	0.834888	Non-significant	0
Olympia-2	Salt2	F4	diam	-0.932884	0.829133	160	-1.12513	0.262218	Non-significant	0
Olympia-2	Salt2	F4	flt	-2.72549	3.46916	184.737	-0.785633	0.433089	Non-significant	0
Olympia-2	Salt2	F4	fruit	18.176	20.6675	174.483	0.879448	0.380368	Non-significant	0
Olympia-2	Salt2	F4	height	-1.73207	2.25711	183	-0.767384	0.443842	Non-significant	0
Sapporo-0	Cd1	F1	biomass	-15.598	34.1835	203	-0.456303	0.64866	Non-significant	0
Sapporo-0	Cd1	F1	diam	-0.827595	0.762752	195	-1.08501	0.279256	Non-significant	0
Sapporo-0	Cd1	F1	flt	1.86139	4.72722	193.385	0.393761	0.694192	Non-significant	0
Sapporo-0	Cd1	F1	fruit	-24.9291	17.3253	201.041	-1.43889	0.151738	Non-significant	0
Sapporo-0	Cd1	F1	height	-2.12868	2.68779	204	-0.791982	0.429291	Non-significant	0
Sapporo-0	Cd1	F2	biomass	-49.5166	32.4858	205.85	-1.52426	0.12898	Non-significant	0
Sapporo-0	Cd1	F2	diam	-1.38959	0.65033	199.316	-2.13674	0.0338378	Significant	1
Sapporo-0	Cd1	F2	flt	0.103025	2.0874	205.77	0.0493559	0.960684	Non-significant	0
Sapporo-0	Cd1	F2	fruit	-38.4026	23.3053	206	-1.64781	0.100916	Non-significant	0
Sapporo-0	Cd1	F2	height	-2.58206	2.44727	206.613	-1.05508	0.292623	Non-significant	0
Sapporo-0	Cd1	F3	biomass	-64.2674	42.7774	203	-1.50237	0.134555	Non-significant	0
Sapporo-0	Cd1	F3	diam	-2.38112	0.97215	186.208	-2.44933	0.0152373	Significant	1
Sapporo-0	Cd1	F3	flt	0.498648	2.327	205.991	0.214288	0.830534	Non-significant	0
Sapporo-0	Cd1	F3	fruit	-26.6696	21.635	204	-1.23271	0.219103	Non-significant	0
Sapporo-0	Cd1	F3	height	-1.8199	2.16751	198.219	-0.83963	0.402127	Non-significant	0
Sapporo-0	Cd1	F4	biomass	4.24217	35.7966	183	0.118508	0.905795	Non-significant	0
Sapporo-0	Cd1	F4	diam	-0.924849	0.786465	168	-1.17596	0.241276	Non-significant	0
Sapporo-0	Cd1	F4	flt	5.86106	3.68024	198	1.59258	0.11285	Non-significant	0
Sapporo-0	Cd1	F4	fruit	-8.36021	19.029	193	-0.439341	0.660906	Non-significant	0
Sapporo-0	Cd1	F4	height	1.6004	2.37414	193	0.674098	0.501056	Non-significant	0
Sapporo-0	Cd2	F1	biomass	NA	NA	NA	NA	NA	NA	NA
Sapporo-0	Cd2	F1	diam	NA	NA	NA	NA	NA	NA	NA
Sapporo-0	Cd2	F1	flt	NA	NA	NA	NA	NA	NA	NA
Sapporo-0	Cd2	F1	fruit	NA	NA	NA	NA	NA	NA	NA
Sapporo-0	Cd2	F1	height	NA	NA	NA	NA	NA	NA	NA
Sapporo-0	Cd2	F2	biomass	NA	NA	NA	NA	NA	NA	NA
Sapporo-0	Cd2	F2	diam	NA	NA	NA	NA	NA	NA	NA
Sapporo-0	Cd2	F2	flt	NA	NA	NA	NA	NA	NA	NA
Sapporo-0	Cd2	F2	fruit	NA	NA	NA	NA	NA	NA	NA
Sapporo-0	Cd2	F2	height	NA	NA	NA	NA	NA	NA	NA
Sapporo-0	Cd2	F3	biomass	NA	NA	NA	NA	NA	NA	NA
Sapporo-0	Cd2	F3	diam	NA	NA	NA	NA	NA	NA	NA
Sapporo-0	Cd2	F3	flt	NA	NA	NA	NA	NA	NA	NA
Sapporo-0	Cd2	F3	fruit	NA	NA	NA	NA	NA	NA	NA
Sapporo-0	Cd2	F3	height	NA	NA	NA	NA	NA	NA	NA
Sapporo-0	Cd2	F4	biomass	NA	NA	NA	NA	NA	NA	NA
Sapporo-0	Cd2	F4	diam	NA	NA	NA	NA	NA	NA	NA
Sapporo-0	Cd2	F4	flt	NA	NA	NA	NA	NA	NA	NA
Sapporo-0	Cd2	F4	fruit	NA	NA	NA	NA	NA	NA	NA
Sapporo-0	Cd2	F4	height	NA	NA	NA	NA	NA	NA	NA
Sapporo-0	Drought	F1	biomass	-7.03612	35.327	202	-0.199171	0.842329	Non-significant	0
Sapporo-0	Drought	F1	diam	-1.33528	0.719225	192	-1.85655	0.0649071	Marginial	2
Sapporo-0	Drought	F1	flt	4.42581	3.89066	198	1.13755	0.256685	Non-significant	0
Sapporo-0	Drought	F1	fruit	-27.3261	17.2605	202	-1.58316	0.114949	Non-significant	0
Sapporo-0	Drought	F1	height	-1.54742	2.6576	203	-0.582262	0.561036	Non-significant	0
Sapporo-0	Drought	F2	biomass	14.4929	31.8165	207.919	0.455515	0.649214	Non-significant	0
Sapporo-0	Drought	F2	diam	-0.491213	0.605022	196.696	-0.811893	0.417834	Non-significant	0
Sapporo-0	Drought	F2	flt	2.82055	1.91542	209	1.47255	0.142377	Non-significant	0
Sapporo-0	Drought	F2	fruit	1.594	22.0924	205.24	0.0721514	0.942552	Non-significant	0
Sapporo-0	Drought	F2	height	1.58083	2.45464	206	0.644015	0.520282	Non-significant	0
Sapporo-0	Drought	F3	biomass	37.9974	46.4777	201	0.817541	0.414587	Non-significant	0
Sapporo-0	Drought	F3	diam	-1.15562	0.858572	173.322	-1.34598	0.180066	Non-significant	0
Sapporo-0	Drought	F3	flt	5.51527	2.60941	207	2.11361	0.0357457	Significant	1
Sapporo-0	Drought	F3	fruit	2.42099	22.8473	203	0.105964	0.915716	Non-significant	0
Sapporo-0	Drought	F3	height	-0.443918	2.41712	200.765	-0.183656	0.854469	Non-significant	0
Sapporo-0	Drought	F4	biomass	-16.7221	34.3022	182	-0.487493	0.626496	Non-significant	0
Sapporo-0	Drought	F4	diam	-1.52574	0.834109	164	-1.82919	0.0691875	Marginial	2
Sapporo-0	Drought	F4	flt	7.7204	3.32151	195.513	2.32437	0.0211329	Significant	1
Sapporo-0	Drought	F4	fruit	-13.7459	18.3892	191	-0.747496	0.455684	Non-significant	0
Sapporo-0	Drought	F4	height	0.791013	2.48084	190	0.318849	0.750191	Non-significant	0
Sapporo-0	JA	F1	biomass	-15.8372	43.2492	127	-0.366186	0.714835	Non-significant	0
Sapporo-0	JA	F1	diam	0.141441	0.966626	113.934	0.146325	0.883924	Non-significant	0
Sapporo-0	JA	F1	flt	-4.68346	5.71768	126	-0.819119	0.414265	Non-significant	0
Sapporo-0	JA	F1	fruit	-8.04802	24.4147	127	-0.329638	0.742217	Non-significant	0
Sapporo-0	JA	F1	height	-3.96247	3.27258	127	-1.21081	0.228217	Non-significant	0
Sapporo-0	JA	F2	biomass	30.7523	40.7605	129	0.754464	0.451946	Non-significant	0
Sapporo-0	JA	F2	diam	1.05654	0.762183	126	1.3862	0.168135	Non-significant	0
Sapporo-0	JA	F2	flt	-0.224725	2.37412	128	-0.0946561	0.924736	Non-significant	0
Sapporo-0	JA	F2	fruit	10.2424	23.9713	126	0.427278	0.669906	Non-significant	0
Sapporo-0	JA	F2	height	1.60897	2.36029	128	0.681684	0.49667	Non-significant	0
Sapporo-0	JA	F3	biomass	57.6495	61.1751	121	0.942368	0.347882	Non-significant	0
Sapporo-0	JA	F3	diam	-1.03298	1.20318	114.894	-0.85854	0.392382	Non-significant	0
Sapporo-0	JA	F3	flt	1.95956	3.36901	126	0.581643	0.561847	Non-significant	0
Sapporo-0	JA	F3	fruit	19.5802	31.2001	128	0.627567	0.531406	Non-significant	0
Sapporo-0	JA	F3	height	0.537958	2.63148	128	0.204432	0.83834	Non-significant	0
Sapporo-0	JA	F4	biomass	7.74841	43.2796	117	0.179031	0.858223	Non-significant	0
Sapporo-0	JA	F4	diam	-0.46768	1.1154	102	-0.419293	0.675884	Non-significant	0
Sapporo-0	JA	F4	flt	-0.640328	4.70056	126	-0.136224	0.891862	Non-significant	0
Sapporo-0	JA	F4	fruit	9.82017	27.6881	124	0.354671	0.723439	Non-significant	0
Sapporo-0	JA	F4	height	2.80074	3.51948	113.155	0.795783	0.427824	Non-significant	0
Sapporo-0	Leaf	F1	biomass	101.223	38.5835	196.566	2.62348	0.00938645	Significant	1
Sapporo-0	Leaf	F1	diam	-0.577665	0.868547	192	-0.665094	0.506789	Non-significant	0
Sapporo-0	Leaf	F1	flt	32.4877	4.15074	198	7.83	2.95e-13	Significant	1
Sapporo-0	Leaf	F1	fruit	6.88423	17.4416	195.962	0.394702	0.693492	Non-significant	0
Sapporo-0	Leaf	F1	height	5.68976	2.86524	204	1.98579	0.0483958	Significant	1
Sapporo-0	Leaf	F2	biomass	64.2599	33.5629	204.579	1.91461	0.0569368	Marginial	2
Sapporo-0	Leaf	F2	diam	0.304056	0.586109	195.517	0.518771	0.604507	Non-significant	0
Sapporo-0	Leaf	F2	flt	10.6709	2.0751	209	5.14	6.23e-07	Significant	1
Sapporo-0	Leaf	F2	fruit	9.43338	22.5969	186.536	0.417463	0.67682	Non-significant	0
Sapporo-0	Leaf	F2	height	2.56521	2.42099	205.195	1.05957	0.290586	Non-significant	0
Sapporo-0	Leaf	F3	biomass	44.7321	50.2985	203	0.889333	0.374877	Non-significant	0
Sapporo-0	Leaf	F3	diam	-1.33147	0.847001	186	-1.57198	0.117654	Non-significant	0
Sapporo-0	Leaf	F3	flt	10.0878	2.61744	199.517	3.85409	0.000156575	Significant	1
Sapporo-0	Leaf	F3	fruit	-36.5859	22.4325	201	-1.63093	0.10447	Non-significant	0
Sapporo-0	Leaf	F3	height	3.44061	2.58966	201.09	1.3286	0.185487	Non-significant	0
Sapporo-0	Leaf	F4	biomass	78.5527	36.5556	181	2.14886	0.0329742	Significant	1
Sapporo-0	Leaf	F4	diam	-0.872395	0.811642	166	-1.07485	0.284001	Non-significant	0
Sapporo-0	Leaf	F4	flt	18.0289	3.65028	172.103	4.94	1.85e-06	Significant	1
Sapporo-0	Leaf	F4	fruit	22.78	20.6967	190	1.10066	0.272439	Non-significant	0
Sapporo-0	Leaf	F4	height	2.67365	3.09917	188	0.862698	0.389403	Non-significant	0
Sapporo-0	Nutrient1	F1	biomass	61.4004	35.0679	202	1.7509	0.0814813	Marginial	2
Sapporo-0	Nutrient1	F1	diam	-0.547262	0.811649	191	-0.67426	0.500961	Non-significant	0
Sapporo-0	Nutrient1	F1	flt	23.2277	4.04507	197	5.74	3.5e-08	Significant	1
Sapporo-0	Nutrient1	F1	fruit	-18.0383	18.1813	203	-0.992131	0.322315	Non-significant	0
Sapporo-0	Nutrient1	F1	height	7.08174	2.55192	204	2.77507	0.00603188	Significant	1
Sapporo-0	Nutrient1	F2	biomass	70.4392	35.8176	209	1.96661	0.0505517	Marginial	2
Sapporo-0	Nutrient1	F2	diam	0.461328	0.668367	199.643	0.690231	0.49085	Non-significant	0
Sapporo-0	Nutrient1	F2	flt	8.43125	1.97903	209	4.26	3.09e-05	Significant	1
Sapporo-0	Nutrient1	F2	fruit	5.6121	23.5902	204	0.2379	0.812198	Non-significant	0
Sapporo-0	Nutrient1	F2	height	4.13587	2.34972	206	1.76015	0.0798662	Marginial	2
Sapporo-0	Nutrient1	F3	biomass	20.0153	44.633	200	0.448442	0.65432	Non-significant	0
Sapporo-0	Nutrient1	F3	diam	-1.29907	0.779469	178.565	-1.66661	0.0973446	Marginial	2
Sapporo-0	Nutrient1	F3	flt	11.4028	2.40655	206	4.74	4.01e-06	Significant	1
Sapporo-0	Nutrient1	F3	fruit	-46.199	23.0116	199.97	-2.00764	0.0460274	Significant	1
Sapporo-0	Nutrient1	F3	height	2.28044	2.01288	190.347	1.13292	0.258672	Non-significant	0
Sapporo-0	Nutrient1	F4	biomass	35.0134	35.4865	176	0.98667	0.325159	Non-significant	0
Sapporo-0	Nutrient1	F4	diam	-1.35327	0.796386	164.09	-1.69927	0.0911639	Marginial	2
Sapporo-0	Nutrient1	F4	flt	14.6126	3.68627	197.224	3.96406	0.000102986	Significant	1
Sapporo-0	Nutrient1	F4	fruit	-12.8526	20.5477	194	-0.625501	0.532377	Non-significant	0
Sapporo-0	Nutrient1	F4	height	4.88776	2.45814	192	1.9884	0.0481879	Significant	1
Sapporo-0	Nutrient2	F1	biomass	81.9934	37.7716	201	2.17077	0.0311208	Significant	1
Sapporo-0	Nutrient2	F1	diam	0.0942054	0.91672	191	0.102764	0.918258	Non-significant	0
Sapporo-0	Nutrient2	F1	flt	7.89352	4.43847	194.848	1.77843	0.0768918	Marginial	2
Sapporo-0	Nutrient2	F1	fruit	19.6314	19.5803	198.157	1.00261	0.317273	Non-significant	0
Sapporo-0	Nutrient2	F1	height	8.13497	2.84955	198.692	2.85482	0.00476302	Significant	1
Sapporo-0	Nutrient2	F2	biomass	64.0138	32.3278	208.152	1.98015	0.0490043	Significant	1
Sapporo-0	Nutrient2	F2	diam	0.177054	0.655568	200.215	0.270078	0.787379	Non-significant	0
Sapporo-0	Nutrient2	F2	flt	8.92617	2.07852	191.886	4.29	2.78e-05	Significant	1
Sapporo-0	Nutrient2	F2	fruit	-5.01126	21.7496	205	-0.230407	0.818006	Non-significant	0
Sapporo-0	Nutrient2	F2	height	3.0572	2.54445	205	1.20152	0.230937	Non-significant	0
Sapporo-0	Nutrient2	F3	biomass	4.95721	45.2247	201	0.109613	0.912826	Non-significant	0
Sapporo-0	Nutrient2	F3	diam	-2.17706	0.72103	182.891	-3.01938	0.00289498	Significant	1
Sapporo-0	Nutrient2	F3	flt	13.2936	2.53861	206.581	5.24	4.02e-07	Significant	1
Sapporo-0	Nutrient2	F3	fruit	-34.4552	21.978	185.69	-1.56771	0.118651	Non-significant	0
Sapporo-0	Nutrient2	F3	height	0.831414	2.18961	195.518	0.379708	0.704574	Non-significant	0
Sapporo-0	Nutrient2	F4	biomass	65.001	32.519	190	1.99887	0.0470484	Significant	1
Sapporo-0	Nutrient2	F4	diam	-0.153509	0.74872	169	-0.205029	0.837796	Non-significant	0
Sapporo-0	Nutrient2	F4	flt	14.8229	3.72655	191.445	3.98	9.86e-05	Significant	1
Sapporo-0	Nutrient2	F4	fruit	-1.91423	19.7365	197	-0.0969893	0.922833	Non-significant	0
Sapporo-0	Nutrient2	F4	height	1.43269	2.37759	195	0.602583	0.547486	Non-significant	0
Sapporo-0	Salt1	F1	biomass	11.4672	36.1122	202	0.317543	0.75116	Non-significant	0
Sapporo-0	Salt1	F1	diam	-0.561639	0.750195	190	-0.748657	0.45499	Non-significant	0
Sapporo-0	Salt1	F1	flt	10.029	4.15504	195	2.4137	0.0167159	Significant	1
Sapporo-0	Salt1	F1	fruit	0.966603	17.745	200	0.0544719	0.956614	Non-significant	0
Sapporo-0	Salt1	F1	height	-0.0471131	2.82845	202	-0.0166569	0.986727	Non-significant	0
Sapporo-0	Salt1	F2	biomass	-19.556	34.5846	202.638	-0.565454	0.57239	Non-significant	0
Sapporo-0	Salt1	F2	diam	-0.0502541	0.562782	202.977	-0.0892957	0.928935	Non-significant	0
Sapporo-0	Salt1	F2	flt	4.334	1.96435	206.43	2.20633	0.0284638	Significant	1
Sapporo-0	Salt1	F2	fruit	-25.1934	24.1824	205	-1.04181	0.298728	Non-significant	0
Sapporo-0	Salt1	F2	height	-1.67365	2.42123	203	-0.691239	0.490205	Non-significant	0
Sapporo-0	Salt1	F3	biomass	14.112	45.3911	200.289	0.310897	0.756202	Non-significant	0
Sapporo-0	Salt1	F3	diam	-1.99454	1.00129	181.913	-1.99196	0.0478711	Significant	1
Sapporo-0	Salt1	F3	flt	4.30661	2.38841	205.314	1.80313	0.0728338	Marginial	2
Sapporo-0	Salt1	F3	fruit	5.38438	23.0933	201.948	0.233158	0.815875	Non-significant	0
Sapporo-0	Salt1	F3	height	1.85285	2.42965	200.552	0.762598	0.446599	Non-significant	0
Sapporo-0	Salt1	F4	biomass	-14.1241	36.5918	183	-0.385991	0.699952	Non-significant	0
Sapporo-0	Salt1	F4	diam	-1.62981	0.906546	172	-1.79783	0.0739585	Marginial	2
Sapporo-0	Salt1	F4	flt	5.72877	3.68535	197	1.55447	0.121677	Non-significant	0
Sapporo-0	Salt1	F4	fruit	0.0895137	19.9876	194	0.00447847	0.996431	Non-significant	0
Sapporo-0	Salt1	F4	height	-1.49242	2.74697	193	-0.543297	0.587552	Non-significant	0
Sapporo-0	Salt2	F1	biomass	18.5604	42.6994	182	0.434675	0.664313	Non-significant	0
Sapporo-0	Salt2	F1	diam	-1.78353	0.924425	172	-1.92934	0.0553345	Marginial	2
Sapporo-0	Salt2	F1	flt	19.6424	5.26088	171.574	3.73368	0.000256473	Significant	1
Sapporo-0	Salt2	F1	fruit	-6.93051	21.7214	181	-0.319063	0.750046	Non-significant	0
Sapporo-0	Salt2	F1	height	7.52796	3.36624	182	2.23631	0.0265459	Significant	1
Sapporo-0	Salt2	F2	biomass	24.5331	33.479	187.249	0.73279	0.464603	Non-significant	0
Sapporo-0	Salt2	F2	diam	0.2442	0.583357	172.882	0.418611	0.67602	Non-significant	0
Sapporo-0	Salt2	F2	flt	8.47171	1.91124	193	4.43	1.56e-05	Significant	1
Sapporo-0	Salt2	F2	fruit	-7.40223	21.6914	192	-0.341252	0.733287	Non-significant	0
Sapporo-0	Salt2	F2	height	2.99122	2.31744	190.087	1.29074	0.198361	Non-significant	0
Sapporo-0	Salt2	F3	biomass	90.0128	48.2287	187	1.86638	0.0635545	Marginial	2
Sapporo-0	Salt2	F3	diam	-1.44417	0.721112	167.137	-2.00269	0.0468269	Significant	1
Sapporo-0	Salt2	F3	flt	16.4079	2.33106	190.041	7.04	3.43e-11	Significant	1
Sapporo-0	Salt2	F3	fruit	18.9338	23.2611	187.233	0.813968	0.416697	Non-significant	0
Sapporo-0	Salt2	F3	height	4.98724	2.30131	167.954	2.16713	0.0316331	Significant	1
Sapporo-0	Salt2	F4	biomass	32.1761	34.6161	174	0.929513	0.353911	Non-significant	0
Sapporo-0	Salt2	F4	diam	-1.11466	0.705916	160	-1.57902	0.116306	Non-significant	0
Sapporo-0	Salt2	F4	flt	12.6956	3.44468	184.899	3.68556	0.000299685	Significant	1
Sapporo-0	Salt2	F4	fruit	-10.5251	19.1949	169.896	-0.54833	0.584185	Non-significant	0
Sapporo-0	Salt2	F4	height	3.19073	2.19983	183	1.45045	0.148646	Non-significant	0
Tol-0	Cd1	F1	biomass	-2.3949	36.266	203	-0.0660369	0.947413	Non-significant	0
Tol-0	Cd1	F1	diam	-0.062921	0.698637	195	-0.0900625	0.92833	Non-significant	0
Tol-0	Cd1	F1	flt	2.91878	4.40015	191.14	0.663336	0.507915	Non-significant	0
Tol-0	Cd1	F1	fruit	3.0715	17.1945	200.96	0.178632	0.858407	Non-significant	0
Tol-0	Cd1	F1	height	-0.0533522	2.66779	204	-0.0199986	0.984064	Non-significant	0
Tol-0	Cd1	F2	biomass	-19.8026	34.3749	206.32	-0.576079	0.56519	Non-significant	0
Tol-0	Cd1	F2	diam	0.0129737	0.590103	198.238	0.0219854	0.982482	Non-significant	0
Tol-0	Cd1	F2	flt	1.55805	2.072	205.604	0.751956	0.452937	Non-significant	0
Tol-0	Cd1	F2	fruit	-8.60281	22.8408	206	-0.376642	0.706827	Non-significant	0
Tol-0	Cd1	F2	height	-1.08009	2.3974	206.162	-0.450527	0.652804	Non-significant	0
Tol-0	Cd1	F3	biomass	-35.9605	42.3963	203	-0.848199	0.397326	Non-significant	0
Tol-0	Cd1	F3	diam	0.223518	0.616672	186.309	0.362459	0.71742	Non-significant	0
Tol-0	Cd1	F3	flt	0.543455	2.34199	206.084	0.232048	0.816731	Non-significant	0
Tol-0	Cd1	F3	fruit	-2.52052	21.7773	204	-0.115741	0.907972	Non-significant	0
Tol-0	Cd1	F3	height	0.458465	2.1816	198.467	0.210151	0.833765	Non-significant	0
Tol-0	Cd1	F4	biomass	26.034	37.8284	183	0.688213	0.49219	Non-significant	0
Tol-0	Cd1	F4	diam	0.438386	0.753837	168	0.581539	0.561657	Non-significant	0
Tol-0	Cd1	F4	flt	-3.38249	3.79892	198	-0.890384	0.37434	Non-significant	0
Tol-0	Cd1	F4	fruit	6.85535	19.7203	193	0.34763	0.728497	Non-significant	0
Tol-0	Cd1	F4	height	-0.798092	2.46054	193	-0.324357	0.746019	Non-significant	0
Tol-0	Cd2	F1	biomass	3.37079	35.9919	194.624	0.093654	0.92548	Non-significant	0
Tol-0	Cd2	F1	diam	0.338303	0.754187	190	0.448567	0.654255	Non-significant	0
Tol-0	Cd2	F1	flt	-1.57011	4.30083	194	-0.365071	0.715456	Non-significant	0
Tol-0	Cd2	F1	fruit	10.5197	17.8012	181.152	0.590956	0.555286	Non-significant	0
Tol-0	Cd2	F1	height	-0.707197	2.65546	197	-0.266318	0.790273	Non-significant	0
Tol-0	Cd2	F2	biomass	-64.1735	32.3281	202.971	-1.98507	0.0484836	Significant	1
Tol-0	Cd2	F2	diam	-0.411754	0.584436	193.124	-0.704532	0.48195	Non-significant	0
Tol-0	Cd2	F2	flt	2.58763	2.02453	204	1.27814	0.202654	Non-significant	0
Tol-0	Cd2	F2	fruit	-29.3785	22.0521	202	-1.33223	0.184286	Non-significant	0
Tol-0	Cd2	F2	height	-3.42056	2.47243	200.158	-1.38348	0.168059	Non-significant	0
Tol-0	Cd2	F3	biomass	-55.257	48.5857	198	-1.13731	0.256784	Non-significant	0
Tol-0	Cd2	F3	diam	-0.280427	0.634225	181.117	-0.442157	0.658903	Non-significant	0
Tol-0	Cd2	F3	flt	-1.43262	2.37289	198.918	-0.603744	0.546702	Non-significant	0
Tol-0	Cd2	F3	fruit	-5.92771	22.9828	196.81	-0.25792	0.796738	Non-significant	0
Tol-0	Cd2	F3	height	0.00420643	2.14402	196.683	0.00196193	0.998437	Non-significant	0
Tol-0	Cd2	F4	biomass	16.026	36.5687	181	0.438244	0.661732	Non-significant	0
Tol-0	Cd2	F4	diam	0.420986	0.758096	172	0.555321	0.579397	Non-significant	0
Tol-0	Cd2	F4	flt	2.37603	3.81108	193.483	0.623453	0.533721	Non-significant	0
Tol-0	Cd2	F4	fruit	10.4022	20.624	192	0.504372	0.614578	Non-significant	0
Tol-0	Cd2	F4	height	1.17465	2.39998	191	0.489443	0.62509	Non-significant	0
Tol-0	Drought	F1	biomass	-25.7787	33.1645	202	-0.777299	0.437892	Non-significant	0
Tol-0	Drought	F1	diam	0.681736	0.713643	192	0.955291	0.340632	Non-significant	0
Tol-0	Drought	F1	flt	-1.84089	3.65242	198	-0.50402	0.614808	Non-significant	0
Tol-0	Drought	F1	fruit	3.31253	16.2073	202	0.204385	0.838258	Non-significant	0
Tol-0	Drought	F1	height	4.79308	2.49513	203	1.92098	0.0561358	Marginial	2
Tol-0	Drought	F2	biomass	-16.099	31.7122	207.133	-0.507659	0.612233	Non-significant	0
Tol-0	Drought	F2	diam	-0.643132	0.549833	197.554	-1.16969	0.243536	Non-significant	0
Tol-0	Drought	F2	flt	2.92845	1.91193	209	1.53168	0.127114	Non-significant	0
Tol-0	Drought	F2	fruit	-19.3111	21.6944	204.756	-0.890141	0.374435	Non-significant	0
Tol-0	Drought	F2	height	1.98712	2.41128	206	0.824093	0.41084	Non-significant	0
Tol-0	Drought	F3	biomass	-6.55223	45.2971	201	-0.14465	0.885132	Non-significant	0
Tol-0	Drought	F3	diam	0.0693045	0.682698	169.729	0.101516	0.919261	Non-significant	0
Tol-0	Drought	F3	flt	-2.40508	2.57935	207	-0.932436	0.352198	Non-significant	0
Tol-0	Drought	F3	fruit	6.94861	22.5811	203	0.307719	0.758612	Non-significant	0
Tol-0	Drought	F3	height	2.71878	2.24004	201.014	1.21372	0.226279	Non-significant	0
Tol-0	Drought	F4	biomass	1.6522	39.0076	182	0.0423559	0.966261	Non-significant	0
Tol-0	Drought	F4	diam	-0.308339	0.745044	164	-0.413854	0.679522	Non-significant	0
Tol-0	Drought	F4	flt	-0.484077	3.45348	194.85	-0.140171	0.88867	Non-significant	0
Tol-0	Drought	F4	fruit	14.5906	19.2388	191	0.758392	0.449151	Non-significant	0
Tol-0	Drought	F4	height	1.99279	2.59564	190	0.767745	0.443592	Non-significant	0
Tol-0	JA	F1	biomass	50.1036	43.1095	127	1.16224	0.247318	Non-significant	0
Tol-0	JA	F1	diam	0.546338	0.964069	113.57	0.5667	0.572036	Non-significant	0
Tol-0	JA	F1	flt	-3.394	5.6994	126	-0.595503	0.552576	Non-significant	0
Tol-0	JA	F1	fruit	29.3973	24.322	127	1.20867	0.229035	Non-significant	0
Tol-0	JA	F1	height	4.8915	3.26157	127	1.49974	0.136164	Non-significant	0
Tol-0	JA	F2	biomass	-39.4856	41.0589	129	-0.961684	0.338008	Non-significant	0
Tol-0	JA	F2	diam	-1.19188	0.76805	126	-1.55182	0.123212	Non-significant	0
Tol-0	JA	F2	flt	-0.201664	2.39138	128	-0.0843294	0.932926	Non-significant	0
Tol-0	JA	F2	fruit	-48.9154	25.4989	126	-1.91833	0.0573312	Marginial	2
Tol-0	JA	F2	height	1.45273	2.37779	128	0.610959	0.54231	Non-significant	0
Tol-0	JA	F3	biomass	78.1337	61.2929	121	1.27476	0.204837	Non-significant	0
Tol-0	JA	F3	diam	-0.0754856	0.791522	106.591	-0.0953677	0.924202	Non-significant	0
Tol-0	JA	F3	flt	-0.997837	3.34247	126	-0.298532	0.765789	Non-significant	0
Tol-0	JA	F3	fruit	8.84429	30.9629	128	0.285641	0.775614	Non-significant	0
Tol-0	JA	F3	height	1.42254	2.61147	128	0.544727	0.586889	Non-significant	0
Tol-0	JA	F4	biomass	0.391677	41.4204	117	0.00945613	0.992471	Non-significant	0
Tol-0	JA	F4	diam	0.989904	0.954384	102	1.03722	0.302087	Non-significant	0
Tol-0	JA	F4	flt	-4.20606	4.69903	126	-0.895091	0.372445	Non-significant	0
Tol-0	JA	F4	fruit	-12.5819	27.6916	124	-0.454357	0.650366	Non-significant	0
Tol-0	JA	F4	height	-3.74217	3.5201	113.097	-1.06309	0.290008	Non-significant	0
Tol-0	Leaf	F1	biomass	16.1756	38.511	196.597	0.420025	0.674926	Non-significant	0
Tol-0	Leaf	F1	diam	0.19512	0.781756	192	0.249592	0.80317	Non-significant	0
Tol-0	Leaf	F1	flt	8.82404	4.1418	198	2.13049	0.0343655	Significant	1
Tol-0	Leaf	F1	fruit	-10.0498	17.4072	196.018	-0.577336	0.564375	Non-significant	0
Tol-0	Leaf	F1	height	-0.260373	2.85987	204	-0.0910436	0.927547	Non-significant	0
Tol-0	Leaf	F2	biomass	-18.9133	33.5563	205.199	-0.563629	0.573622	Non-significant	0
Tol-0	Leaf	F2	diam	-0.275492	0.567501	196.91	-0.485448	0.627898	Non-significant	0
Tol-0	Leaf	F2	flt	4.98497	2.07272	209	2.40503	0.0170425	Significant	1
Tol-0	Leaf	F2	fruit	4.49337	23.7416	190.218	0.189261	0.85009	Non-significant	0
Tol-0	Leaf	F2	height	0.144689	2.38842	205.445	0.0605794	0.951753	Non-significant	0
Tol-0	Leaf	F3	biomass	-8.68374	49.8414	203	-0.174227	0.86186	Non-significant	0
Tol-0	Leaf	F3	diam	-0.658722	0.760377	186	-0.86631	0.387436	Non-significant	0
Tol-0	Leaf	F3	flt	1.8643	2.8084	201.334	0.663829	0.507559	Non-significant	0
Tol-0	Leaf	F3	fruit	9.1903	24.0737	201	0.381757	0.703045	Non-significant	0
Tol-0	Leaf	F3	height	-1.73714	2.77855	200.429	-0.625195	0.532554	Non-significant	0
Tol-0	Leaf	F4	biomass	18.737	40.8397	181	0.458794	0.646933	Non-significant	0
Tol-0	Leaf	F4	diam	0.319071	0.822168	166	0.388085	0.69845	Non-significant	0
Tol-0	Leaf	F4	flt	-2.69422	3.97934	178.825	-0.677051	0.499248	Non-significant	0
Tol-0	Leaf	F4	fruit	15.9428	21.211	190	0.751626	0.453206	Non-significant	0
Tol-0	Leaf	F4	height	-0.520839	2.91985	188	-0.178379	0.858618	Non-significant	0
Tol-0	Nutrient1	F1	biomass	-85.9488	35.4441	202	-2.42491	0.0161915	Significant	1
Tol-0	Nutrient1	F1	diam	-0.598917	0.742863	191	-0.806227	0.421115	Non-significant	0
Tol-0	Nutrient1	F1	flt	-2.31732	4.08843	197	-0.5668	0.571495	Non-significant	0
Tol-0	Nutrient1	F1	fruit	-14.5605	18.3759	203	-0.792369	0.429071	Non-significant	0
Tol-0	Nutrient1	F1	height	-2.23047	2.57944	204	-0.864712	0.388213	Non-significant	0
Tol-0	Nutrient1	F2	biomass	-6.1666	35.7208	209	-0.172633	0.863107	Non-significant	0
Tol-0	Nutrient1	F2	diam	-0.850418	0.565222	199.839	-1.50457	0.134012	Non-significant	0
Tol-0	Nutrient1	F2	flt	1.07664	1.97369	209	0.545498	0.585993	Non-significant	0
Tol-0	Nutrient1	F2	fruit	-4.61749	23.1253	204	-0.199673	0.841935	Non-significant	0
Tol-0	Nutrient1	F2	height	-1.18221	2.1654	206	-0.545954	0.585689	Non-significant	0
Tol-0	Nutrient1	F3	biomass	-27.7772	47.1342	200	-0.589322	0.55631	Non-significant	0
Tol-0	Nutrient1	F3	diam	0.132782	0.652892	165.746	0.203376	0.839091	Non-significant	0
Tol-0	Nutrient1	F3	flt	0.519332	2.40887	206	0.215591	0.82952	Non-significant	0
Tol-0	Nutrient1	F3	fruit	-1.48404	23.0398	200.05	-0.0644121	0.948706	Non-significant	0
Tol-0	Nutrient1	F3	height	1.70879	2.01522	190.499	0.847941	0.397535	Non-significant	0
Tol-0	Nutrient1	F4	biomass	-37.2111	43.5554	176	-0.85434	0.394078	Non-significant	0
Tol-0	Nutrient1	F4	diam	-0.370836	0.714059	164.289	-0.519334	0.604227	Non-significant	0
Tol-0	Nutrient1	F4	flt	-3.50655	3.8528	196.618	-0.910131	0.363868	Non-significant	0
Tol-0	Nutrient1	F4	fruit	9.79496	20.1969	194	0.484972	0.628243	Non-significant	0
Tol-0	Nutrient1	F4	height	-0.683572	2.41615	192	-0.282918	0.777544	Non-significant	0
Tol-0	Nutrient2	F1	biomass	-48.383	35.8113	201	-1.35105	0.178197	Non-significant	0
Tol-0	Nutrient2	F1	diam	-0.985333	0.705224	191	-1.39719	0.163977	Non-significant	0
Tol-0	Nutrient2	F1	flt	-2.81746	3.87168	193.818	-0.72771	0.467669	Non-significant	0
Tol-0	Nutrient2	F1	fruit	3.58523	18.5731	197.18	0.193033	0.847132	Non-significant	0
Tol-0	Nutrient2	F1	height	-1.19698	2.70233	198.037	-0.442943	0.65829	Non-significant	0
Tol-0	Nutrient2	F2	biomass	-20.994	32.0554	207.447	-0.654927	0.51324	Non-significant	0
Tol-0	Nutrient2	F2	diam	-0.286144	0.590529	200.978	-0.484555	0.62852	Non-significant	0
Tol-0	Nutrient2	F2	flt	2.68237	2.06157	191.949	1.30113	0.194773	Non-significant	0
Tol-0	Nutrient2	F2	fruit	-8.42411	22.654	205	-0.37186	0.710381	Non-significant	0
Tol-0	Nutrient2	F2	height	-2.70628	2.48292	205	-1.08996	0.277012	Non-significant	0
Tol-0	Nutrient2	F3	biomass	-75.2233	47.9551	201	-1.56862	0.11831	Non-significant	0
Tol-0	Nutrient2	F3	diam	-0.347687	0.647924	181.437	-0.536617	0.59219	Non-significant	0
Tol-0	Nutrient2	F3	flt	-1.86416	2.55533	206.5	-0.72952	0.46651	Non-significant	0
Tol-0	Nutrient2	F3	fruit	-1.79887	22.1265	185.936	-0.0812992	0.935291	Non-significant	0
Tol-0	Nutrient2	F3	height	1.37923	2.20447	195.94	0.625649	0.532273	Non-significant	0
Tol-0	Nutrient2	F4	biomass	8.4068	37.1709	190	0.226166	0.821315	Non-significant	0
Tol-0	Nutrient2	F4	diam	0.0924928	0.82817	169	0.111683	0.911207	Non-significant	0
Tol-0	Nutrient2	F4	flt	-4.82892	4.15111	195.075	-1.16328	0.246136	Non-significant	0
Tol-0	Nutrient2	F4	fruit	13.853	22.0163	197	0.629214	0.529938	Non-significant	0
Tol-0	Nutrient2	F4	height	1.50398	2.65229	195	0.567049	0.571333	Non-significant	0
Tol-0	Salt1	F1	biomass	-44.8414	36.2812	202	-1.23594	0.217917	Non-significant	0
Tol-0	Salt1	F1	diam	-0.838133	0.787339	190	-1.06451	0.288447	Non-significant	0
Tol-0	Salt1	F1	flt	-0.368638	4.17646	195	-0.0882657	0.929756	Non-significant	0
Tol-0	Salt1	F1	fruit	-24.0923	18.9492	200	-1.27142	0.205057	Non-significant	0
Tol-0	Salt1	F1	height	-1.7831	3.02048	202	-0.590336	0.555625	Non-significant	0
Tol-0	Salt1	F2	biomass	-19.3991	32.2393	200.439	-0.60172	0.54804	Non-significant	0
Tol-0	Salt1	F2	diam	-0.184424	0.53936	202.473	-0.341932	0.732757	Non-significant	0
Tol-0	Salt1	F2	flt	0.151138	1.82997	205.682	0.0825908	0.934257	Non-significant	0
Tol-0	Salt1	F2	fruit	1.28241	22.1967	205	0.057775	0.953984	Non-significant	0
Tol-0	Salt1	F2	height	0.324103	2.2222	203	0.145847	0.884187	Non-significant	0
Tol-0	Salt1	F3	biomass	-21.1613	44.6325	200.963	-0.474123	0.635927	Non-significant	0
Tol-0	Salt1	F3	diam	-0.454745	0.637435	177.393	-0.713399	0.476537	Non-significant	0
Tol-0	Salt1	F3	flt	0.600312	2.38783	205.399	0.251405	0.801752	Non-significant	0
Tol-0	Salt1	F3	fruit	10.3098	23.0861	202.276	0.446581	0.655655	Non-significant	0
Tol-0	Salt1	F3	height	-1.13555	2.43026	200.875	-0.467255	0.640824	Non-significant	0
Tol-0	Salt1	F4	biomass	44.4551	36.8133	183	1.20758	0.228767	Non-significant	0
Tol-0	Salt1	F4	diam	0.141741	0.815135	172	0.173886	0.862159	Non-significant	0
Tol-0	Salt1	F4	flt	0.584915	3.86465	197	0.15135	0.879855	Non-significant	0
Tol-0	Salt1	F4	fruit	11.1756	19.6724	194	0.568084	0.570635	Non-significant	0
Tol-0	Salt1	F4	height	-0.780647	2.70358	193	-0.288746	0.773085	Non-significant	0
Tol-0	Salt2	F1	biomass	-65.3539	32.6699	182	-2.00043	0.0469403	Significant	1
Tol-0	Salt2	F1	diam	-1.07668	0.701079	172	-1.53574	0.12644	Non-significant	0
Tol-0	Salt2	F1	flt	2.91098	4.02502	175.143	0.723222	0.470508	Non-significant	0
Tol-0	Salt2	F1	fruit	-8.17356	16.612	181	-0.492028	0.623296	Non-significant	0
Tol-0	Salt2	F1	height	-0.0892813	2.57555	182	-0.0346649	0.972385	Non-significant	0
Tol-0	Salt2	F2	biomass	11.0264	33.4542	187.124	0.329599	0.742072	Non-significant	0
Tol-0	Salt2	F2	diam	-0.0683003	0.56356	165.595	-0.121194	0.903684	Non-significant	0
Tol-0	Salt2	F2	flt	2.31065	1.90986	193	1.20985	0.227816	Non-significant	0
Tol-0	Salt2	F2	fruit	-4.59691	21.4054	192	-0.214754	0.830187	Non-significant	0
Tol-0	Salt2	F2	height	-1.05833	2.28579	189.876	-0.463003	0.643892	Non-significant	0
Tol-0	Salt2	F3	biomass	-11.0987	47.6881	187	-0.232734	0.816222	Non-significant	0
Tol-0	Salt2	F3	diam	-0.902777	0.65271	163.599	-1.38312	0.168513	Non-significant	0
Tol-0	Salt2	F3	flt	-2.43819	2.33465	189.911	-1.04435	0.297651	Non-significant	0
Tol-0	Salt2	F3	fruit	16.4337	23.3066	187.25	0.705108	0.481619	Non-significant	0
Tol-0	Salt2	F3	height	-0.213153	2.3046	167.952	-0.0924902	0.926419	Non-significant	0
Tol-0	Salt2	F4	biomass	-32.4442	34.5054	174	-0.940263	0.348386	Non-significant	0
Tol-0	Salt2	F4	diam	0.545756	0.720187	160	0.757797	0.449687	Non-significant	0
Tol-0	Salt2	F4	flt	-3.63546	3.58475	184.692	-1.01415	0.31184	Non-significant	0
Tol-0	Salt2	F4	fruit	9.7009	19.8903	172.007	0.487721	0.626369	Non-significant	0
Tol-0	Salt2	F4	height	-0.168395	2.28124	183	-0.0738173	0.941236	Non-significant	0
TRE-1	Cd1	F1	biomass	-65.3366	34.3686	203	-1.90105	0.0587118	Marginial	2
TRE-1	Cd1	F1	diam	-1.42622	0.708407	195	-2.01328	0.0454597	Significant	1
TRE-1	Cd1	F1	flt	-4.85573	4.59054	192.31	-1.05777	0.291488	Non-significant	0
TRE-1	Cd1	F1	fruit	-1.31958	17.4187	201.15	-0.0757563	0.939688	Non-significant	0
TRE-1	Cd1	F1	height	-5.67853	2.70258	204	-2.10115	0.0368554	Significant	1
TRE-1	Cd1	F2	biomass	-21.0888	32.2166	205.812	-0.654593	0.51346	Non-significant	0
TRE-1	Cd1	F2	diam	-0.49962	0.589475	198.272	-0.847568	0.3977	Non-significant	0
TRE-1	Cd1	F2	flt	-3.10279	2.07015	205.686	-1.49882	0.135453	Non-significant	0
TRE-1	Cd1	F2	fruit	21.9186	23.1884	206	0.945239	0.345644	Non-significant	0
TRE-1	Cd1	F2	height	2.55191	2.39505	206.038	1.06549	0.2879	Non-significant	0
TRE-1	Cd1	F3	biomass	-15.0541	42.5395	203	-0.353885	0.723793	Non-significant	0
TRE-1	Cd1	F3	diam	-0.195858	0.618844	186.241	-0.31649	0.751985	Non-significant	0
TRE-1	Cd1	F3	flt	2.31302	2.34979	206.09	0.98435	0.326097	Non-significant	0
TRE-1	Cd1	F3	fruit	-34.0018	21.8459	204	-1.55644	0.121153	Non-significant	0
TRE-1	Cd1	F3	height	-1.41962	2.18835	198.635	-0.648717	0.517271	Non-significant	0
TRE-1	Cd1	F4	biomass	-46.8464	40.0432	183	-1.1699	0.243564	Non-significant	0
TRE-1	Cd1	F4	diam	-1.2746	0.796754	168	-1.59974	0.111535	Non-significant	0
[truncated: 523 more rows]

## Sheet: Fig.3a
Fig 3a The occurrence frequency of significant environment-induced changes in Test I
Ecotype	Treatment	Generation	Trait	Significance		Group	Frequency	SE
Abd-0	Cd1	F1	biomass	0		Abd-0	0.219355	0.033238
Abd-0	Cd1	F2	biomass	0		Ang-0	0.0888889	0.0212116
Abd-0	Cd1	F3	biomass	0		Col-0	0.0722222	0.019294
Abd-0	Cd1	F4	biomass	1		Dja-1	0.0625	0.0191366
Abd-0	Cd2	F1	biomass	1		En-1	0.0888889	0.0212116
Abd-0	Cd2	F2	biomass	1		Fei-0	0.15	0.0266145
Abd-0	Cd2	F3	biomass	1		Kar-1	0.0388889	0.01441
Abd-0	Cd2	F4	biomass	1		Ler-0	0.05625	0.018215
Abd-0	Drought	F1	biomass	0		Olympia-2	0.0555556	0.0170732
Abd-0	Drought	F2	biomass	0		Sap-0	0.225	0.0330128
Abd-0	Drought	F3	biomass	0		Tol-0	0.0277778	0.0122488
Abd-0	Drought	F4	biomass	0		TRE-1	0.266667	0.0329609
Abd-0	JA	F1	biomass	0		Tri-0	0.1	0.0223607
Abd-0	JA	F2	biomass	1		Ws-2	0.0722222	0.019294
Abd-0	JA	F3	biomass	0		Low cadmium	0.0714286	0.0153909
Abd-0	JA	F4	biomass	1		High cadmium	0.157692	0.0226024
Abd-0	Leaf	F1	biomass	0		Drought	0.103571	0.0182095
Abd-0	Leaf	F2	biomass	1		JA	0.0535714	0.0134565
Abd-0	Leaf	F3	biomass	0		Leaf removal	0.12	0.0195959
Abd-0	Nutrient1	F1	biomass	1		Nutrient deletion	0.103571	0.0182095
Abd-0	Nutrient1	F2	biomass	0		Nutrient addition	0.0928571	0.0173447
Abd-0	Nutrient1	F3	biomass	0		Low salinity	0.0857143	0.0167297
Abd-0	Nutrient1	F4	biomass	0		High salinity	0.204545	0.0271951
Abd-0	Nutrient2	F1	biomass	0		F1	0.140984	0.0140903
Abd-0	Nutrient2	F2	biomass	0		F2	0.0770492	0.0107971
Abd-0	Nutrient2	F3	biomass	0		F3	0.0901639	0.0115967
Abd-0	Nutrient2	F4	biomass	0		F4	0.122314	0.0133208
Abd-0	Salt1	F1	biomass	0		Aboveground biomass	0.102669	0.0137541
Abd-0	Salt1	F2	biomass	0		Rosette diameter	0.0985626	0.013507
Abd-0	Salt1	F3	biomass	0		Flowering time	0.131417	0.0153097
Abd-0	Salt1	F4	biomass	0		Fruit number	0.0780287	0.0121541
Ang-0	Cd1	F1	biomass	0		Plant height	0.12731	0.0151042
Ang-0	Cd1	F2	biomass	0
Ang-0	Cd1	F3	biomass	0
Ang-0	Cd1	F4	biomass	0
Ang-0	Cd2	F1	biomass	0
Ang-0	Cd2	F2	biomass	0
Ang-0	Cd2	F3	biomass	0
Ang-0	Cd2	F4	biomass	0
Ang-0	Drought	F1	biomass	0
Ang-0	Drought	F2	biomass	0
Ang-0	Drought	F3	biomass	0
Ang-0	Drought	F4	biomass	0
Ang-0	JA	F1	biomass	0
Ang-0	JA	F2	biomass	0
Ang-0	JA	F3	biomass	0
Ang-0	JA	F4	biomass	0
Ang-0	Leaf	F1	biomass	0
Ang-0	Leaf	F2	biomass	0
Ang-0	Leaf	F3	biomass	0
Ang-0	Leaf	F4	biomass	1
Ang-0	Nutrient1	F1	biomass	0
Ang-0	Nutrient1	F2	biomass	0
Ang-0	Nutrient1	F3	biomass	0
Ang-0	Nutrient1	F4	biomass	0
Ang-0	Nutrient2	F1	biomass	0
Ang-0	Nutrient2	F2	biomass	0
Ang-0	Nutrient2	F3	biomass	0
Ang-0	Nutrient2	F4	biomass	1
Ang-0	Salt1	F1	biomass	0
Ang-0	Salt1	F2	biomass	0
Ang-0	Salt1	F3	biomass	0
Ang-0	Salt1	F4	biomass	0
Ang-0	Salt2	F1	biomass	1
Ang-0	Salt2	F2	biomass	0
Ang-0	Salt2	F3	biomass	0
Ang-0	Salt2	F4	biomass	1
Col-0	Cd1	F1	biomass	0
Col-0	Cd1	F2	biomass	0
Col-0	Cd1	F3	biomass	0
Col-0	Cd1	F4	biomass	0
Col-0	Cd2	F1	biomass	0
Col-0	Cd2	F2	biomass	0
Col-0	Cd2	F3	biomass	0
Col-0	Cd2	F4	biomass	0
Col-0	Drought	F1	biomass	0
Col-0	Drought	F2	biomass	0
Col-0	Drought	F3	biomass	0
Col-0	Drought	F4	biomass	0
Col-0	JA	F1	biomass	0
Col-0	JA	F2	biomass	0
Col-0	JA	F3	biomass	0
Col-0	JA	F4	biomass	0
Col-0	Leaf	F1	biomass	0
Col-0	Leaf	F2	biomass	0
Col-0	Leaf	F3	biomass	1
Col-0	Leaf	F4	biomass	0
Col-0	Nutrient1	F1	biomass	0
Col-0	Nutrient1	F2	biomass	0
Col-0	Nutrient1	F3	biomass	1
Col-0	Nutrient1	F4	biomass	0
Col-0	Nutrient2	F1	biomass	0
Col-0	Nutrient2	F2	biomass	0
Col-0	Nutrient2	F3	biomass	0
Col-0	Nutrient2	F4	biomass	0
Col-0	Salt1	F1	biomass	0
Col-0	Salt1	F2	biomass	0
Col-0	Salt1	F3	biomass	0
Col-0	Salt1	F4	biomass	0
Col-0	Salt2	F1	biomass	0
Col-0	Salt2	F2	biomass	0
Col-0	Salt2	F3	biomass	0
Col-0	Salt2	F4	biomass	0
Dja-1	Cd1	F1	biomass	0
Dja-1	Cd1	F2	biomass	0
Dja-1	Cd1	F3	biomass	0
Dja-1	Cd1	F4	biomass	0
Dja-1	Cd2	F1	biomass	0
Dja-1	Cd2	F2	biomass	0
Dja-1	Cd2	F3	biomass	0
Dja-1	Cd2	F4	biomass	1
Dja-1	Drought	F1	biomass	0
Dja-1	Drought	F2	biomass	0
Dja-1	Drought	F3	biomass	0
Dja-1	Drought	F4	biomass	0
Dja-1	JA	F1	biomass	0
Dja-1	JA	F2	biomass	0
Dja-1	JA	F3	biomass	0
Dja-1	JA	F4	biomass	0
Dja-1	Leaf	F1	biomass	0
Dja-1	Leaf	F2	biomass	0
Dja-1	Leaf	F3	biomass	0
Dja-1	Leaf	F4	biomass	0
Dja-1	Nutrient1	F1	biomass	0
Dja-1	Nutrient1	F2	biomass	0
Dja-1	Nutrient1	F3	biomass	0
Dja-1	Nutrient1	F4	biomass	0
Dja-1	Nutrient2	F1	biomass	0
Dja-1	Nutrient2	F2	biomass	0
Dja-1	Nutrient2	F3	biomass	0
Dja-1	Nutrient2	F4	biomass	0
Dja-1	Salt1	F1	biomass	0
Dja-1	Salt1	F2	biomass	0
Dja-1	Salt1	F3	biomass	0
Dja-1	Salt1	F4	biomass	0
En-1	Cd1	F1	biomass	0
En-1	Cd1	F2	biomass	0
En-1	Cd1	F3	biomass	0
En-1	Cd1	F4	biomass	0
En-1	Cd2	F1	biomass	0
En-1	Cd2	F2	biomass	0
En-1	Cd2	F3	biomass	0
En-1	Cd2	F4	biomass	0
En-1	Drought	F1	biomass	0
En-1	Drought	F2	biomass	0
En-1	Drought	F3	biomass	0
En-1	Drought	F4	biomass	0
En-1	JA	F1	biomass	0
En-1	JA	F2	biomass	0
En-1	JA	F3	biomass	0
En-1	JA	F4	biomass	0
En-1	Leaf	F1	biomass	0
En-1	Leaf	F2	biomass	0
En-1	Leaf	F3	biomass	0
En-1	Leaf	F4	biomass	0
En-1	Nutrient1	F1	biomass	0
En-1	Nutrient1	F2	biomass	0
En-1	Nutrient1	F3	biomass	0
En-1	Nutrient1	F4	biomass	0
En-1	Nutrient2	F1	biomass	0
En-1	Nutrient2	F2	biomass	0
En-1	Nutrient2	F3	biomass	0
En-1	Nutrient2	F4	biomass	0
En-1	Salt1	F1	biomass	0
En-1	Salt1	F2	biomass	0
En-1	Salt1	F3	biomass	0
En-1	Salt1	F4	biomass	0
En-1	Salt2	F1	biomass	0
En-1	Salt2	F2	biomass	0
En-1	Salt2	F3	biomass	0
En-1	Salt2	F4	biomass	0
Fei-0	Cd1	F1	biomass	1
Fei-0	Cd1	F2	biomass	0
Fei-0	Cd1	F3	biomass	1
Fei-0	Cd1	F4	biomass	0
Fei-0	Cd2	F1	biomass	1
Fei-0	Cd2	F2	biomass	0
Fei-0	Cd2	F3	biomass	0
Fei-0	Cd2	F4	biomass	0
Fei-0	Drought	F1	biomass	1
Fei-0	Drought	F2	biomass	1
Fei-0	Drought	F3	biomass	0
Fei-0	Drought	F4	biomass	0
Fei-0	JA	F1	biomass	0
Fei-0	JA	F2	biomass	0
Fei-0	JA	F3	biomass	0
Fei-0	JA	F4	biomass	0
Fei-0	Leaf	F1	biomass	0
Fei-0	Leaf	F2	biomass	0
Fei-0	Leaf	F3	biomass	0
Fei-0	Leaf	F4	biomass	0
Fei-0	Nutrient1	F1	biomass	0
Fei-0	Nutrient1	F2	biomass	0
Fei-0	Nutrient1	F3	biomass	0
Fei-0	Nutrient1	F4	biomass	0
Fei-0	Nutrient2	F1	biomass	0
Fei-0	Nutrient2	F2	biomass	0
Fei-0	Nutrient2	F3	biomass	0
Fei-0	Nutrient2	F4	biomass	0
Fei-0	Salt1	F1	biomass	0
Fei-0	Salt1	F2	biomass	0
Fei-0	Salt1	F3	biomass	0
Fei-0	Salt1	F4	biomass	0
Fei-0	Salt2	F1	biomass	1
Fei-0	Salt2	F2	biomass	0
Fei-0	Salt2	F3	biomass	0
Fei-0	Salt2	F4	biomass	0
Kar-1	Cd1	F1	biomass	0
Kar-1	Cd1	F2	biomass	0
Kar-1	Cd1	F3	biomass	0
Kar-1	Cd1	F4	biomass	0
Kar-1	Cd2	F1	biomass	0
Kar-1	Cd2	F2	biomass	0
Kar-1	Cd2	F3	biomass	0
Kar-1	Cd2	F4	biomass	0
Kar-1	Drought	F1	biomass	0
Kar-1	Drought	F2	biomass	0
Kar-1	Drought	F3	biomass	0
Kar-1	Drought	F4	biomass	0
Kar-1	JA	F1	biomass	0
Kar-1	JA	F2	biomass	0
Kar-1	JA	F3	biomass	0
Kar-1	JA	F4	biomass	0
Kar-1	Leaf	F1	biomass	0
Kar-1	Leaf	F2	biomass	0
Kar-1	Leaf	F3	biomass	0
Kar-1	Leaf	F4	biomass	0
Kar-1	Nutrient1	F1	biomass	0
Kar-1	Nutrient1	F2	biomass	0
Kar-1	Nutrient1	F3	biomass	0
Kar-1	Nutrient1	F4	biomass	0
Kar-1	Nutrient2	F1	biomass	0
Kar-1	Nutrient2	F2	biomass	0
Kar-1	Nutrient2	F3	biomass	0
Kar-1	Nutrient2	F4	biomass	0
Kar-1	Salt1	F1	biomass	0
Kar-1	Salt1	F2	biomass	0
Kar-1	Salt1	F3	biomass	0
Kar-1	Salt1	F4	biomass	0
Kar-1	Salt2	F1	biomass	0
Kar-1	Salt2	F2	biomass	0
Kar-1	Salt2	F3	biomass	0
Kar-1	Salt2	F4	biomass	0
Ler-0	Cd1	F1	biomass	0
Ler-0	Cd1	F2	biomass	0
Ler-0	Cd1	F3	biomass	0
Ler-0	Cd1	F4	biomass	0
Ler-0	Cd2	F1	biomass	0
Ler-0	Cd2	F2	biomass	0
Ler-0	Cd2	F3	biomass	0
Ler-0	Cd2	F4	biomass	0
Ler-0	Drought	F1	biomass	0
Ler-0	Drought	F2	biomass	0
Ler-0	Drought	F3	biomass	0
Ler-0	Drought	F4	biomass	0
Ler-0	JA	F1	biomass	0
Ler-0	JA	F2	biomass	0
Ler-0	JA	F3	biomass	0
Ler-0	JA	F4	biomass	0
Ler-0	Leaf	F1	biomass	0
Ler-0	Leaf	F2	biomass	0
Ler-0	Leaf	F3	biomass	0
Ler-0	Leaf	F4	biomass	0
Ler-0	Nutrient1	F1	biomass	0
Ler-0	Nutrient1	F2	biomass	0
Ler-0	Nutrient1	F3	biomass	0
Ler-0	Nutrient1	F4	biomass	0
Ler-0	Nutrient2	F1	biomass	0
Ler-0	Nutrient2	F2	biomass	0
Ler-0	Nutrient2	F3	biomass	0
Ler-0	Nutrient2	F4	biomass	0
Ler-0	Salt1	F1	biomass	0
Ler-0	Salt1	F2	biomass	0
Ler-0	Salt1	F3	biomass	0
Ler-0	Salt1	F4	biomass	0
Oly-2	Cd1	F1	biomass	0
Oly-2	Cd1	F2	biomass	0
Oly-2	Cd1	F3	biomass	0
Oly-2	Cd1	F4	biomass	0
Oly-2	Cd2	F1	biomass	0
Oly-2	Cd2	F2	biomass	0
Oly-2	Cd2	F3	biomass	0
Oly-2	Cd2	F4	biomass	0
Oly-2	Drought	F1	biomass	0
Oly-2	Drought	F2	biomass	0
Oly-2	Drought	F3	biomass	0
Oly-2	Drought	F4	biomass	0
Oly-2	JA	F1	biomass	0
Oly-2	JA	F2	biomass	0
Oly-2	JA	F3	biomass	0
Oly-2	JA	F4	biomass	0
Oly-2	Leaf	F1	biomass	0
Oly-2	Leaf	F2	biomass	0
Oly-2	Leaf	F3	biomass	0
Oly-2	Leaf	F4	biomass	0
Oly-2	Nutrient1	F1	biomass	0
Oly-2	Nutrient1	F2	biomass	0
Oly-2	Nutrient1	F3	biomass	0
Oly-2	Nutrient1	F4	biomass	0
Oly-2	Nutrient2	F1	biomass	0
Oly-2	Nutrient2	F2	biomass	0
Oly-2	Nutrient2	F3	biomass	0
Oly-2	Nutrient2	F4	biomass	0
Oly-2	Salt1	F1	biomass	0
Oly-2	Salt1	F2	biomass	0
Oly-2	Salt1	F3	biomass	0
Oly-2	Salt1	F4	biomass	0
Oly-2	Salt2	F1	biomass	0
Oly-2	Salt2	F2	biomass	0
Oly-2	Salt2	F3	biomass	0
Oly-2	Salt2	F4	biomass	0
Sap-0	Cd1	F1	biomass	0
Sap-0	Cd1	F2	biomass	0
Sap-0	Cd1	F3	biomass	0
Sap-0	Cd1	F4	biomass	0
Sap-0	Drought	F1	biomass	0
Sap-0	Drought	F2	biomass	0
Sap-0	Drought	F3	biomass	0
Sap-0	Drought	F4	biomass	0
Sap-0	JA	F1	biomass	0
Sap-0	JA	F2	biomass	0
Sap-0	JA	F3	biomass	0
Sap-0	JA	F4	biomass	0
Sap-0	Leaf	F1	biomass	1
Sap-0	Leaf	F2	biomass	0
Sap-0	Leaf	F3	biomass	0
Sap-0	Leaf	F4	biomass	1
Sap-0	Nutrient1	F1	biomass	0
Sap-0	Nutrient1	F2	biomass	0
Sap-0	Nutrient1	F3	biomass	0
Sap-0	Nutrient1	F4	biomass	0
Sap-0	Nutrient2	F1	biomass	1
Sap-0	Nutrient2	F2	biomass	1
Sap-0	Nutrient2	F3	biomass	0
Sap-0	Nutrient2	F4	biomass	1
Sap-0	Salt1	F1	biomass	0
Sap-0	Salt1	F2	biomass	0
Sap-0	Salt1	F3	biomass	0
Sap-0	Salt1	F4	biomass	0
Sap-0	Salt2	F1	biomass	0
Sap-0	Salt2	F2	biomass	0
Sap-0	Salt2	F3	biomass	0
Sap-0	Salt2	F4	biomass	0
Tol-0	Cd1	F1	biomass	0
Tol-0	Cd1	F2	biomass	0
Tol-0	Cd1	F3	biomass	0
Tol-0	Cd1	F4	biomass	0
Tol-0	Cd2	F1	biomass	0
Tol-0	Cd2	F2	biomass	1
Tol-0	Cd2	F3	biomass	0
Tol-0	Cd2	F4	biomass	0
Tol-0	Drought	F1	biomass	0
Tol-0	Drought	F2	biomass	0
Tol-0	Drought	F3	biomass	0
Tol-0	Drought	F4	biomass	0
Tol-0	JA	F1	biomass	0
Tol-0	JA	F2	biomass	0
Tol-0	JA	F3	biomass	0
Tol-0	JA	F4	biomass	0
Tol-0	Leaf	F1	biomass	0
Tol-0	Leaf	F2	biomass	0
Tol-0	Leaf	F3	biomass	0
Tol-0	Leaf	F4	biomass	0
Tol-0	Nutrient1	F1	biomass	1
Tol-0	Nutrient1	F2	biomass	0
Tol-0	Nutrient1	F3	biomass	0
Tol-0	Nutrient1	F4	biomass	0
Tol-0	Nutrient2	F1	biomass	0
Tol-0	Nutrient2	F2	biomass	0
Tol-0	Nutrient2	F3	biomass	0
Tol-0	Nutrient2	F4	biomass	0
Tol-0	Salt1	F1	biomass	0
Tol-0	Salt1	F2	biomass	0
Tol-0	Salt1	F3	biomass	0
Tol-0	Salt1	F4	biomass	0
Tol-0	Salt2	F1	biomass	1
Tol-0	Salt2	F2	biomass	0
Tol-0	Salt2	F3	biomass	0
Tol-0	Salt2	F4	biomass	0
TRE-1	Cd1	F1	biomass	0
TRE-1	Cd1	F2	biomass	0
TRE-1	Cd1	F3	biomass	0
TRE-1	Cd1	F4	biomass	0
TRE-1	Cd2	F1	biomass	1
TRE-1	Cd2	F2	biomass	0
TRE-1	Cd2	F3	biomass	0
TRE-1	Cd2	F4	biomass	0
TRE-1	Drought	F1	biomass	0
TRE-1	Drought	F2	biomass	1
TRE-1	Drought	F3	biomass	0
TRE-1	Drought	F4	biomass	0
TRE-1	JA	F1	biomass	0
TRE-1	JA	F2	biomass	0
TRE-1	JA	F3	biomass	0
TRE-1	JA	F4	biomass	1
TRE-1	Leaf	F1	biomass	0
TRE-1	Leaf	F2	biomass	1
TRE-1	Leaf	F3	biomass	1
TRE-1	Leaf	F4	biomass	0
TRE-1	Nutrient1	F1	biomass	1
TRE-1	Nutrient1	F2	biomass	0
TRE-1	Nutrient1	F3	biomass	0
TRE-1	Nutrient1	F4	biomass	0
TRE-1	Nutrient2	F1	biomass	0
TRE-1	Nutrient2	F2	biomass	1
TRE-1	Nutrient2	F3	biomass	0
TRE-1	Nutrient2	F4	biomass	0
TRE-1	Salt1	F1	biomass	1
TRE-1	Salt1	F2	biomass	1
TRE-1	Salt1	F3	biomass	0
TRE-1	Salt1	F4	biomass	1
TRE-1	Salt2	F1	biomass	1
TRE-1	Salt2	F2	biomass	1
TRE-1	Salt2	F3	biomass	1
TRE-1	Salt2	F4	biomass	1
Tri-1	Cd1	F1	biomass	0
Tri-1	Cd1	F2	biomass	0
Tri-1	Cd1	F3	biomass	1
Tri-1	Cd1	F4	biomass	0
Tri-1	Cd2	F1	biomass	0
Tri-1	Cd2	F2	biomass	0
Tri-1	Cd2	F3	biomass	0
Tri-1	Cd2	F4	biomass	0
Tri-1	Drought	F1	biomass	1
Tri-1	Drought	F2	biomass	0
Tri-1	Drought	F3	biomass	0
Tri-1	Drought	F4	biomass	0
Tri-1	JA	F1	biomass	0
Tri-1	JA	F2	biomass	0
Tri-1	JA	F3	biomass	0
Tri-1	JA	F4	biomass	0
Tri-1	Leaf	F1	biomass	0
Tri-1	Leaf	F2	biomass	0
Tri-1	Leaf	F3	biomass	0
Tri-1	Leaf	F4	biomass	0
Tri-1	Nutrient1	F1	biomass	0
Tri-1	Nutrient1	F2	biomass	0
Tri-1	Nutrient1	F3	biomass	1
Tri-1	Nutrient1	F4	biomass	1
Tri-1	Nutrient2	F1	biomass	0
Tri-1	Nutrient2	F2	biomass	0
Tri-1	Nutrient2	F3	biomass	0
Tri-1	Nutrient2	F4	biomass	1
Tri-1	Salt1	F1	biomass	0
Tri-1	Salt1	F2	biomass	0
Tri-1	Salt1	F3	biomass	1
Tri-1	Salt1	F4	biomass	0
Tri-1	Salt2	F1	biomass	0
Tri-1	Salt2	F2	biomass	0
Tri-1	Salt2	F3	biomass	0
Tri-1	Salt2	F4	biomass	0
Ws-2	Cd1	F1	biomass	0
Ws-2	Cd1	F2	biomass	0
Ws-2	Cd1	F3	biomass	0
Ws-2	Cd1	F4	biomass	0
Ws-2	Cd2	F1	biomass	0
Ws-2	Cd2	F2	biomass	0
Ws-2	Cd2	F3	biomass	0
Ws-2	Cd2	F4	biomass	0
Ws-2	Drought	F1	biomass	0
Ws-2	Drought	F2	biomass	0
Ws-2	Drought	F3	biomass	0
Ws-2	Drought	F4	biomass	0
Ws-2	JA	F1	biomass	0
Ws-2	JA	F2	biomass	0
Ws-2	JA	F3	biomass	0
Ws-2	JA	F4	biomass	0
Ws-2	Leaf	F1	biomass	0
Ws-2	Leaf	F2	biomass	0
Ws-2	Leaf	F3	biomass	0
Ws-2	Leaf	F4	biomass	0
Ws-2	Nutrient1	F1	biomass	0
Ws-2	Nutrient1	F2	biomass	0
Ws-2	Nutrient1	F3	biomass	0
Ws-2	Nutrient1	F4	biomass	0
Ws-2	Nutrient2	F1	biomass	0
Ws-2	Nutrient2	F2	biomass	0
Ws-2	Nutrient2	F3	biomass	0
Ws-2	Nutrient2	F4	biomass	0
Ws-2	Salt1	F1	biomass	0
Ws-2	Salt1	F2	biomass	0
Ws-2	Salt1	F3	biomass	0
Ws-2	Salt1	F4	biomass	0
Ws-2	Salt2	F1	biomass	0
Ws-2	Salt2	F2	biomass	0
Ws-2	Salt2	F3	biomass	0
Ws-2	Salt2	F4	biomass	0
Abd-0	Cd1	F1	diam	0
Abd-0	Cd1	F2	diam	0
Abd-0	Cd1	F3	diam	0
Abd-0	Cd1	F4	diam	0
Abd-0	Cd2	F1	diam	1
Abd-0	Cd2	F2	diam	0
Abd-0	Cd2	F3	diam	1
Abd-0	Cd2	F4	diam	1
Abd-0	Drought	F1	diam	0
Abd-0	Drought	F2	diam	0
Abd-0	Drought	F3	diam	0
Abd-0	Drought	F4	diam	0
Abd-0	JA	F1	diam	0
Abd-0	JA	F2	diam	0
Abd-0	JA	F3	diam	1
Abd-0	JA	F4	diam	1
Abd-0	Leaf	F1	diam	0
Abd-0	Leaf	F2	diam	0
Abd-0	Leaf	F3	diam	0
Abd-0	Nutrient1	F1	diam	0
Abd-0	Nutrient1	F2	diam	0
Abd-0	Nutrient1	F3	diam	0
Abd-0	Nutrient1	F4	diam	0
Abd-0	Nutrient2	F1	diam	0
Abd-0	Nutrient2	F2	diam	0
Abd-0	Nutrient2	F3	diam	0
Abd-0	Nutrient2	F4	diam	0
Abd-0	Salt1	F1	diam	0
Abd-0	Salt1	F2	diam	0
Abd-0	Salt1	F3	diam	0
Abd-0	Salt1	F4	diam	0
Ang-0	Cd1	F1	diam	0
Ang-0	Cd1	F2	diam	0
Ang-0	Cd1	F3	diam	0
Ang-0	Cd1	F4	diam	0
Ang-0	Cd2	F1	diam	0
Ang-0	Cd2	F2	diam	0
Ang-0	Cd2	F3	diam	0
Ang-0	Cd2	F4	diam	0
Ang-0	Drought	F1	diam	0
Ang-0	Drought	F2	diam	0
Ang-0	Drought	F3	diam	0
Ang-0	Drought	F4	diam	0
Ang-0	JA	F1	diam	0
Ang-0	JA	F2	diam	0
Ang-0	JA	F3	diam	0
Ang-0	JA	F4	diam	0
Ang-0	Leaf	F1	diam	0
Ang-0	Leaf	F2	diam	0
Ang-0	Leaf	F3	diam	0
Ang-0	Leaf	F4	diam	0
Ang-0	Nutrient1	F1	diam	0
Ang-0	Nutrient1	F2	diam	0
Ang-0	Nutrient1	F3	diam	0
Ang-0	Nutrient1	F4	diam	0
Ang-0	Nutrient2	F1	diam	0
Ang-0	Nutrient2	F2	diam	0
Ang-0	Nutrient2	F3	diam	0
Ang-0	Nutrient2	F4	diam	0
Ang-0	Salt1	F1	diam	0
Ang-0	Salt1	F2	diam	0
Ang-0	Salt1	F3	diam	0
Ang-0	Salt1	F4	diam	0
Ang-0	Salt2	F1	diam	0
Ang-0	Salt2	F2	diam	0
Ang-0	Salt2	F3	diam	0
Ang-0	Salt2	F4	diam	0
Col-0	Cd1	F1	diam	0
Col-0	Cd1	F2	diam	0
Col-0	Cd1	F3	diam	0
Col-0	Cd1	F4	diam	1
Col-0	Cd2	F1	diam	0
Col-0	Cd2	F2	diam	0
Col-0	Cd2	F3	diam	0
Col-0	Cd2	F4	diam	0
Col-0	Drought	F1	diam	0
Col-0	Drought	F2	diam	0
Col-0	Drought	F3	diam	0
Col-0	Drought	F4	diam	0
Col-0	JA	F1	diam	0
Col-0	JA	F2	diam	0
Col-0	JA	F3	diam	0
Col-0	JA	F4	diam	0
Col-0	Leaf	F1	diam	1
Col-0	Leaf	F2	diam	0
Col-0	Leaf	F3	diam	0
Col-0	Leaf	F4	diam	0
Col-0	Nutrient1	F1	diam	0
Col-0	Nutrient1	F2	diam	0
Col-0	Nutrient1	F3	diam	0
Col-0	Nutrient1	F4	diam	0
Col-0	Nutrient2	F1	diam	0
Col-0	Nutrient2	F2	diam	0
Col-0	Nutrient2	F3	diam	0
Col-0	Nutrient2	F4	diam	0
Col-0	Salt1	F1	diam	0
Col-0	Salt1	F2	diam	0
Col-0	Salt1	F3	diam	0
Col-0	Salt1	F4	diam	0
Col-0	Salt2	F1	diam	0
Col-0	Salt2	F2	diam	0
Col-0	Salt2	F3	diam	0
Col-0	Salt2	F4	diam	0
Dja-1	Cd1	F1	diam	0
Dja-1	Cd1	F2	diam	0
Dja-1	Cd1	F3	diam	0
Dja-1	Cd1	F4	diam	0
Dja-1	Cd2	F1	diam	0
Dja-1	Cd2	F2	diam	0
Dja-1	Cd2	F3	diam	0
Dja-1	Cd2	F4	diam	1
Dja-1	Drought	F1	diam	0
Dja-1	Drought	F2	diam	0
Dja-1	Drought	F3	diam	0
Dja-1	Drought	F4	diam	0
Dja-1	JA	F1	diam	0
Dja-1	JA	F2	diam	0
Dja-1	JA	F3	diam	0
Dja-1	JA	F4	diam	0
Dja-1	Leaf	F1	diam	0
Dja-1	Leaf	F2	diam	0
Dja-1	Leaf	F3	diam	0
Dja-1	Leaf	F4	diam	0
Dja-1	Nutrient1	F1	diam	0
Dja-1	Nutrient1	F2	diam	0
Dja-1	Nutrient1	F3	diam	0
Dja-1	Nutrient1	F4	diam	0
Dja-1	Nutrient2	F1	diam	0
Dja-1	Nutrient2	F2	diam	0
Dja-1	Nutrient2	F3	diam	0
Dja-1	Nutrient2	F4	diam	0
Dja-1	Salt1	F1	diam	0
Dja-1	Salt1	F2	diam	0
Dja-1	Salt1	F3	diam	0
Dja-1	Salt1	F4	diam	0
En-1	Cd1	F1	diam	0
En-1	Cd1	F2	diam	0
En-1	Cd1	F3	diam	0
En-1	Cd1	F4	diam	0
En-1	Cd2	F1	diam	1
En-1	Cd2	F2	diam	0
En-1	Cd2	F3	diam	0
En-1	Cd2	F4	diam	0
En-1	Drought	F1	diam	1
En-1	Drought	F2	diam	0
En-1	Drought	F3	diam	0
En-1	Drought	F4	diam	0
En-1	JA	F1	diam	1
En-1	JA	F2	diam	0
En-1	JA	F3	diam	0
En-1	JA	F4	diam	0
En-1	Leaf	F1	diam	0
En-1	Leaf	F2	diam	0
En-1	Leaf	F3	diam	0
En-1	Leaf	F4	diam	0
En-1	Nutrient1	F1	diam	0
En-1	Nutrient1	F2	diam	0
En-1	Nutrient1	F3	diam	0
En-1	Nutrient1	F4	diam	0
En-1	Nutrient2	F1	diam	1
En-1	Nutrient2	F2	diam	0
En-1	Nutrient2	F3	diam	0
En-1	Nutrient2	F4	diam	0
En-1	Salt1	F1	diam	0
En-1	Salt1	F2	diam	0
En-1	Salt1	F3	diam	1
En-1	Salt1	F4	diam	0
En-1	Salt2	F1	diam	0
En-1	Salt2	F2	diam	0
En-1	Salt2	F3	diam	0
En-1	Salt2	F4	diam	0
Fei-0	Cd1	F1	diam	1
Fei-0	Cd1	F2	diam	0
Fei-0	Cd1	F3	diam	0
Fei-0	Cd1	F4	diam	0
Fei-0	Cd2	F1	diam	1
Fei-0	Cd2	F2	diam	0
Fei-0	Cd2	F3	diam	0
Fei-0	Cd2	F4	diam	0
Fei-0	Drought	F1	diam	1
Fei-0	Drought	F2	diam	0
Fei-0	Drought	F3	diam	0
Fei-0	Drought	F4	diam	0
Fei-0	JA	F1	diam	1
Fei-0	JA	F2	diam	0
Fei-0	JA	F3	diam	0
Fei-0	JA	F4	diam	0
Fei-0	Leaf	F1	diam	0
Fei-0	Leaf	F2	diam	0
Fei-0	Leaf	F3	diam	0
Fei-0	Leaf	F4	diam	0
Fei-0	Nutrient1	F1	diam	0
Fei-0	Nutrient1	F2	diam	0
Fei-0	Nutrient1	F3	diam	0
Fei-0	Nutrient1	F4	diam	0
Fei-0	Nutrient2	F1	diam	0
Fei-0	Nutrient2	F2	diam	0
Fei-0	Nutrient2	F3	diam	0
Fei-0	Nutrient2	F4	diam	0
Fei-0	Salt1	F1	diam	1
Fei-0	Salt1	F2	diam	1
Fei-0	Salt1	F3	diam	0
Fei-0	Salt1	F4	diam	0
Fei-0	Salt2	F1	diam	1
Fei-0	Salt2	F2	diam	1
Fei-0	Salt2	F3	diam	0
Fei-0	Salt2	F4	diam	0
Kar-1	Cd1	F1	diam	0
Kar-1	Cd1	F2	diam	0
Kar-1	Cd1	F3	diam	0
Kar-1	Cd1	F4	diam	0
Kar-1	Cd2	F1	diam	0
Kar-1	Cd2	F2	diam	0
Kar-1	Cd2	F3	diam	0
Kar-1	Cd2	F4	diam	0
Kar-1	Drought	F1	diam	0
Kar-1	Drought	F2	diam	0
Kar-1	Drought	F3	diam	0
Kar-1	Drought	F4	diam	0
Kar-1	JA	F1	diam	0
Kar-1	JA	F2	diam	0
Kar-1	JA	F3	diam	0
Kar-1	JA	F4	diam	0
Kar-1	Leaf	F1	diam	0
Kar-1	Leaf	F2	diam	0
Kar-1	Leaf	F3	diam	1
Kar-1	Leaf	F4	diam	0
Kar-1	Nutrient1	F1	diam	0
Kar-1	Nutrient1	F2	diam	0
Kar-1	Nutrient1	F3	diam	0
Kar-1	Nutrient1	F4	diam	0
Kar-1	Nutrient2	F1	diam	0
Kar-1	Nutrient2	F2	diam	0
Kar-1	Nutrient2	F3	diam	0
Kar-1	Nutrient2	F4	diam	0
Kar-1	Salt1	F1	diam	0
Kar-1	Salt1	F2	diam	0
Kar-1	Salt1	F3	diam	0
Kar-1	Salt1	F4	diam	0
Kar-1	Salt2	F1	diam	0
Kar-1	Salt2	F2	diam	0
Kar-1	Salt2	F3	diam	0
Kar-1	Salt2	F4	diam	0
Ler-0	Cd1	F1	diam	0
Ler-0	Cd1	F2	diam	0
Ler-0	Cd1	F3	diam	0
Ler-0	Cd1	F4	diam	0
Ler-0	Cd2	F1	diam	0
Ler-0	Cd2	F2	diam	0
Ler-0	Cd2	F3	diam	0
Ler-0	Cd2	F4	diam	0
Ler-0	Drought	F1	diam	0
Ler-0	Drought	F2	diam	0
Ler-0	Drought	F3	diam	0
Ler-0	Drought	F4	diam	0
Ler-0	JA	F1	diam	0
Ler-0	JA	F2	diam	0
Ler-0	JA	F3	diam	0
Ler-0	JA	F4	diam	0
Ler-0	Leaf	F1	diam	0
Ler-0	Leaf	F2	diam	0
Ler-0	Leaf	F3	diam	0
Ler-0	Leaf	F4	diam	0
Ler-0	Nutrient1	F1	diam	0
Ler-0	Nutrient1	F2	diam	0
Ler-0	Nutrient1	F3	diam	0
Ler-0	Nutrient1	F4	diam	0
Ler-0	Nutrient2	F1	diam	0
Ler-0	Nutrient2	F2	diam	0
Ler-0	Nutrient2	F3	diam	0
Ler-0	Nutrient2	F4	diam	0
Ler-0	Salt1	F1	diam	1
Ler-0	Salt1	F2	diam	0
Ler-0	Salt1	F3	diam	1
Ler-0	Salt1	F4	diam	0
Oly-2	Cd1	F1	diam	0
Oly-2	Cd1	F2	diam	0
Oly-2	Cd1	F3	diam	0
Oly-2	Cd1	F4	diam	0
Oly-2	Cd2	F1	diam	0
Oly-2	Cd2	F2	diam	0
Oly-2	Cd2	F3	diam	0
Oly-2	Cd2	F4	diam	0
Oly-2	Drought	F1	diam	0
Oly-2	Drought	F2	diam	0
Oly-2	Drought	F3	diam	0
Oly-2	Drought	F4	diam	0
Oly-2	JA	F1	diam	0
Oly-2	JA	F2	diam	0
Oly-2	JA	F3	diam	0
Oly-2	JA	F4	diam	0
Oly-2	Leaf	F1	diam	1
Oly-2	Leaf	F2	diam	0
Oly-2	Leaf	F3	diam	0
Oly-2	Leaf	F4	diam	0
Oly-2	Nutrient1	F1	diam	0
Oly-2	Nutrient1	F2	diam	0
Oly-2	Nutrient1	F3	diam	0
Oly-2	Nutrient1	F4	diam	0
Oly-2	Nutrient2	F1	diam	0
Oly-2	Nutrient2	F2	diam	0
Oly-2	Nutrient2	F3	diam	0
Oly-2	Nutrient2	F4	diam	0
Oly-2	Salt1	F1	diam	0
Oly-2	Salt1	F2	diam	0
Oly-2	Salt1	F3	diam	0
Oly-2	Salt1	F4	diam	0
Oly-2	Salt2	F1	diam	0
Oly-2	Salt2	F2	diam	0
Oly-2	Salt2	F3	diam	0
Oly-2	Salt2	F4	diam	0
Sap-0	Cd1	F1	diam	0
Sap-0	Cd1	F2	diam	1
Sap-0	Cd1	F3	diam	1
Sap-0	Cd1	F4	diam	0
Sap-0	Drought	F1	diam	0
Sap-0	Drought	F2	diam	0
Sap-0	Drought	F3	diam	0
Sap-0	Drought	F4	diam	0
Sap-0	JA	F1	diam	0
Sap-0	JA	F2	diam	0
Sap-0	JA	F3	diam	0
Sap-0	JA	F4	diam	0
Sap-0	Leaf	F1	diam	0
Sap-0	Leaf	F2	diam	0
Sap-0	Leaf	F3	diam	0
Sap-0	Leaf	F4	diam	0
Sap-0	Nutrient1	F1	diam	0
Sap-0	Nutrient1	F2	diam	0
Sap-0	Nutrient1	F3	diam	0
Sap-0	Nutrient1	F4	diam	0
Sap-0	Nutrient2	F1	diam	0
Sap-0	Nutrient2	F2	diam	0
Sap-0	Nutrient2	F3	diam	1
Sap-0	Nutrient2	F4	diam	0
Sap-0	Salt1	F1	diam	0
Sap-0	Salt1	F2	diam	0
Sap-0	Salt1	F3	diam	1
Sap-0	Salt1	F4	diam	0
Sap-0	Salt2	F1	diam	0
Sap-0	Salt2	F2	diam	0
Sap-0	Salt2	F3	diam	1
Sap-0	Salt2	F4	diam	0
Tol-0	Cd1	F1	diam	0
Tol-0	Cd1	F2	diam	0
Tol-0	Cd1	F3	diam	0
Tol-0	Cd1	F4	diam	0
Tol-0	Cd2	F1	diam	0
Tol-0	Cd2	F2	diam	0
Tol-0	Cd2	F3	diam	0
Tol-0	Cd2	F4	diam	0
Tol-0	Drought	F1	diam	0
Tol-0	Drought	F2	diam	0
Tol-0	Drought	F3	diam	0
Tol-0	Drought	F4	diam	0
Tol-0	JA	F1	diam	0
Tol-0	JA	F2	diam	0
Tol-0	JA	F3	diam	0
Tol-0	JA	F4	diam	0
Tol-0	Leaf	F1	diam	0
Tol-0	Leaf	F2	diam	0
Tol-0	Leaf	F3	diam	0
Tol-0	Leaf	F4	diam	0
Tol-0	Nutrient1	F1	diam	0
Tol-0	Nutrient1	F2	diam	0
Tol-0	Nutrient1	F3	diam	0
Tol-0	Nutrient1	F4	diam	0
Tol-0	Nutrient2	F1	diam	0
Tol-0	Nutrient2	F2	diam	0
Tol-0	Nutrient2	F3	diam	0
Tol-0	Nutrient2	F4	diam	0
Tol-0	Salt1	F1	diam	0
Tol-0	Salt1	F2	diam	0
Tol-0	Salt1	F3	diam	0
Tol-0	Salt1	F4	diam	0
Tol-0	Salt2	F1	diam	0
Tol-0	Salt2	F2	diam	0
Tol-0	Salt2	F3	diam	0
Tol-0	Salt2	F4	diam	0
TRE-1	Cd1	F1	diam	1
TRE-1	Cd1	F2	diam	0
TRE-1	Cd1	F3	diam	0
TRE-1	Cd1	F4	diam	0
TRE-1	Cd2	F1	diam	0
TRE-1	Cd2	F2	diam	1
TRE-1	Cd2	F3	diam	0
TRE-1	Cd2	F4	diam	0
TRE-1	Drought	F1	diam	0
TRE-1	Drought	F2	diam	0
TRE-1	Drought	F3	diam	0
TRE-1	Drought	F4	diam	0
TRE-1	JA	F1	diam	0
TRE-1	JA	F2	diam	0
TRE-1	JA	F3	diam	0
TRE-1	JA	F4	diam	0
TRE-1	Leaf	F1	diam	0
TRE-1	Leaf	F2	diam	0
TRE-1	Leaf	F3	diam	0
TRE-1	Leaf	F4	diam	0
TRE-1	Nutrient1	F1	diam	0
TRE-1	Nutrient1	F2	diam	1
TRE-1	Nutrient1	F3	diam	0
TRE-1	Nutrient1	F4	diam	1
TRE-1	Nutrient2	F1	diam	0
TRE-1	Nutrient2	F2	diam	1
TRE-1	Nutrient2	F3	diam	0
TRE-1	Nutrient2	F4	diam	0
TRE-1	Salt1	F1	diam	0
TRE-1	Salt1	F2	diam	1
TRE-1	Salt1	F3	diam	0
TRE-1	Salt1	F4	diam	0
TRE-1	Salt2	F1	diam	1
TRE-1	Salt2	F2	diam	1
TRE-1	Salt2	F3	diam	1
TRE-1	Salt2	F4	diam	1
Tri-1	Cd1	F1	diam	0
Tri-1	Cd1	F2	diam	0
Tri-1	Cd1	F3	diam	0
Tri-1	Cd1	F4	diam	0
Tri-1	Cd2	F1	diam	0
Tri-1	Cd2	F2	diam	1
Tri-1	Cd2	F3	diam	0
Tri-1	Cd2	F4	diam	1
Tri-1	Drought	F1	diam	1
Tri-1	Drought	F2	diam	0
Tri-1	Drought	F3	diam	0
Tri-1	Drought	F4	diam	0
Tri-1	JA	F1	diam	0
Tri-1	JA	F2	diam	0
Tri-1	JA	F3	diam	0
Tri-1	JA	F4	diam	0
Tri-1	Leaf	F1	diam	0
Tri-1	Leaf	F2	diam	0
Tri-1	Leaf	F3	diam	0
Tri-1	Leaf	F4	diam	0
Tri-1	Nutrient1	F1	diam	0
Tri-1	Nutrient1	F2	diam	0
Tri-1	Nutrient1	F3	diam	0
Tri-1	Nutrient1	F4	diam	1
Tri-1	Nutrient2	F1	diam	0
Tri-1	Nutrient2	F2	diam	1
Tri-1	Nutrient2	F3	diam	0
Tri-1	Nutrient2	F4	diam	1
Tri-1	Salt1	F1	diam	0
Tri-1	Salt1	F2	diam	0
Tri-1	Salt1	F3	diam	0
Tri-1	Salt1	F4	diam	0
Tri-1	Salt2	F1	diam	0
Tri-1	Salt2	F2	diam	0
Tri-1	Salt2	F3	diam	0
Tri-1	Salt2	F4	diam	0
Ws-2	Cd1	F1	diam	0
Ws-2	Cd1	F2	diam	0
Ws-2	Cd1	F3	diam	0
Ws-2	Cd1	F4	diam	0
Ws-2	Cd2	F1	diam	0
Ws-2	Cd2	F2	diam	0
Ws-2	Cd2	F3	diam	0
Ws-2	Cd2	F4	diam	0
Ws-2	Drought	F1	diam	0
Ws-2	Drought	F2	diam	0
Ws-2	Drought	F3	diam	0
Ws-2	Drought	F4	diam	0
Ws-2	JA	F1	diam	0
Ws-2	JA	F2	diam	0
Ws-2	JA	F3	diam	0
Ws-2	JA	F4	diam	0
Ws-2	Leaf	F1	diam	0
Ws-2	Leaf	F2	diam	0
Ws-2	Leaf	F3	diam	0
Ws-2	Leaf	F4	diam	0
Ws-2	Nutrient1	F1	diam	0
Ws-2	Nutrient1	F2	diam	0
Ws-2	Nutrient1	F3	diam	0
Ws-2	Nutrient1	F4	diam	0
Ws-2	Nutrient2	F1	diam	0
Ws-2	Nutrient2	F2	diam	0
Ws-2	Nutrient2	F3	diam	1
Ws-2	Nutrient2	F4	diam	0
Ws-2	Salt1	F1	diam	0
Ws-2	Salt1	F2	diam	0
Ws-2	Salt1	F3	diam	0
Ws-2	Salt1	F4	diam	0
Ws-2	Salt2	F1	diam	0
Ws-2	Salt2	F2	diam	0
Ws-2	Salt2	F3	diam	0
Ws-2	Salt2	F4	diam	1
Abd-0	Cd1	F1	flt	0
Abd-0	Cd1	F2	flt	0
Abd-0	Cd1	F3	flt	0
Abd-0	Cd1	F4	flt	0
Abd-0	Cd2	F1	flt	1
Abd-0	Cd2	F2	flt	1
Abd-0	Cd2	F3	flt	1
Abd-0	Cd2	F4	flt	1
Abd-0	Drought	F1	flt	1
Abd-0	Drought	F2	flt	0
Abd-0	Drought	F3	flt	0
Abd-0	Drought	F4	flt	0
Abd-0	JA	F1	flt	0
Abd-0	JA	F2	flt	0
Abd-0	JA	F3	flt	1
Abd-0	JA	F4	flt	1
Abd-0	Leaf	F1	flt	0
Abd-0	Leaf	F2	flt	1
Abd-0	Leaf	F3	flt	0
Abd-0	Nutrient1	F1	flt	1
Abd-0	Nutrient1	F2	flt	0
Abd-0	Nutrient1	F3	flt	0
Abd-0	Nutrient1	F4	flt	0
Abd-0	Nutrient2	F1	flt	0
Abd-0	Nutrient2	F2	flt	0
Abd-0	Nutrient2	F3	flt	0
Abd-0	Nutrient2	F4	flt	1
Abd-0	Salt1	F1	flt	1
Abd-0	Salt1	F2	flt	0
Abd-0	Salt1	F3	flt	0
Abd-0	Salt1	F4	flt	0
Ang-0	Cd1	F1	flt	0
Ang-0	Cd1	F2	flt	0
Ang-0	Cd1	F3	flt	0
Ang-0	Cd1	F4	flt	1
Ang-0	Cd2	F1	flt	0
Ang-0	Cd2	F2	flt	0
Ang-0	Cd2	F3	flt	0
Ang-0	Cd2	F4	flt	0
Ang-0	Drought	F1	flt	0
Ang-0	Drought	F2	flt	0
Ang-0	Drought	F3	flt	0
Ang-0	Drought	F4	flt	0
Ang-0	JA	F1	flt	0
Ang-0	JA	F2	flt	0
Ang-0	JA	F3	flt	0
Ang-0	JA	F4	flt	1
Ang-0	Leaf	F1	flt	1
Ang-0	Leaf	F2	flt	0
Ang-0	Leaf	F3	flt	1
Ang-0	Leaf	F4	flt	1
Ang-0	Nutrient1	F1	flt	1
Ang-0	Nutrient1	F2	flt	0
Ang-0	Nutrient1	F3	flt	0
Ang-0	Nutrient1	F4	flt	0
Ang-0	Nutrient2	F1	flt	1
Ang-0	Nutrient2	F2	flt	0
Ang-0	Nutrient2	F3	flt	0
Ang-0	Nutrient2	F4	flt	0
Ang-0	Salt1	F1	flt	0
Ang-0	Salt1	F2	flt	0
Ang-0	Salt1	F3	flt	0
Ang-0	Salt1	F4	flt	0
Ang-0	Salt2	F1	flt	1
Ang-0	Salt2	F2	flt	0
Ang-0	Salt2	F3	flt	0
Ang-0	Salt2	F4	flt	0
Col-0	Cd1	F1	flt	0
Col-0	Cd1	F2	flt	0
Col-0	Cd1	F3	flt	0
Col-0	Cd1	F4	flt	0
Col-0	Cd2	F1	flt	0
Col-0	Cd2	F2	flt	0
Col-0	Cd2	F3	flt	0
Col-0	Cd2	F4	flt	0
Col-0	Drought	F1	flt	0
Col-0	Drought	F2	flt	0
Col-0	Drought	F3	flt	0
Col-0	Drought	F4	flt	0
Col-0	JA	F1	flt	0
Col-0	JA	F2	flt	0
Col-0	JA	F3	flt	0
Col-0	JA	F4	flt	0
Col-0	Leaf	F1	flt	0
Col-0	Leaf	F2	flt	0
Col-0	Leaf	F3	flt	0
Col-0	Leaf	F4	flt	0
Col-0	Nutrient1	F1	flt	0
Col-0	Nutrient1	F2	flt	0
Col-0	Nutrient1	F3	flt	0
Col-0	Nutrient1	F4	flt	0
Col-0	Nutrient2	F1	flt	0
Col-0	Nutrient2	F2	flt	0
Col-0	Nutrient2	F3	flt	0
Col-0	Nutrient2	F4	flt	0
Col-0	Salt1	F1	flt	0
Col-0	Salt1	F2	flt	0
Col-0	Salt1	F3	flt	0
Col-0	Salt1	F4	flt	0
Col-0	Salt2	F1	flt	0
Col-0	Salt2	F2	flt	0
Col-0	Salt2	F3	flt	0
Col-0	Salt2	F4	flt	0
Dja-1	Cd1	F1	flt	0
Dja-1	Cd1	F2	flt	0
Dja-1	Cd1	F3	flt	0
Dja-1	Cd1	F4	flt	0
Dja-1	Cd2	F1	flt	1
Dja-1	Cd2	F2	flt	0
Dja-1	Cd2	F3	flt	0
Dja-1	Cd2	F4	flt	0
Dja-1	Drought	F1	flt	0
Dja-1	Drought	F2	flt	0
Dja-1	Drought	F3	flt	0
Dja-1	Drought	F4	flt	0
Dja-1	JA	F1	flt	0
Dja-1	JA	F2	flt	0
Dja-1	JA	F3	flt	0
Dja-1	JA	F4	flt	0
Dja-1	Leaf	F1	flt	0
Dja-1	Leaf	F2	flt	0
Dja-1	Leaf	F3	flt	0
Dja-1	Leaf	F4	flt	0
Dja-1	Nutrient1	F1	flt	0
Dja-1	Nutrient1	F2	flt	0
Dja-1	Nutrient1	F3	flt	0
Dja-1	Nutrient1	F4	flt	0
Dja-1	Nutrient2	F1	flt	0
Dja-1	Nutrient2	F2	flt	0
Dja-1	Nutrient2	F3	flt	0
Dja-1	Nutrient2	F4	flt	0
Dja-1	Salt1	F1	flt	0
Dja-1	Salt1	F2	flt	0
Dja-1	Salt1	F3	flt	0
Dja-1	Salt1	F4	flt	0
En-1	Cd1	F1	flt	0
En-1	Cd1	F2	flt	0
En-1	Cd1	F3	flt	0
En-1	Cd1	F4	flt	0
En-1	Cd2	F1	flt	0
En-1	Cd2	F2	flt	0
En-1	Cd2	F3	flt	0
En-1	Cd2	F4	flt	0
En-1	Drought	F1	flt	0
En-1	Drought	F2	flt	0
En-1	Drought	F3	flt	0
En-1	Drought	F4	flt	0
En-1	JA	F1	flt	0
En-1	JA	F2	flt	0
En-1	JA	F3	flt	0
En-1	JA	F4	flt	0
En-1	Leaf	F1	flt	0
En-1	Leaf	F2	flt	0
En-1	Leaf	F3	flt	0
En-1	Leaf	F4	flt	0
En-1	Nutrient1	F1	flt	0
En-1	Nutrient1	F2	flt	0
En-1	Nutrient1	F3	flt	0
En-1	Nutrient1	F4	flt	0
En-1	Nutrient2	F1	flt	0
En-1	Nutrient2	F2	flt	0
En-1	Nutrient2	F3	flt	0
En-1	Nutrient2	F4	flt	0
En-1	Salt1	F1	flt	0
En-1	Salt1	F2	flt	0
En-1	Salt1	F3	flt	1
En-1	Salt1	F4	flt	0
En-1	Salt2	F1	flt	0
En-1	Salt2	F2	flt	0
En-1	Salt2	F3	flt	0
En-1	Salt2	F4	flt	0
Fei-0	Cd1	F1	flt	0
Fei-0	Cd1	F2	flt	0
Fei-0	Cd1	F3	flt	0
Fei-0	Cd1	F4	flt	0
Fei-0	Cd2	F1	flt	1
Fei-0	Cd2	F2	flt	0
Fei-0	Cd2	F3	flt	0
Fei-0	Cd2	F4	flt	0
Fei-0	Drought	F1	flt	0
Fei-0	Drought	F2	flt	0
Fei-0	Drought	F3	flt	0
Fei-0	Drought	F4	flt	0
Fei-0	JA	F1	flt	0
Fei-0	JA	F2	flt	0
Fei-0	JA	F3	flt	0
Fei-0	JA	F4	flt	0
Fei-0	Leaf	F1	flt	1
Fei-0	Leaf	F2	flt	0
Fei-0	Leaf	F3	flt	0
Fei-0	Leaf	F4	flt	1
Fei-0	Nutrient1	F1	flt	0
Fei-0	Nutrient1	F2	flt	0
Fei-0	Nutrient1	F3	flt	0
Fei-0	Nutrient1	F4	flt	0
Fei-0	Nutrient2	F1	flt	0
Fei-0	Nutrient2	F2	flt	0
Fei-0	Nutrient2	F3	flt	0
Fei-0	Nutrient2	F4	flt	0
Fei-0	Salt1	F1	flt	0
Fei-0	Salt1	F2	flt	0
Fei-0	Salt1	F3	flt	0
Fei-0	Salt1	F4	flt	0
Fei-0	Salt2	F1	flt	1
Fei-0	Salt2	F2	flt	0
Fei-0	Salt2	F3	flt	0
Fei-0	Salt2	F4	flt	1
Kar-1	Cd1	F1	flt	0
Kar-1	Cd1	F2	flt	0
Kar-1	Cd1	F3	flt	0
Kar-1	Cd1	F4	flt	0
Kar-1	Cd2	F1	flt	0
Kar-1	Cd2	F2	flt	0
Kar-1	Cd2	F3	flt	0
Kar-1	Cd2	F4	flt	0
Kar-1	Drought	F1	flt	0
Kar-1	Drought	F2	flt	0
Kar-1	Drought	F3	flt	0
Kar-1	Drought	F4	flt	0
Kar-1	JA	F1	flt	0
Kar-1	JA	F2	flt	0
Kar-1	JA	F3	flt	0
Kar-1	JA	F4	flt	0
Kar-1	Leaf	F1	flt	0
Kar-1	Leaf	F2	flt	0
Kar-1	Leaf	F3	flt	0
Kar-1	Leaf	F4	flt	0
Kar-1	Nutrient1	F1	flt	0
Kar-1	Nutrient1	F2	flt	0
Kar-1	Nutrient1	F3	flt	0
Kar-1	Nutrient1	F4	flt	0
Kar-1	Nutrient2	F1	flt	0
Kar-1	Nutrient2	F2	flt	0
Kar-1	Nutrient2	F3	flt	0
Kar-1	Nutrient2	F4	flt	0
Kar-1	Salt1	F1	flt	0
Kar-1	Salt1	F2	flt	0
Kar-1	Salt1	F3	flt	0
Kar-1	Salt1	F4	flt	0
Kar-1	Salt2	F1	flt	0
Kar-1	Salt2	F2	flt	0
Kar-1	Salt2	F3	flt	0
Kar-1	Salt2	F4	flt	0
Ler-0	Cd1	F1	flt	0
Ler-0	Cd1	F2	flt	0
Ler-0	Cd1	F3	flt	0
Ler-0	Cd1	F4	flt	0
Ler-0	Cd2	F1	flt	0
Ler-0	Cd2	F2	flt	0
Ler-0	Cd2	F3	flt	0
Ler-0	Cd2	F4	flt	0
Ler-0	Drought	F1	flt	0
Ler-0	Drought	F2	flt	0
Ler-0	Drought	F3	flt	0
Ler-0	Drought	F4	flt	0
Ler-0	JA	F1	flt	0
Ler-0	JA	F2	flt	0
Ler-0	JA	F3	flt	0
Ler-0	JA	F4	flt	0
Ler-0	Leaf	F1	flt	0
Ler-0	Leaf	F2	flt	0
Ler-0	Leaf	F3	flt	0
Ler-0	Leaf	F4	flt	0
Ler-0	Nutrient1	F1	flt	0
Ler-0	Nutrient1	F2	flt	0
Ler-0	Nutrient1	F3	flt	0
Ler-0	Nutrient1	F4	flt	0
Ler-0	Nutrient2	F1	flt	0
Ler-0	Nutrient2	F2	flt	0
Ler-0	Nutrient2	F3	flt	0
Ler-0	Nutrient2	F4	flt	0
Ler-0	Salt1	F1	flt	0
Ler-0	Salt1	F2	flt	0
Ler-0	Salt1	F3	flt	0
Ler-0	Salt1	F4	flt	0
Oly-2	Cd1	F1	flt	0
Oly-2	Cd1	F2	flt	0
Oly-2	Cd1	F3	flt	1
Oly-2	Cd1	F4	flt	0
Oly-2	Cd2	F1	flt	0
Oly-2	Cd2	F2	flt	0
Oly-2	Cd2	F3	flt	0
Oly-2	Cd2	F4	flt	0
Oly-2	Drought	F1	flt	0
Oly-2	Drought	F2	flt	0
Oly-2	Drought	F3	flt	0
Oly-2	Drought	F4	flt	0
Oly-2	JA	F1	flt	0
Oly-2	JA	F2	flt	0
Oly-2	JA	F3	flt	0
Oly-2	JA	F4	flt	0
Oly-2	Leaf	F1	flt	0
Oly-2	Leaf	F2	flt	0
Oly-2	Leaf	F3	flt	0
Oly-2	Leaf	F4	flt	0
Oly-2	Nutrient1	F1	flt	0
Oly-2	Nutrient1	F2	flt	0
Oly-2	Nutrient1	F3	flt	0
Oly-2	Nutrient1	F4	flt	0
Oly-2	Nutrient2	F1	flt	0
Oly-2	Nutrient2	F2	flt	0
Oly-2	Nutrient2	F3	flt	1
Oly-2	Nutrient2	F4	flt	0
Oly-2	Salt1	F1	flt	0
Oly-2	Salt1	F2	flt	0
Oly-2	Salt1	F3	flt	0
Oly-2	Salt1	F4	flt	0
Oly-2	Salt2	F1	flt	0
Oly-2	Salt2	F2	flt	0
Oly-2	Salt2	F3	flt	0
Oly-2	Salt2	F4	flt	0
Sap-0	Cd1	F1	flt	0
Sap-0	Cd1	F2	flt	0
Sap-0	Cd1	F3	flt	0
Sap-0	Cd1	F4	flt	0
Sap-0	Drought	F1	flt	0
Sap-0	Drought	F2	flt	0
Sap-0	Drought	F3	flt	1
Sap-0	Drought	F4	flt	1
Sap-0	JA	F1	flt	0
Sap-0	JA	F2	flt	0
Sap-0	JA	F3	flt	0
Sap-0	JA	F4	flt	0
Sap-0	Leaf	F1	flt	1
Sap-0	Leaf	F2	flt	1
Sap-0	Leaf	F3	flt	1
Sap-0	Leaf	F4	flt	1
Sap-0	Nutrient1	F1	flt	1
Sap-0	Nutrient1	F2	flt	1
Sap-0	Nutrient1	F3	flt	1
Sap-0	Nutrient1	F4	flt	1
Sap-0	Nutrient2	F1	flt	0
Sap-0	Nutrient2	F2	flt	1
Sap-0	Nutrient2	F3	flt	1
Sap-0	Nutrient2	F4	flt	1
Sap-0	Salt1	F1	flt	1
Sap-0	Salt1	F2	flt	1
Sap-0	Salt1	F3	flt	0
Sap-0	Salt1	F4	flt	0
Sap-0	Salt2	F1	flt	1
Sap-0	Salt2	F2	flt	1
Sap-0	Salt2	F3	flt	1
Sap-0	Salt2	F4	flt	1
Tol-0	Cd1	F1	flt	0
Tol-0	Cd1	F2	flt	0
Tol-0	Cd1	F3	flt	0
Tol-0	Cd1	F4	flt	0
Tol-0	Cd2	F1	flt	0
Tol-0	Cd2	F2	flt	0
Tol-0	Cd2	F3	flt	0
Tol-0	Cd2	F4	flt	0
Tol-0	Drought	F1	flt	0
Tol-0	Drought	F2	flt	0
Tol-0	Drought	F3	flt	0
Tol-0	Drought	F4	flt	0
Tol-0	JA	F1	flt	0
Tol-0	JA	F2	flt	0
Tol-0	JA	F3	flt	0
Tol-0	JA	F4	flt	0
Tol-0	Leaf	F1	flt	1
Tol-0	Leaf	F2	flt	1
Tol-0	Leaf	F3	flt	0
Tol-0	Leaf	F4	flt	0
Tol-0	Nutrient1	F1	flt	0
Tol-0	Nutrient1	F2	flt	0
Tol-0	Nutrient1	F3	flt	0
Tol-0	Nutrient1	F4	flt	0
Tol-0	Nutrient2	F1	flt	0
Tol-0	Nutrient2	F2	flt	0
Tol-0	Nutrient2	F3	flt	0
Tol-0	Nutrient2	F4	flt	0
Tol-0	Salt1	F1	flt	0
Tol-0	Salt1	F2	flt	0
Tol-0	Salt1	F3	flt	0
Tol-0	Salt1	F4	flt	0
Tol-0	Salt2	F1	flt	0
Tol-0	Salt2	F2	flt	0
Tol-0	Salt2	F3	flt	0
Tol-0	Salt2	F4	flt	0
TRE-1	Cd1	F1	flt	0
TRE-1	Cd1	F2	flt	0
TRE-1	Cd1	F3	flt	0
TRE-1	Cd1	F4	flt	1
TRE-1	Cd2	F1	flt	1
TRE-1	Cd2	F2	flt	0
TRE-1	Cd2	F3	flt	0
TRE-1	Cd2	F4	flt	1
TRE-1	Drought	F1	flt	1
TRE-1	Drought	F2	flt	0
TRE-1	Drought	F3	flt	0
TRE-1	Drought	F4	flt	1
TRE-1	JA	F1	flt	0
TRE-1	JA	F2	flt	1
TRE-1	JA	F3	flt	0
TRE-1	JA	F4	flt	0
TRE-1	Leaf	F1	flt	0
TRE-1	Leaf	F2	flt	0
TRE-1	Leaf	F3	flt	0
TRE-1	Leaf	F4	flt	0
TRE-1	Nutrient1	F1	flt	0
TRE-1	Nutrient1	F2	flt	1
TRE-1	Nutrient1	F3	flt	1
TRE-1	Nutrient1	F4	flt	0
TRE-1	Nutrient2	F1	flt	0
TRE-1	Nutrient2	F2	flt	0
TRE-1	Nutrient2	F3	flt	1
TRE-1	Nutrient2	F4	flt	0
TRE-1	Salt1	F1	flt	0
TRE-1	Salt1	F2	flt	0
TRE-1	Salt1	F3	flt	0
TRE-1	Salt1	F4	flt	0
TRE-1	Salt2	F1	flt	1
TRE-1	Salt2	F2	flt	1
TRE-1	Salt2	F3	flt	1
TRE-1	Salt2	F4	flt	1
Tri-1	Cd1	F1	flt	0
Tri-1	Cd1	F2	flt	0
Tri-1	Cd1	F3	flt	0
Tri-1	Cd1	F4	flt	0
Tri-1	Cd2	F1	flt	0
Tri-1	Cd2	F2	flt	0
Tri-1	Cd2	F3	flt	0
Tri-1	Cd2	F4	flt	0
Tri-1	Drought	F1	flt	0
Tri-1	Drought	F2	flt	0
Tri-1	Drought	F3	flt	0
Tri-1	Drought	F4	flt	0
Tri-1	JA	F1	flt	0
Tri-1	JA	F2	flt	0
Tri-1	JA	F3	flt	0
Tri-1	JA	F4	flt	0
Tri-1	Leaf	F1	flt	0
Tri-1	Leaf	F2	flt	0
Tri-1	Leaf	F3	flt	0
Tri-1	Leaf	F4	flt	0
Tri-1	Nutrient1	F1	flt	0
Tri-1	Nutrient1	F2	flt	0
Tri-1	Nutrient1	F3	flt	0
Tri-1	Nutrient1	F4	flt	0
Tri-1	Nutrient2	F1	flt	0
Tri-1	Nutrient2	F2	flt	0
Tri-1	Nutrient2	F3	flt	0
Tri-1	Nutrient2	F4	flt	0
Tri-1	Salt1	F1	flt	0
Tri-1	Salt1	F2	flt	0
Tri-1	Salt1	F3	flt	0
Tri-1	Salt1	F4	flt	0
Tri-1	Salt2	F1	flt	1
Tri-1	Salt2	F2	flt	0
Tri-1	Salt2	F3	flt	1
Tri-1	Salt2	F4	flt	0
Ws-2	Cd1	F1	flt	0
Ws-2	Cd1	F2	flt	0
Ws-2	Cd1	F3	flt	0
Ws-2	Cd1	F4	flt	0
Ws-2	Cd2	F1	flt	0
Ws-2	Cd2	F2	flt	0
Ws-2	Cd2	F3	flt	0
Ws-2	Cd2	F4	flt	0
Ws-2	Drought	F1	flt	0
Ws-2	Drought	F2	flt	0
Ws-2	Drought	F3	flt	0
Ws-2	Drought	F4	flt	0
Ws-2	JA	F1	flt	0
Ws-2	JA	F2	flt	0
Ws-2	JA	F3	flt	0
Ws-2	JA	F4	flt	0
Ws-2	Leaf	F1	flt	0
Ws-2	Leaf	F2	flt	0
Ws-2	Leaf	F3	flt	0
Ws-2	Leaf	F4	flt	0
Ws-2	Nutrient1	F1	flt	0
Ws-2	Nutrient1	F2	flt	0
Ws-2	Nutrient1	F3	flt	0
Ws-2	Nutrient1	F4	flt	0
Ws-2	Nutrient2	F1	flt	0
Ws-2	Nutrient2	F2	flt	0
Ws-2	Nutrient2	F3	flt	0
Ws-2	Nutrient2	F4	flt	0
Ws-2	Salt1	F1	flt	0
Ws-2	Salt1	F2	flt	0
Ws-2	Salt1	F3	flt	0
Ws-2	Salt1	F4	flt	0
Ws-2	Salt2	F1	flt	0
Ws-2	Salt2	F2	flt	0
Ws-2	Salt2	F3	flt	0
Ws-2	Salt2	F4	flt	0
Abd-0	Cd1	F1	fruit	1
Abd-0	Cd1	F2	fruit	0
Abd-0	Cd1	F3	fruit	0
Abd-0	Cd1	F4	fruit	0
Abd-0	Cd2	F1	fruit	0
Abd-0	Cd2	F2	fruit	0
Abd-0	Cd2	F3	fruit	0
Abd-0	Cd2	F4	fruit	0
Abd-0	Drought	F1	fruit	1
Abd-0	Drought	F2	fruit	0
Abd-0	Drought	F3	fruit	0
Abd-0	Drought	F4	fruit	0
Abd-0	JA	F1	fruit	0
Abd-0	JA	F2	fruit	0
Abd-0	JA	F3	fruit	0
Abd-0	JA	F4	fruit	0
Abd-0	Leaf	F1	fruit	0
Abd-0	Leaf	F2	fruit	0
Abd-0	Leaf	F3	fruit	0
Abd-0	Nutrient1	F1	fruit	0
Abd-0	Nutrient1	F2	fruit	0
Abd-0	Nutrient1	F3	fruit	0
Abd-0	Nutrient1	F4	fruit	1
Abd-0	Nutrient2	F1	fruit	0
Abd-0	Nutrient2	F2	fruit	0
Abd-0	Nutrient2	F3	fruit	0
Abd-0	Nutrient2	F4	fruit	0
Abd-0	Salt1	F1	fruit	1
Abd-0	Salt1	F2	fruit	0
Abd-0	Salt1	F3	fruit	0
Abd-0	Salt1	F4	fruit	0
Ang-0	Cd1	F1	fruit	0
Ang-0	Cd1	F2	fruit	0
Ang-0	Cd1	F3	fruit	0
Ang-0	Cd1	F4	fruit	0
Ang-0	Cd2	F1	fruit	0
Ang-0	Cd2	F2	fruit	0
Ang-0	Cd2	F3	fruit	0
Ang-0	Cd2	F4	fruit	0
Ang-0	Drought	F1	fruit	0
Ang-0	Drought	F2	fruit	0
Ang-0	Drought	F3	fruit	0
Ang-0	Drought	F4	fruit	0
Ang-0	JA	F1	fruit	0
Ang-0	JA	F2	fruit	0
Ang-0	JA	F3	fruit	0
Ang-0	JA	F4	fruit	0
Ang-0	Leaf	F1	fruit	0
Ang-0	Leaf	F2	fruit	0
Ang-0	Leaf	F3	fruit	0
Ang-0	Leaf	F4	fruit	0
Ang-0	Nutrient1	F1	fruit	0
Ang-0	Nutrient1	F2	fruit	0
Ang-0	Nutrient1	F3	fruit	0
Ang-0	Nutrient1	F4	fruit	0
Ang-0	Nutrient2	F1	fruit	0
Ang-0	Nutrient2	F2	fruit	0
Ang-0	Nutrient2	F3	fruit	0
Ang-0	Nutrient2	F4	fruit	0
Ang-0	Salt1	F1	fruit	0
Ang-0	Salt1	F2	fruit	0
Ang-0	Salt1	F3	fruit	0
Ang-0	Salt1	F4	fruit	0
Ang-0	Salt2	F1	fruit	0
Ang-0	Salt2	F2	fruit	0
Ang-0	Salt2	F3	fruit	0
Ang-0	Salt2	F4	fruit	1
Col-0	Cd1	F1	fruit	0
Col-0	Cd1	F2	fruit	0
Col-0	Cd1	F3	fruit	0
Col-0	Cd1	F4	fruit	0
Col-0	Cd2	F1	fruit	0
Col-0	Cd2	F2	fruit	0
Col-0	Cd2	F3	fruit	0
Col-0	Cd2	F4	fruit	0
Col-0	Drought	F1	fruit	0
Col-0	Drought	F2	fruit	0
Col-0	Drought	F3	fruit	0
Col-0	Drought	F4	fruit	0
Col-0	JA	F1	fruit	0
Col-0	JA	F2	fruit	0
Col-0	JA	F3	fruit	0
Col-0	JA	F4	fruit	0
Col-0	Leaf	F1	fruit	0
Col-0	Leaf	F2	fruit	0
Col-0	Leaf	F3	fruit	0
Col-0	Leaf	F4	fruit	0
Col-0	Nutrient1	F1	fruit	1
Col-0	Nutrient1	F2	fruit	1
Col-0	Nutrient1	F3	fruit	1
Col-0	Nutrient1	F4	fruit	0
Col-0	Nutrient2	F1	fruit	0
Col-0	Nutrient2	F2	fruit	0
Col-0	Nutrient2	F3	fruit	0
Col-0	Nutrient2	F4	fruit	0
Col-0	Salt1	F1	fruit	0
Col-0	Salt1	F2	fruit	0
Col-0	Salt1	F3	fruit	0
Col-0	Salt1	F4	fruit	0
Col-0	Salt2	F1	fruit	0
Col-0	Salt2	F2	fruit	0
Col-0	Salt2	F3	fruit	0
Col-0	Salt2	F4	fruit	0
Dja-1	Cd1	F1	fruit	0
Dja-1	Cd1	F2	fruit	0
Dja-1	Cd1	F3	fruit	0
Dja-1	Cd1	F4	fruit	0
Dja-1	Cd2	F1	fruit	0
Dja-1	Cd2	F2	fruit	0
Dja-1	Cd2	F3	fruit	0
Dja-1	Cd2	F4	fruit	0
Dja-1	Drought	F1	fruit	0
Dja-1	Drought	F2	fruit	1
Dja-1	Drought	F3	fruit	0
Dja-1	Drought	F4	fruit	0
Dja-1	JA	F1	fruit	0
Dja-1	JA	F2	fruit	0
Dja-1	JA	F3	fruit	0
Dja-1	JA	F4	fruit	0
Dja-1	Leaf	F1	fruit	0
Dja-1	Leaf	F2	fruit	0
Dja-1	Leaf	F3	fruit	0
Dja-1	Leaf	F4	fruit	0
Dja-1	Nutrient1	F1	fruit	0
Dja-1	Nutrient1	F2	fruit	0
Dja-1	Nutrient1	F3	fruit	0
Dja-1	Nutrient1	F4	fruit	0
Dja-1	Nutrient2	F1	fruit	0
Dja-1	Nutrient2	F2	fruit	0
Dja-1	Nutrient2	F3	fruit	0
Dja-1	Nutrient2	F4	fruit	1
Dja-1	Salt1	F1	fruit	0
Dja-1	Salt1	F2	fruit	0
Dja-1	Salt1	F3	fruit	0
Dja-1	Salt1	F4	fruit	0
En-1	Cd1	F1	fruit	0
En-1	Cd1	F2	fruit	0
En-1	Cd1	F3	fruit	0
En-1	Cd1	F4	fruit	0
En-1	Cd2	F1	fruit	0
En-1	Cd2	F2	fruit	0
En-1	Cd2	F3	fruit	0
En-1	Cd2	F4	fruit	1
En-1	Drought	F1	fruit	0
En-1	Drought	F2	fruit	0
En-1	Drought	F3	fruit	0
En-1	Drought	F4	fruit	0
En-1	JA	F1	fruit	0
En-1	JA	F2	fruit	0
En-1	JA	F3	fruit	0
En-1	JA	F4	fruit	0
En-1	Leaf	F1	fruit	0
En-1	Leaf	F2	fruit	0
En-1	Leaf	F3	fruit	0
En-1	Leaf	F4	fruit	0
En-1	Nutrient1	F1	fruit	1
En-1	Nutrient1	F2	fruit	1
En-1	Nutrient1	F3	fruit	0
En-1	Nutrient1	F4	fruit	0
En-1	Nutrient2	F1	fruit	0
En-1	Nutrient2	F2	fruit	0
En-1	Nutrient2	F3	fruit	0
En-1	Nutrient2	F4	fruit	0
En-1	Salt1	F1	fruit	1
En-1	Salt1	F2	fruit	0
En-1	Salt1	F3	fruit	0
En-1	Salt1	F4	fruit	0
En-1	Salt2	F1	fruit	0
En-1	Salt2	F2	fruit	0
En-1	Salt2	F3	fruit	0
En-1	Salt2	F4	fruit	0
Fei-0	Cd1	F1	fruit	0
Fei-0	Cd1	F2	fruit	0
Fei-0	Cd1	F3	fruit	0
Fei-0	Cd1	F4	fruit	0
Fei-0	Cd2	F1	fruit	0
Fei-0	Cd2	F2	fruit	0
Fei-0	Cd2	F3	fruit	0
Fei-0	Cd2	F4	fruit	1
Fei-0	Drought	F1	fruit	0
Fei-0	Drought	F2	fruit	0
Fei-0	Drought	F3	fruit	0
Fei-0	Drought	F4	fruit	0
Fei-0	JA	F1	fruit	0
Fei-0	JA	F2	fruit	0
Fei-0	JA	F3	fruit	0
Fei-0	JA	F4	fruit	0
Fei-0	Leaf	F1	fruit	0
Fei-0	Leaf	F2	fruit	0
Fei-0	Leaf	F3	fruit	0
Fei-0	Leaf	F4	fruit	0
Fei-0	Nutrient1	F1	fruit	0
Fei-0	Nutrient1	F2	fruit	0
Fei-0	Nutrient1	F3	fruit	0
Fei-0	Nutrient1	F4	fruit	0
Fei-0	Nutrient2	F1	fruit	0
Fei-0	Nutrient2	F2	fruit	0
Fei-0	Nutrient2	F3	fruit	0
Fei-0	Nutrient2	F4	fruit	0
Fei-0	Salt1	F1	fruit	0
Fei-0	Salt1	F2	fruit	0
Fei-0	Salt1	F3	fruit	0
Fei-0	Salt1	F4	fruit	0
Fei-0	Salt2	F1	fruit	0
Fei-0	Salt2	F2	fruit	1
Fei-0	Salt2	F3	fruit	0
Fei-0	Salt2	F4	fruit	1
Kar-1	Cd1	F1	fruit	0
Kar-1	Cd1	F2	fruit	0
Kar-1	Cd1	F3	fruit	0
Kar-1	Cd1	F4	fruit	0
Kar-1	Cd2	F1	fruit	1
Kar-1	Cd2	F2	fruit	0
Kar-1	Cd2	F3	fruit	0
Kar-1	Cd2	F4	fruit	0
Kar-1	Drought	F1	fruit	0
Kar-1	Drought	F2	fruit	0
Kar-1	Drought	F3	fruit	0
Kar-1	Drought	F4	fruit	1
Kar-1	JA	F1	fruit	0
Kar-1	JA	F2	fruit	0
Kar-1	JA	F3	fruit	0
Kar-1	JA	F4	fruit	0
Kar-1	Leaf	F1	fruit	0
Kar-1	Leaf	F2	fruit	0
Kar-1	Leaf	F3	fruit	0
Kar-1	Leaf	F4	fruit	0
Kar-1	Nutrient1	F1	fruit	0
Kar-1	Nutrient1	F2	fruit	0
Kar-1	Nutrient1	F3	fruit	0
Kar-1	Nutrient1	F4	fruit	0
Kar-1	Nutrient2	F1	fruit	0
Kar-1	Nutrient2	F2	fruit	0
Kar-1	Nutrient2	F3	fruit	0
Kar-1	Nutrient2	F4	fruit	0
Kar-1	Salt1	F1	fruit	0
Kar-1	Salt1	F2	fruit	0
Kar-1	Salt1	F3	fruit	0
Kar-1	Salt1	F4	fruit	0
Kar-1	Salt2	F1	fruit	0
Kar-1	Salt2	F2	fruit	0
Kar-1	Salt2	F3	fruit	0
Kar-1	Salt2	F4	fruit	0
Ler-0	Cd1	F1	fruit	0
Ler-0	Cd1	F2	fruit	0
Ler-0	Cd1	F3	fruit	0
Ler-0	Cd1	F4	fruit	0
Ler-0	Cd2	F1	fruit	0
Ler-0	Cd2	F2	fruit	0
Ler-0	Cd2	F3	fruit	0
Ler-0	Cd2	F4	fruit	0
Ler-0	Drought	F1	fruit	0
Ler-0	Drought	F2	fruit	0
Ler-0	Drought	F3	fruit	0
Ler-0	Drought	F4	fruit	1
Ler-0	JA	F1	fruit	0
Ler-0	JA	F2	fruit	0
Ler-0	JA	F3	fruit	0
Ler-0	JA	F4	fruit	0
Ler-0	Leaf	F1	fruit	0
Ler-0	Leaf	F2	fruit	0
Ler-0	Leaf	F3	fruit	0
Ler-0	Leaf	F4	fruit	1
Ler-0	Nutrient1	F1	fruit	0
Ler-0	Nutrient1	F2	fruit	0
Ler-0	Nutrient1	F3	fruit	0
Ler-0	Nutrient1	F4	fruit	0
Ler-0	Nutrient2	F1	fruit	1
Ler-0	Nutrient2	F2	fruit	0
Ler-0	Nutrient2	F3	fruit	0
Ler-0	Nutrient2	F4	fruit	0
Ler-0	Salt1	F1	fruit	1
Ler-0	Salt1	F2	fruit	0
Ler-0	Salt1	F3	fruit	0
Ler-0	Salt1	F4	fruit	0
Oly-2	Cd1	F1	fruit	0
Oly-2	Cd1	F2	fruit	0
Oly-2	Cd1	F3	fruit	1
Oly-2	Cd1	F4	fruit	0
Oly-2	Cd2	F1	fruit	0
Oly-2	Cd2	F2	fruit	0
Oly-2	Cd2	F3	fruit	0
Oly-2	Cd2	F4	fruit	0
Oly-2	Drought	F1	fruit	0
Oly-2	Drought	F2	fruit	0
Oly-2	Drought	F3	fruit	0
Oly-2	Drought	F4	fruit	1
Oly-2	JA	F1	fruit	0
Oly-2	JA	F2	fruit	0
Oly-2	JA	F3	fruit	0
Oly-2	JA	F4	fruit	0
Oly-2	Leaf	F1	fruit	0
Oly-2	Leaf	F2	fruit	0
Oly-2	Leaf	F3	fruit	0
Oly-2	Leaf	F4	fruit	0
Oly-2	Nutrient1	F1	fruit	0
Oly-2	Nutrient1	F2	fruit	0
Oly-2	Nutrient1	F3	fruit	0
Oly-2	Nutrient1	F4	fruit	0
Oly-2	Nutrient2	F1	fruit	0
Oly-2	Nutrient2	F2	fruit	1
Oly-2	Nutrient2	F3	fruit	0
Oly-2	Nutrient2	F4	fruit	0
Oly-2	Salt1	F1	fruit	0
Oly-2	Salt1	F2	fruit	1
Oly-2	Salt1	F3	fruit	0
Oly-2	Salt1	F4	fruit	0
Oly-2	Salt2	F1	fruit	0
Oly-2	Salt2	F2	fruit	0
Oly-2	Salt2	F3	fruit	0
Oly-2	Salt2	F4	fruit	0
Sap-0	Cd1	F1	fruit	0
Sap-0	Cd1	F2	fruit	0
Sap-0	Cd1	F3	fruit	0
Sap-0	Cd1	F4	fruit	0
Sap-0	Drought	F1	fruit	0
Sap-0	Drought	F2	fruit	0
Sap-0	Drought	F3	fruit	0
Sap-0	Drought	F4	fruit	0
Sap-0	JA	F1	fruit	0
Sap-0	JA	F2	fruit	0
Sap-0	JA	F3	fruit	0
Sap-0	JA	F4	fruit	0
Sap-0	Leaf	F1	fruit	0
Sap-0	Leaf	F2	fruit	0
Sap-0	Leaf	F3	fruit	0
Sap-0	Leaf	F4	fruit	0
Sap-0	Nutrient1	F1	fruit	0
Sap-0	Nutrient1	F2	fruit	0
Sap-0	Nutrient1	F3	fruit	1
Sap-0	Nutrient1	F4	fruit	0
Sap-0	Nutrient2	F1	fruit	0
Sap-0	Nutrient2	F2	fruit	0
Sap-0	Nutrient2	F3	fruit	0
Sap-0	Nutrient2	F4	fruit	0
Sap-0	Salt1	F1	fruit	0
Sap-0	Salt1	F2	fruit	0
Sap-0	Salt1	F3	fruit	0
Sap-0	Salt1	F4	fruit	0
Sap-0	Salt2	F1	fruit	0
Sap-0	Salt2	F2	fruit	0
Sap-0	Salt2	F3	fruit	0
Sap-0	Salt2	F4	fruit	0
Tol-0	Cd1	F1	fruit	0
Tol-0	Cd1	F2	fruit	0
Tol-0	Cd1	F3	fruit	0
Tol-0	Cd1	F4	fruit	0
Tol-0	Cd2	F1	fruit	0
Tol-0	Cd2	F2	fruit	0
Tol-0	Cd2	F3	fruit	0
Tol-0	Cd2	F4	fruit	0
Tol-0	Drought	F1	fruit	0
Tol-0	Drought	F2	fruit	0
Tol-0	Drought	F3	fruit	0
Tol-0	Drought	F4	fruit	0
Tol-0	JA	F1	fruit	0
Tol-0	JA	F2	fruit	0
Tol-0	JA	F3	fruit	0
Tol-0	JA	F4	fruit	0
Tol-0	Leaf	F1	fruit	0
Tol-0	Leaf	F2	fruit	0
Tol-0	Leaf	F3	fruit	0
Tol-0	Leaf	F4	fruit	0
Tol-0	Nutrient1	F1	fruit	0
Tol-0	Nutrient1	F2	fruit	0
Tol-0	Nutrient1	F3	fruit	0
Tol-0	Nutrient1	F4	fruit	0
Tol-0	Nutrient2	F1	fruit	0
Tol-0	Nutrient2	F2	fruit	0
Tol-0	Nutrient2	F3	fruit	0
Tol-0	Nutrient2	F4	fruit	0
Tol-0	Salt1	F1	fruit	0
Tol-0	Salt1	F2	fruit	0
Tol-0	Salt1	F3	fruit	0
Tol-0	Salt1	F4	fruit	0
Tol-0	Salt2	F1	fruit	0
Tol-0	Salt2	F2	fruit	0
Tol-0	Salt2	F3	fruit	0
Tol-0	Salt2	F4	fruit	0
TRE-1	Cd1	F1	fruit	0
TRE-1	Cd1	F2	fruit	0
TRE-1	Cd1	F3	fruit	0
TRE-1	Cd1	F4	fruit	0
TRE-1	Cd2	F1	fruit	0
TRE-1	Cd2	F2	fruit	0
TRE-1	Cd2	F3	fruit	0
TRE-1	Cd2	F4	fruit	0
TRE-1	Drought	F1	fruit	0
TRE-1	Drought	F2	fruit	0
TRE-1	Drought	F3	fruit	0
TRE-1	Drought	F4	fruit	0
TRE-1	JA	F1	fruit	0
TRE-1	JA	F2	fruit	0
TRE-1	JA	F3	fruit	0
TRE-1	JA	F4	fruit	0
TRE-1	Leaf	F1	fruit	0
TRE-1	Leaf	F2	fruit	0
TRE-1	Leaf	F3	fruit	0
TRE-1	Leaf	F4	fruit	0
TRE-1	Nutrient1	F1	fruit	0
TRE-1	Nutrient1	F2	fruit	0
TRE-1	Nutrient1	F3	fruit	0
TRE-1	Nutrient1	F4	fruit	0
TRE-1	Nutrient2	F1	fruit	0
TRE-1	Nutrient2	F2	fruit	0
TRE-1	Nutrient2	F3	fruit	0
TRE-1	Nutrient2	F4	fruit	0
TRE-1	Salt1	F1	fruit	0
TRE-1	Salt1	F2	fruit	0
TRE-1	Salt1	F3	fruit	0
TRE-1	Salt1	F4	fruit	0
TRE-1	Salt2	F1	fruit	0
TRE-1	Salt2	F2	fruit	0
TRE-1	Salt2	F3	fruit	0
TRE-1	Salt2	F4	fruit	1
Tri-1	Cd1	F1	fruit	0
Tri-1	Cd1	F2	fruit	0
Tri-1	Cd1	F3	fruit	0
Tri-1	Cd1	F4	fruit	0
Tri-1	Cd2	F1	fruit	0
Tri-1	Cd2	F2	fruit	0
Tri-1	Cd2	F3	fruit	0
Tri-1	Cd2	F4	fruit	0
Tri-1	Drought	F1	fruit	1
Tri-1	Drought	F2	fruit	0
Tri-1	Drought	F3	fruit	0
Tri-1	Drought	F4	fruit	0
Tri-1	JA	F1	fruit	0
Tri-1	JA	F2	fruit	0
Tri-1	JA	F3	fruit	0
Tri-1	JA	F4	fruit	0
Tri-1	Leaf	F1	fruit	0
Tri-1	Leaf	F2	fruit	0
Tri-1	Leaf	F3	fruit	0
Tri-1	Leaf	F4	fruit	0
Tri-1	Nutrient1	F1	fruit	0
Tri-1	Nutrient1	F2	fruit	0
Tri-1	Nutrient1	F3	fruit	0
Tri-1	Nutrient1	F4	fruit	0
Tri-1	Nutrient2	F1	fruit	0
Tri-1	Nutrient2	F2	fruit	0
Tri-1	Nutrient2	F3	fruit	0
Tri-1	Nutrient2	F4	fruit	0
Tri-1	Salt1	F1	fruit	0
Tri-1	Salt1	F2	fruit	0
Tri-1	Salt1	F3	fruit	0
Tri-1	Salt1	F4	fruit	0
Tri-1	Salt2	F1	fruit	0
Tri-1	Salt2	F2	fruit	0
Tri-1	Salt2	F3	fruit	0
Tri-1	Salt2	F4	fruit	0
Ws-2	Cd1	F1	fruit	0
Ws-2	Cd1	F2	fruit	1
Ws-2	Cd1	F3	fruit	0
Ws-2	Cd1	F4	fruit	0
Ws-2	Cd2	F1	fruit	0
Ws-2	Cd2	F2	fruit	1
Ws-2	Cd2	F3	fruit	1
Ws-2	Cd2	F4	fruit	1
Ws-2	Drought	F1	fruit	0
Ws-2	Drought	F2	fruit	0
Ws-2	Drought	F3	fruit	1
Ws-2	Drought	F4	fruit	0
Ws-2	JA	F1	fruit	0
Ws-2	JA	F2	fruit	0
Ws-2	JA	F3	fruit	0
Ws-2	JA	F4	fruit	0
Ws-2	Leaf	F1	fruit	0
Ws-2	Leaf	F2	fruit	0
Ws-2	Leaf	F3	fruit	0
Ws-2	Leaf	F4	fruit	1
Ws-2	Nutrient1	F1	fruit	1
Ws-2	Nutrient1	F2	fruit	0
Ws-2	Nutrient1	F3	fruit	0
Ws-2	Nutrient1	F4	fruit	0
Ws-2	Nutrient2	F1	fruit	1
Ws-2	Nutrient2	F2	fruit	0
Ws-2	Nutrient2	F3	fruit	0
Ws-2	Nutrient2	F4	fruit	0
Ws-2	Salt1	F1	fruit	0
Ws-2	Salt1	F2	fruit	0
Ws-2	Salt1	F3	fruit	0
Ws-2	Salt1	F4	fruit	0
Ws-2	Salt2	F1	fruit	0
Ws-2	Salt2	F2	fruit	0
Ws-2	Salt2	F3	fruit	0
Ws-2	Salt2	F4	fruit	0
Abd-0	Cd1	F1	height	0
Abd-0	Cd1	F2	height	0
Abd-0	Cd1	F3	height	0
Abd-0	Cd1	F4	height	0
Abd-0	Cd2	F1	height	1
Abd-0	Cd2	F2	height	0
Abd-0	Cd2	F3	height	0
Abd-0	Cd2	F4	height	1
Abd-0	Drought	F1	height	0
Abd-0	Drought	F2	height	0
Abd-0	Drought	F3	height	0
Abd-0	Drought	F4	height	0
Abd-0	JA	F1	height	0
Abd-0	JA	F2	height	0
Abd-0	JA	F3	height	1
Abd-0	JA	F4	height	1
Abd-0	Leaf	F1	height	0
Abd-0	Leaf	F2	height	0
Abd-0	Leaf	F3	height	0
Abd-0	Nutrient1	F1	height	0
Abd-0	Nutrient1	F2	height	0
Abd-0	Nutrient1	F3	height	0
Abd-0	Nutrient1	F4	height	1
Abd-0	Nutrient2	F1	height	0
Abd-0	Nutrient2	F2	height	0
Abd-0	Nutrient2	F3	height	0
Abd-0	Nutrient2	F4	height	0
Abd-0	Salt1	F1	height	0
Abd-0	Salt1	F2	height	0
Abd-0	Salt1	F3	height	0
Abd-0	Salt1	F4	height	0
Ang-0	Cd1	F1	height	0
Ang-0	Cd1	F2	height	0
Ang-0	Cd1	F3	height	0
Ang-0	Cd1	F4	height	0
Ang-0	Cd2	F1	height	0
Ang-0	Cd2	F2	height	0
Ang-0	Cd2	F3	height	1
Ang-0	Cd2	F4	height	0
Ang-0	Drought	F1	height	1
Ang-0	Drought	F2	height	0
Ang-0	Drought	F3	height	1
Ang-0	Drought	F4	height	0
Ang-0	JA	F1	height	0
Ang-0	JA	F2	height	0
Ang-0	JA	F3	height	0
Ang-0	JA	F4	height	0
Ang-0	Leaf	F1	height	0
Ang-0	Leaf	F2	height	0
Ang-0	Leaf	F3	height	0
[truncated: 437 more rows]

## Sheet: Fig.3b
Fig 3b The correlation coefficient between occurrence frequency of different genotypes and climate at origin, methylation, and abundance of transposons in certain superfamilies in Test I
Variable	r	P	Significance
bio1	0.12869	0.661059	Non-significant
bio2	-0.485594	0.0783607	Marginally significant
bio3	0.305579	0.288029	Non-significant
bio4	-0.479785	0.0825353	Marginally significant
bio5	-0.251941	0.384886	Non-significant
bio6	0.350666	0.218978	Non-significant
bio7	-0.522316	0.0553588	Marginally significant
bio8	-0.131612	0.653796	Non-significant
bio9	0.27754	0.336705	Non-significant
bio10	-0.145577	0.619489	Non-significant
bio11	0.298782	0.299429	Non-significant
bio12	0.283272	0.326401	Non-significant
bio13	0.0207434	0.943887	Non-significant
bio14	0.273099	0.344811	Non-significant
bio15	-0.318273	0.267433	Non-significant
bio16	0.0679455	0.817477	Non-significant
bio17	0.283389	0.326193	Non-significant
bio18	0.0832649	0.777182	Non-significant
bio19	0.349752	0.220264	Non-significant
mCG	0.117659	0.688721	Non-significant
mCHG	0.000593285	0.998394	Non-significant
mCHH	0.143622	0.624252	Non-significant
En-Spm	-0.55674	0.251173	Non-significant
Harbinger	0.808243	0.0516305	Marginally significant
HAT	0.640797	0.170367	Non-significant
Mariner	0.665476	0.149142	Non-significant
MuDR	0.815254	0.0480437	Significant
Pogo	0.623825	0.185646	Non-significant
Tc1	0.721784	0.105338	Non-significant
LINE	-0.397494	0.435162	Non-significant
Copia	-0.577199	0.23035	Non-significant
Gypsy	-0.840476	0.0361423	Significant
Helitron	0.737992	0.093979	Marginally significant
SINE	0.802069	0.0548877	Marginally significant

## Sheet: Fig3c
Fig 3c The effect sizes of induced changes show limited correlations with ancestor response in Test I
Trait	Group	r	P	Label
biomass	Anc vs F1	0.254229	0.00471734	**
biomass	Anc vs F2	0.269372	0.00269673	**
biomass	Anc vs F3	0.212797	0.0186107	*
biomass	Anc vs F4	-0.0771593	0.400237
diam	Anc vs F1	-0.0749967	0.41559
diam	Anc vs F2	0.0407958	0.658198
diam	Anc vs F3	-0.00737021	0.936323
diam	Anc vs F4	-0.220341	0.0160427	*
flt	Anc vs F1	0.25983	0.00385017	**
flt	Anc vs F2	0.0418368	0.647279
flt	Anc vs F3	0.157556	0.0830615
flt	Anc vs F4	0.0958397	0.295698
fruit	Anc vs F1	-0.0638492	0.484745
fruit	Anc vs F2	0.131994	0.147266
fruit	Anc vs F3	-0.0269412	0.768326
fruit	Anc vs F4	0.0838078	0.360756
height	Anc vs F1	0.204707	0.0237104	*
height	Anc vs F2	0.281932	0.00165488	**
height	Anc vs F3	0.213779	0.0180611	*
height	Anc vs F4	0.234216	0.00971792	**
Ecotype	Treatment	Trait	Group	Effect sizes of the offspring generation	Effect sizes of the ancestor generation	Label
aaCol-0	Drought	flt	Anc vs F1	-1.41667	-0.4865	non-sig
Abd-0	Drought	flt	Anc vs F1	-0.0277778	-8.09371	sig
Ang-0	Drought	flt	Anc vs F1	-0.833333	-2.76379	non-sig
Dja-1	Drought	flt	Anc vs F1	0.333333	-2.6607	non-sig
En-1	Drought	flt	Anc vs F1	-0.266667	3.36779	non-sig
Fei-0	Drought	flt	Anc vs F1	3	-2.52747	non-sig
Kar-1	Drought	flt	Anc vs F1	-0.333333	0.478431	non-sig
Ler-0	Drought	flt	Anc vs F1	-0.651515	-1.33628	non-sig
Olympia-2	Drought	flt	Anc vs F1	-1.5	-3.18921	non-sig
Sap-0	Drought	flt	Anc vs F1	-3.75	4.42581	non-sig
Tol-0	Drought	flt	Anc vs F1	6.6	-1.84089	non-sig
TRE-1	Drought	flt	Anc vs F1	11.7455	13.4939	sig
Tri-0	Drought	flt	Anc vs F1	-5.54545	1.77056	non-sig
Ws-2	Drought	flt	Anc vs F1	-1.5	0.581512	non-sig
aaCol-0	Salt1	flt	Anc vs F1	-0.722132	-0.720333	non-sig
Abd-0	Salt1	flt	Anc vs F1	-3.36383	-8.58785	sig
Ang-0	Salt1	flt	Anc vs F1	-4.1388	1.75566	non-sig
Dja-1	Salt1	flt	Anc vs F1	-4.69501	1.39016	non-sig
En-1	Salt1	flt	Anc vs F1	1.19453	-0.461866	non-sig
Fei-0	Salt1	flt	Anc vs F1	-5.29501	-5.53532	non-sig
Kar-1	Salt1	flt	Anc vs F1	-0.305466	1.86113	non-sig
Ler-0	Salt1	flt	Anc vs F1	-1.05457	-0.928374	non-sig
Olympia-2	Salt1	flt	Anc vs F1	3.69453	3.02592	non-sig
Sap-0	Salt1	flt	Anc vs F1	0.444534	10.029	sig
Tol-0	Salt1	flt	Anc vs F1	-5.90001	-0.368638	non-sig
TRE-1	Salt1	flt	Anc vs F1	0.820168	-4.46665	non-sig
Tri-0	Salt1	flt	Anc vs F1	-6.19876	-4.11484	sig
Ws-2	Salt1	flt	Anc vs F1	1.19453	2.81036	non-sig
aaCol-0	Salt2	flt	Anc vs F1	-1.91667	-0.705324	non-sig
Ang-0	Salt2	flt	Anc vs F1	0.2	19.2127	sig
En-1	Salt2	flt	Anc vs F1	0.333333	0.0130026	non-sig
Fei-0	Salt2	flt	Anc vs F1	-2.06667	-12.8602	sig
Kar-1	Salt2	flt	Anc vs F1	0.166667	0.39514	non-sig
Olympia-2	Salt2	flt	Anc vs F1	2.83333	-0.132509	non-sig
Sap-0	Salt2	flt	Anc vs F1	3.65	19.6424	sig
Tol-0	Salt2	flt	Anc vs F1	-7.9	2.91098	sig
TRE-1	Salt2	flt	Anc vs F1	-0.254545	-34.5982	sig
Tri-0	Salt2	flt	Anc vs F1	-6.87879	-8.24237	sig
Ws-2	Salt2	flt	Anc vs F1	-1.66667	3.28005	non-sig
aaCol-0	Cd1	flt	Anc vs F1	1.10521	-1.70318	non-sig
Abd-0	Cd1	flt	Anc vs F1	8.30971	1.9162	sig
Ang-0	Cd1	flt	Anc vs F1	6.52187	5.81182	sig
Dja-1	Cd1	flt	Anc vs F1	-2.57422	1.00927	non-sig
En-1	Cd1	flt	Anc vs F1	-0.144793	1.56106	non-sig
Fei-0	Cd1	flt	Anc vs F1	2.18854	-4.44606	non-sig
Kar-1	Cd1	flt	Anc vs F1	0.0218739	0.772336	non-sig
Ler-0	Cd1	flt	Anc vs F1	-1.429	0.0785805	non-sig
Olympia-2	Cd1	flt	Anc vs F1	-1.81146	-2.74399	non-sig
Sap-0	Cd1	flt	Anc vs F1	-1.39479	1.86139	non-sig
Tol-0	Cd1	flt	Anc vs F1	4.35489	2.91878	non-sig
TRE-1	Cd1	flt	Anc vs F1	4.7766	-4.85573	non-sig
Tri-0	Cd1	flt	Anc vs F1	2.9422	-2.59572	non-sig
Ws-2	Cd1	flt	Anc vs F1	1.52187	1.098	non-sig
aaCol-0	Cd2	flt	Anc vs F1	-1.91667	-3.48728	non-sig
Abd-0	Cd2	flt	Anc vs F1	-8.77778	-15.8493	sig
Ang-0	Cd2	flt	Anc vs F1	-3.33333	-1.824	non-sig
Dja-1	Cd2	flt	Anc vs F1	1.83333	10.7874	sig
En-1	Cd2	flt	Anc vs F1	-1.16667	-6.20983	non-sig
Fei-0	Cd2	flt	Anc vs F1	-1.83333	-11.256	sig
Kar-1	Cd2	flt	Anc vs F1	-1.16667	-0.0344448	non-sig
Ler-0	Cd2	flt	Anc vs F1	-0.484848	1.5102	non-sig
Olympia-2	Cd2	flt	Anc vs F1	0.833333	-0.722812	non-sig
Tol-0	Cd2	flt	Anc vs F1	0.1	-1.57011	non-sig
TRE-1	Cd2	flt	Anc vs F1	2.74545	30.4236	sig
Tri-0	Cd2	flt	Anc vs F1	1.45455	1.30203	non-sig
Ws-2	Cd2	flt	Anc vs F1	-3.33333	0.843132	non-sig
aaCol-0	Nutrient1	flt	Anc vs F1	-0.0833333	-1.77598	non-sig
Abd-0	Nutrient1	flt	Anc vs F1	1.55556	-11.2486	sig
Ang-0	Nutrient1	flt	Anc vs F1	-6.16667	10.3799	sig
Dja-1	Nutrient1	flt	Anc vs F1	3.93333	0.295297	non-sig
En-1	Nutrient1	flt	Anc vs F1	0.333333	-0.293252	non-sig
Fei-0	Nutrient1	flt	Anc vs F1	-3.16667	-4.66518	non-sig
Kar-1	Nutrient1	flt	Anc vs F1	0.166667	2.24573	non-sig
Ler-0	Nutrient1	flt	Anc vs F1	0.0151515	-0.392161	non-sig
Olympia-2	Nutrient1	flt	Anc vs F1	0.166667	-0.397184	non-sig
Sap-0	Nutrient1	flt	Anc vs F1	3.91667	23.2277	sig
Tol-0	Nutrient1	flt	Anc vs F1	1.3	-2.31732	non-sig
TRE-1	Nutrient1	flt	Anc vs F1	-1.45455	6.03503	non-sig
Tri-0	Nutrient1	flt	Anc vs F1	-5.04545	-4.16193	non-sig
Ws-2	Nutrient1	flt	Anc vs F1	0.0666667	0.306326	non-sig
aaCol-0	Nutrient2	flt	Anc vs F1	-2.41667	-3.54073	non-sig
Abd-0	Nutrient2	flt	Anc vs F1	-2.27778	-8.04752	non-sig
Ang-0	Nutrient2	flt	Anc vs F1	-5.5	17.0461	sig
Dja-1	Nutrient2	flt	Anc vs F1	3.93333	4.32273	non-sig
En-1	Nutrient2	flt	Anc vs F1	-0.333333	2.10083	non-sig
Fei-0	Nutrient2	flt	Anc vs F1	0.833333	-7.03078	non-sig
Kar-1	Nutrient2	flt	Anc vs F1	-0.5	3.21984	non-sig
Ler-0	Nutrient2	flt	Anc vs F1	-1.15152	-1.44057	non-sig
Olympia-2	Nutrient2	flt	Anc vs F1	1.5	-2.25096	non-sig
Sap-0	Nutrient2	flt	Anc vs F1	4.75	7.89352	non-sig
Tol-0	Nutrient2	flt	Anc vs F1	-0.9	-2.81746	non-sig
TRE-1	Nutrient2	flt	Anc vs F1	2.54545	1.43143	non-sig
Tri-0	Nutrient2	flt	Anc vs F1	-5.21212	-3.57841	non-sig
Ws-2	Nutrient2	flt	Anc vs F1	-2.33333	-2.23305	non-sig
aaCol-0	Leaf	flt	Anc vs F1	-0.183171	-0.361959	non-sig
Abd-0	Leaf	flt	Anc vs F1	4.27301	-1.41342	non-sig
Ang-0	Leaf	flt	Anc vs F1	0.144962	13.009	sig
Dja-1	Leaf	flt	Anc vs F1	5.9783	1.62156	sig
En-1	Leaf	flt	Anc vs F1	0.644962	-1.75704	non-sig
Fei-0	Leaf	flt	Anc vs F1	5.81163	-8.66201	sig
Kar-1	Leaf	flt	Anc vs F1	-0.355038	4.87585	non-sig
Ler-0	Leaf	flt	Anc vs F1	2.00015	-1.0841	non-sig
Olympia-2	Leaf	flt	Anc vs F1	0.249986	1.86359	non-sig
Sap-0	Leaf	flt	Anc vs F1	9.39496	32.4877	sig
Tol-0	Leaf	flt	Anc vs F1	2.56311	8.82404	sig
TRE-1	Leaf	flt	Anc vs F1	11.8359	-0.649904	sig
Tri-0	Leaf	flt	Anc vs F1	-3.53549	-1.52701	non-sig
Ws-2	Leaf	flt	Anc vs F1	0.311629	1.67852	non-sig
aaCol-0	JA	flt	Anc vs F1	1	-0.361385	non-sig
Abd-0	JA	flt	Anc vs F1	-7.82069	-5.629	non-sig
Ang-0	JA	flt	Anc vs F1	-0.5	7.97707	non-sig
Dja-1	JA	flt	Anc vs F1	7.5	-5.1802	sig
En-1	JA	flt	Anc vs F1	-0.833333	-5.11309	non-sig
Fei-0	JA	flt	Anc vs F1	1.33333	1.59689	non-sig
Kar-1	JA	flt	Anc vs F1	-2.16667	-1.75198	non-sig
Ler-0	JA	flt	Anc vs F1	-1.42937	2.18591	non-sig
Olympia-2	JA	flt	Anc vs F1	2.9585e-15	-0.433111	non-sig
Sap-0	JA	flt	Anc vs F1	-2.33333	-4.68346	non-sig
Tol-0	JA	flt	Anc vs F1	7.61315	-3.394	non-sig
TRE-1	JA	flt	Anc vs F1	-7.84789	4.80144	sig
Tri-0	JA	flt	Anc vs F1	-1.33333	5.47056	non-sig
Ws-2	JA	flt	Anc vs F1	1.6243	1.76623	non-sig
aaCol-0	Drought	height	Anc vs F1	-3.8093	0.459768	non-sig
Abd-0	Drought	height	Anc vs F1	-4.01639	2.19884	non-sig
Ang-0	Drought	height	Anc vs F1	1.88114	-4.97841	sig
Dja-1	Drought	height	Anc vs F1	3.38702	-1.58965	non-sig
En-1	Drought	height	Anc vs F1	-0.55097	7.52409	sig
Fei-0	Drought	height	Anc vs F1	-5.73062	0.314081	non-sig
Kar-1	Drought	height	Anc vs F1	1.46003	0.465073	non-sig
Ler-0	Drought	height	Anc vs F1	-1.16096	4.91578	non-sig
Olympia-2	Drought	height	Anc vs F1	-4.62597	-1.44772	non-sig
Sap-0	Drought	height	Anc vs F1	-1.34661	-1.54742	non-sig
Tol-0	Drought	height	Anc vs F1	-5.6512	4.79308	non-sig
TRE-1	Drought	height	Anc vs F1	-4.91667	-5.64495	sig
Tri-0	Drought	height	Anc vs F1	-2.7393	2.94986	non-sig
Ws-2	Drought	height	Anc vs F1	-3.6843	4.82207	non-sig
aaCol-0	Salt1	height	Anc vs F1	-5.39167	1.97192	non-sig
Abd-0	Salt1	height	Anc vs F1	-14.9573	3.14521	sig
Ang-0	Salt1	height	Anc vs F1	-2.71402	-4.83784	non-sig
Dja-1	Salt1	height	Anc vs F1	-4.56848	0.513379	non-sig
En-1	Salt1	height	Anc vs F1	-2.45	-7.67645	sig
Fei-0	Salt1	height	Anc vs F1	-2.3102	-2.35659	non-sig
Kar-1	Salt1	height	Anc vs F1	-1.81872	-2.43416	non-sig
Ler-0	Salt1	height	Anc vs F1	-3.70147	6.31822	non-sig
Olympia-2	Salt1	height	Anc vs F1	-10.5583	2.00825	sig
Sap-0	Salt1	height	Anc vs F1	0.841522	-0.0471131	non-sig
Tol-0	Salt1	height	Anc vs F1	-7.54497	-1.7831	sig
TRE-1	Salt1	height	Anc vs F1	-13.3833	-11.4164	sig
Tri-0	Salt1	height	Anc vs F1	-16.5097	-1.19755	sig
Ws-2	Salt1	height	Anc vs F1	-4.36667	5.4938	non-sig
aaCol-0	Salt2	height	Anc vs F1	-6.75833	2.24534	sig
Ang-0	Salt2	height	Anc vs F1	-6.06364	-2.09919	non-sig
En-1	Salt2	height	Anc vs F1	-3.03333	0.116286	non-sig
Fei-0	Salt2	height	Anc vs F1	-7.77	-2.11771	sig
Kar-1	Salt2	height	Anc vs F1	-7.45556	-3.06232	sig
Olympia-2	Salt2	height	Anc vs F1	-9.40833	4.18506	sig
Sap-0	Salt2	height	Anc vs F1	-13.9018	7.52796	sig
Tol-0	Salt2	height	Anc vs F1	-18.1697	-0.0892813	sig
TRE-1	Salt2	height	Anc vs F1	-26.0667	-30.1514	sig
Tri-0	Salt2	height	Anc vs F1	-27.0767	-4.84089	sig
Ws-2	Salt2	height	Anc vs F1	-5.8	5.92866	sig
aaCol-0	Cd1	height	Anc vs F1	0.508333	2.79491	non-sig
Abd-0	Cd1	height	Anc vs F1	-10.6524	1.00202	sig
Ang-0	Cd1	height	Anc vs F1	-1.03089	0.684137	non-sig
Dja-1	Cd1	height	Anc vs F1	-1.21667	-0.882652	non-sig
En-1	Cd1	height	Anc vs F1	5.99592	-3.20951	non-sig
Fei-0	Cd1	height	Anc vs F1	-0.713169	-5.3537	non-sig
Kar-1	Cd1	height	Anc vs F1	-2.04267	-2.82718	non-sig
Ler-0	Cd1	height	Anc vs F1	-2.14545	3.0809	non-sig
Olympia-2	Cd1	height	Anc vs F1	2.40833	-0.828272	non-sig
Sap-0	Cd1	height	Anc vs F1	0.318253	-2.12868	non-sig
Tol-0	Cd1	height	Anc vs F1	-12.2879	-0.0533522	sig
TRE-1	Cd1	height	Anc vs F1	3.91667	-5.67853	sig
Tri-0	Cd1	height	Anc vs F1	-6.68795	1.90847	non-sig
Ws-2	Cd1	height	Anc vs F1	-1.55	3.3466	non-sig
aaCol-0	Cd2	height	Anc vs F1	-2.19167	-3.75695	non-sig
Abd-0	Cd2	height	Anc vs F1	-15.1583	-6.95739	sig
Ang-0	Cd2	height	Anc vs F1	-6.60498	-1.02263	non-sig
Dja-1	Cd2	height	Anc vs F1	-7.7782	-0.719146	sig
En-1	Cd2	height	Anc vs F1	-0.85	-7.73843	sig
Fei-0	Cd2	height	Anc vs F1	3.03141	1.18055	non-sig
Kar-1	Cd2	height	Anc vs F1	0.200079	6.64083	sig
Ler-0	Cd2	height	Anc vs F1	-1.41342	2.90892	non-sig
Olympia-2	Cd2	height	Anc vs F1	-2.15833	0.595387	non-sig
Tol-0	Cd2	height	Anc vs F1	-6.33765	-0.707197	non-sig
TRE-1	Cd2	height	Anc vs F1	0.53354	-10.7119	sig
Tri-0	Cd2	height	Anc vs F1	-13.2352	-1.82562	sig
Ws-2	Cd2	height	Anc vs F1	-2.6	1.49324	non-sig
aaCol-0	Nutrient1	height	Anc vs F1	-5.475	0.350333	non-sig
Abd-0	Nutrient1	height	Anc vs F1	-1.845	1.23053	non-sig
Ang-0	Nutrient1	height	Anc vs F1	6.48636	-3.3574	non-sig
Dja-1	Nutrient1	height	Anc vs F1	1.53333	-1.92327	non-sig
En-1	Nutrient1	height	Anc vs F1	1.83333	4.6047	non-sig
Fei-0	Nutrient1	height	Anc vs F1	3.78	1.32886	non-sig
Kar-1	Nutrient1	height	Anc vs F1	-1.48889	-0.85554	non-sig
Ler-0	Nutrient1	height	Anc vs F1	-0.393939	0.602083	non-sig
Olympia-2	Nutrient1	height	Anc vs F1	-7.34167	-0.875977	non-sig
Sap-0	Nutrient1	height	Anc vs F1	-4.66182	7.08174	sig
Tol-0	Nutrient1	height	Anc vs F1	-5.1197	-2.23047	non-sig
TRE-1	Nutrient1	height	Anc vs F1	2.9	-1.35013	non-sig
Tri-0	Nutrient1	height	Anc vs F1	-10.55	-1.11967	sig
Ws-2	Nutrient1	height	Anc vs F1	5.68333	2.75843	non-sig
aaCol-0	Nutrient2	height	Anc vs F1	-2.38393	-4.40882	non-sig
Abd-0	Nutrient2	height	Anc vs F1	3.03274	0.0121533	non-sig
Ang-0	Nutrient2	height	Anc vs F1	3.14633	-2.20946	non-sig
Dja-1	Nutrient2	height	Anc vs F1	0.251923	-2.98414	non-sig
En-1	Nutrient2	height	Anc vs F1	3.25774	3.60924	non-sig
Fei-0	Nutrient2	height	Anc vs F1	-4.91406	-2.91875	non-sig
Kar-1	Nutrient2	height	Anc vs F1	0.300849	-0.559956	non-sig
Ler-0	Nutrient2	height	Anc vs F1	0.952611	2.91028	non-sig
Olympia-2	Nutrient2	height	Anc vs F1	-1.20026	-3.61433	non-sig
Sap-0	Nutrient2	height	Anc vs F1	-3.02683	8.13497	sig
Tol-0	Nutrient2	height	Anc vs F1	-10.4337	-1.19698	sig
TRE-1	Nutrient2	height	Anc vs F1	-1.65893	-1.65448	non-sig
Tri-0	Nutrient2	height	Anc vs F1	1.80176	-3.05635	non-sig
Ws-2	Nutrient2	height	Anc vs F1	-1.54226	4.56328	non-sig
aaCol-0	Leaf	height	Anc vs F1	-3.025	-6.12048	sig
Abd-0	Leaf	height	Anc vs F1	-2.53301	1.69222	non-sig
Ang-0	Leaf	height	Anc vs F1	1.51478	1.22787	non-sig
Dja-1	Leaf	height	Anc vs F1	0.0833333	-0.159034	non-sig
En-1	Leaf	height	Anc vs F1	-7.63333	-1.46505	sig
Fei-0	Leaf	height	Anc vs F1	-0.448578	-0.241273	non-sig
Kar-1	Leaf	height	Anc vs F1	0.963978	8.14176	sig
Ler-0	Leaf	height	Anc vs F1	-2.50934	3.40861	non-sig
Olympia-2	Leaf	height	Anc vs F1	-7.00833	1.1774	sig
Sap-0	Leaf	height	Anc vs F1	-0.166941	5.68976	sig
Tol-0	Leaf	height	Anc vs F1	-11.1335	-0.260373	sig
TRE-1	Leaf	height	Anc vs F1	-3.11667	-2.54668	non-sig
Tri-0	Leaf	height	Anc vs F1	5.30548	-2.31748	non-sig
Ws-2	Leaf	height	Anc vs F1	-8.51667	5.59503	sig
aaCol-0	JA	height	Anc vs F1	2.45	-6.61188	sig
Abd-0	JA	height	Anc vs F1	0.536989	2.33337	non-sig
Ang-0	JA	height	Anc vs F1	-3.33333	2.71725	non-sig
Dja-1	JA	height	Anc vs F1	-1.56667	-0.359798	non-sig
En-1	JA	height	Anc vs F1	-5.89542	-10.5003	sig
Fei-0	JA	height	Anc vs F1	1.12578	-1.42469	non-sig
Kar-1	JA	height	Anc vs F1	4.45	-0.408029	non-sig
Ler-0	JA	height	Anc vs F1	-0.0833333	3.88643	non-sig
Olympia-2	JA	height	Anc vs F1	-0.81539	-4.77243	non-sig
Sap-0	JA	height	Anc vs F1	0.649127	-3.96247	non-sig
Tol-0	JA	height	Anc vs F1	10.05	4.8915	sig
TRE-1	JA	height	Anc vs F1	15.0301	-4.96091	sig
Tri-0	JA	height	Anc vs F1	-3.32989	4.80725	non-sig
Ws-2	JA	height	Anc vs F1	-0.733333	-2.75945	non-sig
aaCol-0	Drought	diam	Anc vs F1	-2.19913	0.200904	non-sig
Abd-0	Drought	diam	Anc vs F1	-2.46955	1.0356	sig
Ang-0	Drought	diam	Anc vs F1	-0.472598	-0.672703	non-sig
Dja-1	Drought	diam	Anc vs F1	0.282884	-0.151963	non-sig
En-1	Drought	diam	Anc vs F1	-5.12115	1.6023	sig
Fei-0	Drought	diam	Anc vs F1	-0.15912	-1.69733	sig
Kar-1	Drought	diam	Anc vs F1	-2.41919	0.379463	sig
Olympia-2	Drought	diam	Anc vs F1	-3.96999	-0.503717	sig
Sap-0	Drought	diam	Anc vs F1	-3.81367	-1.33528	sig
Tol-0	Drought	diam	Anc vs F1	-2.69044	0.681736	sig
TRE-1	Drought	diam	Anc vs F1	-0.408333	0.122276	non-sig
Tri-0	Drought	diam	Anc vs F1	-2.52623	1.85403	sig
Ws-2	Drought	diam	Anc vs F1	-1.07005	0.582326	non-sig
aaCol-0	Salt1	diam	Anc vs F1	-1.89584	0.945518	non-sig
Abd-0	Salt1	diam	Anc vs F1	-3.37648	0.0843957	sig
Ang-0	Salt1	diam	Anc vs F1	0.142018	-0.86219	non-sig
Dja-1	Salt1	diam	Anc vs F1	-2.08915	0.142612	non-sig
En-1	Salt1	diam	Anc vs F1	-1.26631	-0.590045	non-sig
Fei-0	Salt1	diam	Anc vs F1	-2.63324	-1.99305	sig
Kar-1	Salt1	diam	Anc vs F1	-0.884613	-0.367841	non-sig
Ler-0	Salt1	diam	Anc vs F1	-0.0996909	1.83349	sig
Olympia-2	Salt1	diam	Anc vs F1	0.330935	0.603379	non-sig
Sap-0	Salt1	diam	Anc vs F1	0.347371	-0.561639	non-sig
Tol-0	Salt1	diam	Anc vs F1	-3.22943	-0.838133	sig
TRE-1	Salt1	diam	Anc vs F1	-2.00982	-1.11263	sig
Tri-0	Salt1	diam	Anc vs F1	-3.30142	0.105274	sig
Ws-2	Salt1	diam	Anc vs F1	-1.70029	0.610398	non-sig
aaCol-0	Salt2	diam	Anc vs F1	-2.69077	0.561793	sig
Ang-0	Salt2	diam	Anc vs F1	-1.04267	-0.0893126	non-sig
En-1	Salt2	diam	Anc vs F1	-1.39275	0.0177238	non-sig
Fei-0	Salt2	diam	Anc vs F1	-1.10692	-2.88708	sig
Kar-1	Salt2	diam	Anc vs F1	-1.13147	-0.489958	non-sig
Olympia-2	Salt2	diam	Anc vs F1	-1.2528	0.223626	non-sig
Sap-0	Salt2	diam	Anc vs F1	-0.52247	-1.78353	non-sig
Tol-0	Salt2	diam	Anc vs F1	-2.40175	-1.07668	sig
TRE-1	Salt2	diam	Anc vs F1	-1.39968	-4.91303	sig
Tri-0	Salt2	diam	Anc vs F1	-4.48363	-0.601234	sig
Ws-2	Salt2	diam	Anc vs F1	0.388411	1.07005	non-sig
aaCol-0	Cd1	diam	Anc vs F1	-0.789867	-0.183714	non-sig
Abd-0	Cd1	diam	Anc vs F1	-2.13346	0.333009	sig
Ang-0	Cd1	diam	Anc vs F1	-0.581613	-0.576223	non-sig
Dja-1	Cd1	diam	Anc vs F1	-2.18498	-0.353106	non-sig
En-1	Cd1	diam	Anc vs F1	-2.0174	-0.505191	non-sig
Fei-0	Cd1	diam	Anc vs F1	-0.462673	-2.37003	sig
Kar-1	Cd1	diam	Anc vs F1	-0.363211	-0.54138	non-sig
Ler-0	Cd1	diam	Anc vs F1	0.242797	0.143183	non-sig
Olympia-2	Cd1	diam	Anc vs F1	-0.275307	0.427581	non-sig
Sap-0	Cd1	diam	Anc vs F1	-0.944233	-0.827595	non-sig
Tol-0	Cd1	diam	Anc vs F1	-2.20716	-0.062921	sig
TRE-1	Cd1	diam	Anc vs F1	-0.0161532	-1.42622	sig
Tri-0	Cd1	diam	Anc vs F1	-2.28184	1.15353	sig
Ws-2	Cd1	diam	Anc vs F1	0.918335	-0.0375332	non-sig
aaCol-0	Cd2	diam	Anc vs F1	-1.54912	0.0224147	non-sig
Abd-0	Cd2	diam	Anc vs F1	-1.78244	-3.04231	sig
Ang-0	Cd2	diam	Anc vs F1	-2.024	0.4559	sig
Dja-1	Cd2	diam	Anc vs F1	-1.89801	0.201481	non-sig
En-1	Cd2	diam	Anc vs F1	-3.21666	-1.76232	sig
Fei-0	Cd2	diam	Anc vs F1	-1.11718	-1.96525	sig
Kar-1	Cd2	diam	Anc vs F1	-1.00939	0.8791	non-sig
Ler-0	Cd2	diam	Anc vs F1	-0.503283	0.903568	non-sig
Olympia-2	Cd2	diam	Anc vs F1	-1.23359	0.346726	non-sig
Tol-0	Cd2	diam	Anc vs F1	-3.0303	0.338303	sig
TRE-1	Cd2	diam	Anc vs F1	-1.00209	-0.297506	non-sig
Tri-0	Cd2	diam	Anc vs F1	-3.32053	0.0964983	sig
Ws-2	Cd2	diam	Anc vs F1	0.95814	-0.642538	non-sig
aaCol-0	Nutrient1	diam	Anc vs F1	-2.22702	-0.0894552	sig
Abd-0	Nutrient1	diam	Anc vs F1	-1.76133	-0.0809135	non-sig
Ang-0	Nutrient1	diam	Anc vs F1	0.723477	-0.892711	non-sig
Dja-1	Nutrient1	diam	Anc vs F1	-5.65219	-0.917025	sig
En-1	Nutrient1	diam	Anc vs F1	-0.720132	0.931584	non-sig
Fei-0	Nutrient1	diam	Anc vs F1	-1.26648	-0.293827	non-sig
Kar-1	Nutrient1	diam	Anc vs F1	-3.169	-0.0191173	sig
Olympia-2	Nutrient1	diam	Anc vs F1	-1.4244	-0.314982	non-sig
Sap-0	Nutrient1	diam	Anc vs F1	0.923969	-0.547262	non-sig
Tol-0	Nutrient1	diam	Anc vs F1	-2.29818	-0.598917	sig
TRE-1	Nutrient1	diam	Anc vs F1	-1.57956	0.472276	non-sig
Tri-0	Nutrient1	diam	Anc vs F1	-5.37411	0.936326	sig
Ws-2	Nutrient1	diam	Anc vs F1	-2.53449	0.947874	sig
aaCol-0	Nutrient2	diam	Anc vs F1	-0.550337	-0.316693	non-sig
Abd-0	Nutrient2	diam	Anc vs F1	1.725	-0.00940075	non-sig
Ang-0	Nutrient2	diam	Anc vs F1	0.811993	0.398949	non-sig
Dja-1	Nutrient2	diam	Anc vs F1	-0.35649	0.430731	non-sig
En-1	Nutrient2	diam	Anc vs F1	-0.867405	2.22228	sig
Fei-0	Nutrient2	diam	Anc vs F1	0.0348459	-0.552141	non-sig
Kar-1	Nutrient2	diam	Anc vs F1	-0.439753	-0.449954	non-sig
Ler-0	Nutrient2	diam	Anc vs F1	1.27148	0.974188	non-sig
Olympia-2	Nutrient2	diam	Anc vs F1	-0.993906	-0.208125	non-sig
Sap-0	Nutrient2	diam	Anc vs F1	2.41928	0.0942054	non-sig
Tol-0	Nutrient2	diam	Anc vs F1	1.7751	-0.985333	non-sig
TRE-1	Nutrient2	diam	Anc vs F1	1.15833	-0.76302	non-sig
Tri-0	Nutrient2	diam	Anc vs F1	1.57255	0.643875	non-sig
Ws-2	Nutrient2	diam	Anc vs F1	0.442964	0.621318	non-sig
aaCol-0	Leaf	diam	Anc vs F1	0.489527	-1.64598	sig
Abd-0	Leaf	diam	Anc vs F1	-1.70148	-1.07224	non-sig
Ang-0	Leaf	diam	Anc vs F1	-1.95192	-0.345463	non-sig
Dja-1	Leaf	diam	Anc vs F1	-0.341498	-0.543811	non-sig
En-1	Leaf	diam	Anc vs F1	-1.0966	-1.04503	non-sig
Fei-0	Leaf	diam	Anc vs F1	-0.535256	0.443649	non-sig
Kar-1	Leaf	diam	Anc vs F1	-1.64578	0.843738	non-sig
Ler-0	Leaf	diam	Anc vs F1	0.55987	0.927122	non-sig
Olympia-2	Leaf	diam	Anc vs F1	-2.39685	1.57064	sig
Sap-0	Leaf	diam	Anc vs F1	2.10516	-0.577665	non-sig
Tol-0	Leaf	diam	Anc vs F1	-0.579248	0.19512	non-sig
TRE-1	Leaf	diam	Anc vs F1	0.0320862	-0.18232	non-sig
Tri-0	Leaf	diam	Anc vs F1	-0.638472	0.854817	non-sig
Ws-2	Leaf	diam	Anc vs F1	-0.981602	0.696634	non-sig
aaCol-0	JA	diam	Anc vs F1	1.56667	-1.76243	non-sig
Abd-0	JA	diam	Anc vs F1	-1.78861	-0.0312908	non-sig
Ang-0	JA	diam	Anc vs F1	-0.445832	0.0460918	non-sig
Dja-1	JA	diam	Anc vs F1	-1.38317	1.17865	non-sig
En-1	JA	diam	Anc vs F1	-2.17738	-2.80911	sig
Fei-0	JA	diam	Anc vs F1	-0.151973	-1.90007	sig
Kar-1	JA	diam	Anc vs F1	-0.723776	-0.53785	non-sig
Ler-0	JA	diam	Anc vs F1	-1.70144	1.08302	non-sig
Olympia-2	JA	diam	Anc vs F1	-1.51576	-1.16155	non-sig
Sap-0	JA	diam	Anc vs F1	-1.00096	0.141441	non-sig
Tol-0	JA	diam	Anc vs F1	-1.45	0.546338	non-sig
TRE-1	JA	diam	Anc vs F1	1.71667	-0.902662	non-sig
Tri-0	JA	diam	Anc vs F1	-0.916667	-1.45299	non-sig
Ws-2	JA	diam	Anc vs F1	-1.03258	-0.713433	non-sig
aaCol-0	Drought	biomass	Anc vs F1	-103.933	3.57408	non-sig
Abd-0	Drought	biomass	Anc vs F1	-199.067	-27.4021	sig
Ang-0	Drought	biomass	Anc vs F1	-39.9417	-40.3878	non-sig
Dja-1	Drought	biomass	Anc vs F1	-72.9257	-49.3083	non-sig
En-1	Drought	biomass	Anc vs F1	-69.4083	47.7134	non-sig
Fei-0	Drought	biomass	Anc vs F1	-54.9588	-69.6371	sig
Kar-1	Drought	biomass	Anc vs F1	-68.7887	5.90659	non-sig
Ler-0	Drought	biomass	Anc vs F1	-42.4233	4.04822	non-sig
Olympia-2	Drought	biomass	Anc vs F1	-88.1896	-24.0296	non-sig
Sap-0	Drought	biomass	Anc vs F1	-25.4917	-7.03612	non-sig
Tol-0	Drought	biomass	Anc vs F1	-306.158	-25.7787	sig
TRE-1	Drought	biomass	Anc vs F1	-103.908	36.1505	non-sig
Tri-0	Drought	biomass	Anc vs F1	-116.361	119.767	sig
Ws-2	Drought	biomass	Anc vs F1	-53.1	16.3945	non-sig
aaCol-0	Salt1	biomass	Anc vs F1	-84.2167	-1.1243	non-sig
Abd-0	Salt1	biomass	Anc vs F1	-299.391	-36.1814	sig
Ang-0	Salt1	biomass	Anc vs F1	-25.4917	9.66006	non-sig
Dja-1	Salt1	biomass	Anc vs F1	-119.324	-3.07914	non-sig
En-1	Salt1	biomass	Anc vs F1	-82.9417	17.1943	non-sig
Fei-0	Salt1	biomass	Anc vs F1	-193.282	-59.0384	sig
Kar-1	Salt1	biomass	Anc vs F1	-59.0051	-12.673	non-sig
Ler-0	Salt1	biomass	Anc vs F1	-46.9331	56.9461	non-sig
Olympia-2	Salt1	biomass	Anc vs F1	-88.0676	4.52967	non-sig
Sap-0	Salt1	biomass	Anc vs F1	14.4004	11.4672	non-sig
Tol-0	Salt1	biomass	Anc vs F1	-355.875	-44.8414	sig
TRE-1	Salt1	biomass	Anc vs F1	-286.842	-87.8493	sig
Tri-0	Salt1	biomass	Anc vs F1	-175.642	-9.70854	sig
Ws-2	Salt1	biomass	Anc vs F1	-54.7167	41.1221	non-sig
aaCol-0	Salt2	biomass	Anc vs F1	-110.479	18.4903	non-sig
Ang-0	Salt2	biomass	Anc vs F1	-13.9205	84.0812	sig
En-1	Salt2	biomass	Anc vs F1	-73.6539	-5.47152	non-sig
Fei-0	Salt2	biomass	Anc vs F1	-106.837	-198.624	sig
Kar-1	Salt2	biomass	Anc vs F1	-54.0355	-13.7858	non-sig
Olympia-2	Salt2	biomass	Anc vs F1	-61.3558	17.2682	non-sig
Sap-0	Salt2	biomass	Anc vs F1	8.11279	18.5604	non-sig
Tol-0	Salt2	biomass	Anc vs F1	-404.665	-65.3539	sig
TRE-1	Salt2	biomass	Anc vs F1	-260.468	-283.077	sig
Tri-0	Salt2	biomass	Anc vs F1	-201.423	-53.1601	sig
Ws-2	Salt2	biomass	Anc vs F1	-26.4622	11.1741	non-sig
aaCol-0	Cd1	biomass	Anc vs F1	-91.7811	2.17781	non-sig
Abd-0	Cd1	biomass	Anc vs F1	-204.431	1.95407	sig
Ang-0	Cd1	biomass	Anc vs F1	33.4773	29.7007	non-sig
Dja-1	Cd1	biomass	Anc vs F1	-115.226	-25.8399	non-sig
En-1	Cd1	biomass	Anc vs F1	-38.1193	-8.01088	non-sig
Fei-0	Cd1	biomass	Anc vs F1	-39.0827	-179.608	sig
Kar-1	Cd1	biomass	Anc vs F1	-40.4301	-6.10795	non-sig
Ler-0	Cd1	biomass	Anc vs F1	-33.8767	14.8187	non-sig
Olympia-2	Cd1	biomass	Anc vs F1	-15.3307	7.62686	non-sig
Sap-0	Cd1	biomass	Anc vs F1	12.4773	-15.598	non-sig
Tol-0	Cd1	biomass	Anc vs F1	-317.183	-2.3949	sig
TRE-1	Cd1	biomass	Anc vs F1	-115.773	-65.3366	non-sig
Tri-0	Cd1	biomass	Anc vs F1	-113.556	50.8592	non-sig
Ws-2	Cd1	biomass	Anc vs F1	-9.10304	9.50969	non-sig
aaCol-0	Cd2	biomass	Anc vs F1	-84.1874	-22.7274	non-sig
Abd-0	Cd2	biomass	Anc vs F1	-307.287	-229.763	sig
Ang-0	Cd2	biomass	Anc vs F1	-74.7291	4.00727	non-sig
Dja-1	Cd2	biomass	Anc vs F1	-139.033	13.239	sig
En-1	Cd2	biomass	Anc vs F1	-86.9957	-21.0101	non-sig
Fei-0	Cd2	biomass	Anc vs F1	-145.774	-174.584	sig
Kar-1	Cd2	biomass	Anc vs F1	-54.3042	41.0333	non-sig
Ler-0	Cd2	biomass	Anc vs F1	-46.2164	19.3796	non-sig
Olympia-2	Cd2	biomass	Anc vs F1	-67.3174	-15.3188	non-sig
Tol-0	Cd2	biomass	Anc vs F1	-358.402	3.37079	sig
TRE-1	Cd2	biomass	Anc vs F1	-278.205	109.312	sig
Tri-0	Cd2	biomass	Anc vs F1	-159.621	-10.9598	sig
Ws-2	Cd2	biomass	Anc vs F1	-20.1374	-5.24643	non-sig
aaCol-0	Nutrient1	biomass	Anc vs F1	-117.883	43.0982	non-sig
Abd-0	Nutrient1	biomass	Anc vs F1	-219.6	-139.544	sig
Ang-0	Nutrient1	biomass	Anc vs F1	-56.3083	-8.2982	non-sig
Dja-1	Nutrient1	biomass	Anc vs F1	-195.224	-48.583	sig
En-1	Nutrient1	biomass	Anc vs F1	-18.4917	26.5024	non-sig
Fei-0	Nutrient1	biomass	Anc vs F1	-180.858	-20.438	sig
Kar-1	Nutrient1	biomass	Anc vs F1	-42.1791	24.5658	non-sig
Ler-0	Nutrient1	biomass	Anc vs F1	-37.3834	20.3585	non-sig
Olympia-2	Nutrient1	biomass	Anc vs F1	-95.0259	1.42063	non-sig
Sap-0	Nutrient1	biomass	Anc vs F1	-35.7979	61.4004	non-sig
Tol-0	Nutrient1	biomass	Anc vs F1	-423.399	-85.9488	sig
TRE-1	Nutrient1	biomass	Anc vs F1	-275.725	72.4108	sig
Tri-0	Nutrient1	biomass	Anc vs F1	-224.242	4.39003	sig
Ws-2	Nutrient1	biomass	Anc vs F1	-7.10002	35.6505	non-sig
aaCol-0	Nutrient2	biomass	Anc vs F1	91.4832	-31.3551	non-sig
Abd-0	Nutrient2	biomass	Anc vs F1	293.383	2.3821	sig
Ang-0	Nutrient2	biomass	Anc vs F1	186.558	40.7865	sig
Dja-1	Nutrient2	biomass	Anc vs F1	175.96	-23.0181	sig
En-1	Nutrient2	biomass	Anc vs F1	66.025	35.7606	non-sig
Fei-0	Nutrient2	biomass	Anc vs F1	80.8915	-61.0566	non-sig
Kar-1	Nutrient2	biomass	Anc vs F1	2.2785	0.106964	non-sig
Ler-0	Nutrient2	biomass	Anc vs F1	9.17693	41.8422	non-sig
Olympia-2	Nutrient2	biomass	Anc vs F1	17.1239	-25.3948	non-sig
Sap-0	Nutrient2	biomass	Anc vs F1	-12.5083	81.9934	sig
Tol-0	Nutrient2	biomass	Anc vs F1	263.259	-48.383	sig
TRE-1	Nutrient2	biomass	Anc vs F1	133.779	-12.0288	non-sig
Tri-0	Nutrient2	biomass	Anc vs F1	196.88	9.83779	sig
Ws-2	Nutrient2	biomass	Anc vs F1	-26.5167	25.1733	non-sig
aaCol-0	Leaf	biomass	Anc vs F1	-9.11336	-34.6425	non-sig
Abd-0	Leaf	biomass	Anc vs F1	-138.336	-73.6483	non-sig
Ang-0	Leaf	biomass	Anc vs F1	-71.0765	44.5506	non-sig
Dja-1	Leaf	biomass	Anc vs F1	-21.0699	-2.41935	non-sig
En-1	Leaf	biomass	Anc vs F1	-27.9333	-7.14474	non-sig
Fei-0	Leaf	biomass	Anc vs F1	-95.9216	-9.64394	non-sig
Kar-1	Leaf	biomass	Anc vs F1	-18.2413	36.9871	non-sig
Ler-0	Leaf	biomass	Anc vs F1	-20.792	20.0985	non-sig
Olympia-2	Leaf	biomass	Anc vs F1	-87.7543	30.3199	non-sig
Sap-0	Leaf	biomass	Anc vs F1	41.695	101.223	sig
Tol-0	Leaf	biomass	Anc vs F1	-198.494	16.1756	sig
TRE-1	Leaf	biomass	Anc vs F1	-7.33838	32.945	non-sig
Tri-0	Leaf	biomass	Anc vs F1	99.5003	1.30216	non-sig
Ws-2	Leaf	biomass	Anc vs F1	-44.2967	13.2854	non-sig
aaCol-0	JA	biomass	Anc vs F1	135.7	-56.5432	non-sig
Abd-0	JA	biomass	Anc vs F1	-164.311	-28.811	non-sig
Ang-0	JA	biomass	Anc vs F1	14.65	79.8999	non-sig
Dja-1	JA	biomass	Anc vs F1	53.0167	-28.0485	non-sig
En-1	JA	biomass	Anc vs F1	-63.5	-68.8428	non-sig
Fei-0	JA	biomass	Anc vs F1	16.5833	-71.7649	non-sig
Kar-1	JA	biomass	Anc vs F1	16.8582	2.46254	non-sig
Ler-0	JA	biomass	Anc vs F1	-4.85	14.2426	non-sig
Olympia-2	JA	biomass	Anc vs F1	-0.913366	-21.552	non-sig
Sap-0	JA	biomass	Anc vs F1	16.6333	-15.8372	non-sig
Tol-0	JA	biomass	Anc vs F1	195.696	50.1036	sig
TRE-1	JA	biomass	Anc vs F1	139.333	-73.0823	non-sig
Tri-0	JA	biomass	Anc vs F1	11.1167	-19.1334	non-sig
Ws-2	JA	biomass	Anc vs F1	6.6	-6.68909	non-sig
aaCol-0	Drought	fruit	Anc vs F1	-116.689	-2.75887	sig
Abd-0	Drought	fruit	Anc vs F1	-66.6551	39.2906	sig
Ang-0	Drought	fruit	Anc vs F1	-80.6217	-1.93394	non-sig
Dja-1	Drought	fruit	Anc vs F1	-3.27903	-26.5164	non-sig
En-1	Drought	fruit	Anc vs F1	-38.5134	32.4906	non-sig
Fei-0	Drought	fruit	Anc vs F1	-212.105	-25.8076	sig
Kar-1	Drought	fruit	Anc vs F1	-145.392	6.56848	sig
Ler-0	Drought	fruit	Anc vs F1	-35.2406	11.1148	non-sig
Olympia-2	Drought	fruit	Anc vs F1	-142.43	-13.8316	sig
Sap-0	Drought	fruit	Anc vs F1	-45.4393	-27.3261	non-sig
Tol-0	Drought	fruit	Anc vs F1	-54.2605	3.31253	non-sig
TRE-1	Drought	fruit	Anc vs F1	-13.6155	-11.1512	non-sig
Tri-0	Drought	fruit	Anc vs F1	6.42482	48.8311	sig
Ws-2	Drought	fruit	Anc vs F1	-94.4353	18.4339	sig
aaCol-0	Salt1	fruit	Anc vs F1	-89.7253	4.79348	sig
Abd-0	Salt1	fruit	Anc vs F1	-100.698	42.3836	sig
Ang-0	Salt1	fruit	Anc vs F1	-102.194	5.25038	sig
Dja-1	Salt1	fruit	Anc vs F1	-0.226919	22.2548	non-sig
En-1	Salt1	fruit	Anc vs F1	-72.9424	37.0418	sig
Fei-0	Salt1	fruit	Anc vs F1	-150.391	-19.6742	sig
Kar-1	Salt1	fruit	Anc vs F1	-162.52	-21.8548	sig
Ler-0	Salt1	fruit	Anc vs F1	-67.2346	76.5017	sig
Olympia-2	Salt1	fruit	Anc vs F1	-176.859	8.51828	sig
Sap-0	Salt1	fruit	Anc vs F1	-27.3817	0.966603	non-sig
Tol-0	Salt1	fruit	Anc vs F1	-52.8271	-24.0923	non-sig
TRE-1	Salt1	fruit	Anc vs F1	-48.0257	-18.7585	non-sig
Tri-0	Salt1	fruit	Anc vs F1	-67.2291	0.321691	non-sig
Ws-2	Salt1	fruit	Anc vs F1	-122.776	28.7323	sig
aaCol-0	Salt2	fruit	Anc vs F1	-166.512	16.0594	sig
Ang-0	Salt2	fruit	Anc vs F1	-115.878	12.5932	sig
En-1	Salt2	fruit	Anc vs F1	-77.0833	-6.0589	sig
Fei-0	Salt2	fruit	Anc vs F1	-167.291	-29.8737	sig
Kar-1	Salt2	fruit	Anc vs F1	-190.074	-11.8257	sig
Olympia-2	Salt2	fruit	Anc vs F1	-203.5	14.7623	sig
Sap-0	Salt2	fruit	Anc vs F1	-83.7068	-6.93051	non-sig
Tol-0	Salt2	fruit	Anc vs F1	-116.905	-8.17356	sig
TRE-1	Salt2	fruit	Anc vs F1	-98.8894	-50.1266	sig
Tri-0	Salt2	fruit	Anc vs F1	-95.1451	-2.94146	sig
Ws-2	Salt2	fruit	Anc vs F1	-113.25	16.1116	sig
aaCol-0	Cd1	fruit	Anc vs F1	-107.958	23.5174	sig
Abd-0	Cd1	fruit	Anc vs F1	-87.027	44.8775	sig
Ang-0	Cd1	fruit	Anc vs F1	-50.6745	7.13911	non-sig
Dja-1	Cd1	fruit	Anc vs F1	-44.8863	9.76925	non-sig
En-1	Cd1	fruit	Anc vs F1	3.93919	-16.049	non-sig
Fei-0	Cd1	fruit	Anc vs F1	-51.8254	-29.7424	non-sig
Kar-1	Cd1	fruit	Anc vs F1	-109.357	-5.4881	sig
Ler-0	Cd1	fruit	Anc vs F1	-21.1096	22.7276	non-sig
Olympia-2	Cd1	fruit	Anc vs F1	-78.2976	27.5328	sig
Sap-0	Cd1	fruit	Anc vs F1	-31.0628	-24.9291	non-sig
Tol-0	Cd1	fruit	Anc vs F1	-60.7005	3.0715	non-sig
TRE-1	Cd1	fruit	Anc vs F1	-24.1309	-1.31958	non-sig
Tri-0	Cd1	fruit	Anc vs F1	-60.4316	26.1943	non-sig
Ws-2	Cd1	fruit	Anc vs F1	-24.3809	19.7094	non-sig
aaCol-0	Cd2	fruit	Anc vs F1	-57.2235	-4.54987	non-sig
Abd-0	Cd2	fruit	Anc vs F1	-86.4986	-19.5768	non-sig
Ang-0	Cd2	fruit	Anc vs F1	-94.3455	30.4123	sig
Dja-1	Cd2	fruit	Anc vs F1	-97.6254	-22.6424	sig
En-1	Cd2	fruit	Anc vs F1	-43.7573	-4.25051	non-sig
Fei-0	Cd2	fruit	Anc vs F1	-144.938	-11.1404	sig
Kar-1	Cd2	fruit	Anc vs F1	-147.383	64.4644	sig
Ler-0	Cd2	fruit	Anc vs F1	-48.1502	10.2342	non-sig
Olympia-2	Cd2	fruit	Anc vs F1	-136.674	-1.58061	sig
Tol-0	Cd2	fruit	Anc vs F1	-41.5586	10.5197	non-sig
TRE-1	Cd2	fruit	Anc vs F1	-51.3556	-0.814193	non-sig
Tri-0	Cd2	fruit	Anc vs F1	-79.9222	-20.2722	sig
Ws-2	Cd2	fruit	Anc vs F1	-102.757	-2.85453	sig
aaCol-0	Nutrient1	fruit	Anc vs F1	-85.9365	40.3745	sig
Abd-0	Nutrient1	fruit	Anc vs F1	-33.3748	-4.05773	non-sig
Ang-0	Nutrient1	fruit	Anc vs F1	-54.7659	-2.16685	non-sig
Dja-1	Nutrient1	fruit	Anc vs F1	-12.7409	-26.7912	non-sig
En-1	Nutrient1	fruit	Anc vs F1	-51.3178	43.4395	sig
Fei-0	Nutrient1	fruit	Anc vs F1	-97.0497	11.5883	sig
Kar-1	Nutrient1	fruit	Anc vs F1	-84.1485	11.2941	sig
Ler-0	Nutrient1	fruit	Anc vs F1	-27.5418	15.3568	non-sig
Olympia-2	Nutrient1	fruit	Anc vs F1	-151.234	9.23596	sig
Sap-0	Nutrient1	fruit	Anc vs F1	-65.2524	-18.0383	non-sig
Tol-0	Nutrient1	fruit	Anc vs F1	-79.7056	-14.5605	sig
TRE-1	Nutrient1	fruit	Anc vs F1	-18.0678	13.1268	non-sig
Tri-0	Nutrient1	fruit	Anc vs F1	-74.0825	7.92936	non-sig
Ws-2	Nutrient1	fruit	Anc vs F1	-86.9844	47.5772	sig
aaCol-0	Nutrient2	fruit	Anc vs F1	87.0834	-6.24036	non-sig
Abd-0	Nutrient2	fruit	Anc vs F1	-30.7914	10.4413	non-sig
Ang-0	Nutrient2	fruit	Anc vs F1	16.9073	1.33373	non-sig
Dja-1	Nutrient2	fruit	Anc vs F1	3.33823	-18.8917	non-sig
En-1	Nutrient2	fruit	Anc vs F1	40.3278	11.4302	non-sig
Fei-0	Nutrient2	fruit	Anc vs F1	-210.945	-2.34149	sig
Kar-1	Nutrient2	fruit	Anc vs F1	-72.5945	5.06343	non-sig
Ler-0	Nutrient2	fruit	Anc vs F1	-0.273658	54.5263	sig
Olympia-2	Nutrient2	fruit	Anc vs F1	31.7941	-21.8452	non-sig
Sap-0	Nutrient2	fruit	Anc vs F1	-18.0259	19.6314	non-sig
Tol-0	Nutrient2	fruit	Anc vs F1	-51.8459	3.58523	non-sig
TRE-1	Nutrient2	fruit	Anc vs F1	-102.889	0.350163	sig
Tri-0	Nutrient2	fruit	Anc vs F1	34.5515	19.3062	non-sig
Ws-2	Nutrient2	fruit	Anc vs F1	-62.1722	41.5685	sig
aaCol-0	Leaf	fruit	Anc vs F1	-53.6941	-18.3934	non-sig
Abd-0	Leaf	fruit	Anc vs F1	6.56999	9.8883	non-sig
Ang-0	Leaf	fruit	Anc vs F1	-52.5803	-3.46977	non-sig
Dja-1	Leaf	fruit	Anc vs F1	7.53495	-7.56997	non-sig
En-1	Leaf	fruit	Anc vs F1	-0.416667	6.05157	non-sig
Fei-0	Leaf	fruit	Anc vs F1	-74.7507	20.7565	non-sig
Kar-1	Leaf	fruit	Anc vs F1	-70.9185	30.5683	non-sig
Ler-0	Leaf	fruit	Anc vs F1	-42.4521	10.9687	non-sig
Olympia-2	Leaf	fruit	Anc vs F1	-101.167	17.7579	sig
Sap-0	Leaf	fruit	Anc vs F1	-11.4574	6.88423	non-sig
Tol-0	Leaf	fruit	Anc vs F1	-89.9075	-10.0498	sig
TRE-1	Leaf	fruit	Anc vs F1	-7.66667	23.1584	non-sig
Tri-0	Leaf	fruit	Anc vs F1	108.061	-12.0416	sig
Ws-2	Leaf	fruit	Anc vs F1	-117.75	27.1356	sig
aaCol-0	JA	fruit	Anc vs F1	190.167	-32.3406	sig
Abd-0	JA	fruit	Anc vs F1	77.614	-14.2027	non-sig
Ang-0	JA	fruit	Anc vs F1	-40.6667	-5.5521	non-sig
Dja-1	JA	fruit	Anc vs F1	-1.91436	5.88404	non-sig
En-1	JA	fruit	Anc vs F1	-74.811	-10.2142	non-sig
Fei-0	JA	fruit	Anc vs F1	1.06868	0.308621	non-sig
Kar-1	JA	fruit	Anc vs F1	51.3333	4.93123	non-sig
Ler-0	JA	fruit	Anc vs F1	7.83333	40.2397	non-sig
Olympia-2	JA	fruit	Anc vs F1	65.6645	-7.14649	non-sig
Sap-0	JA	fruit	Anc vs F1	-29.189	-8.04802	non-sig
Tol-0	JA	fruit	Anc vs F1	118.397	29.3973	sig
TRE-1	JA	fruit	Anc vs F1	59.0072	-18.4344	non-sig
Tri-0	JA	fruit	Anc vs F1	5.16667	-4.24343	non-sig
Ws-2	JA	fruit	Anc vs F1	42.8333	-26.2351	non-sig

## Sheet: Fig.3d
Fig 3d The effect sizes between offspring generations in Test I
Trait	Group	r	P	Label
biomass	F1 vs F2	0.471135	4.32956e-08	***
biomass	F1 vs F3	0.464953	6.83738e-08	***
biomass	F1 vs F4	0.214339	0.0182372	*
biomass	F2 vs F3	0.540977	1.25277e-10	***
biomass	F2 vs F4	0.381173	1.60772e-05	***
biomass	F3 vs F4	0.406917	3.62706e-06	***
diam	F1 vs F2	0.45612	1.29346e-07	***
diam	F1 vs F3	0.413831	2.15799e-06	***
diam	F1 vs F4	0.320175	0.000343483	***
diam	F2 vs F3	0.302394	0.000711047	***
diam	F2 vs F4	0.130203	0.15461
diam	F3 vs F4	0.462995	8.93378e-08	***
flt	F1 vs F2	0.605911	1.41928e-13	***
flt	F1 vs F3	0.553789	3.68397e-11	***
flt	F1 vs F4	0.43966	4.52473e-07	***
flt	F2 vs F3	0.641555	1.6981e-15	***
flt	F2 vs F4	0.59996	3.53664e-13	***
flt	F3 vs F4	0.681725	7.4953e-18	***
fruit	F1 vs F2	0.126406	0.165322
fruit	F1 vs F3	0.205916	0.022879	*
fruit	F1 vs F4	0.101232	0.26923
fruit	F2 vs F3	0.258524	0.00403843	**
fruit	F2 vs F4	0.176992	0.0521297
fruit	F3 vs F4	0.309937	0.000541143	***
height	F1 vs F2	0.567687	9.19635e-12	***
height	F1 vs F3	0.476027	2.9963e-08	***
height	F1 vs F4	0.482999	2.01301e-08	***
height	F2 vs F3	0.570466	6.9134e-12	***
height	F2 vs F4	0.518997	1.06974e-09	***
height	F3 vs F4	0.674651	2.17899e-17	***
Ecotype	Treat	Trait	Group	Effect sizes of the offspring generation 1	Effect sizes of the offspring generation 2	Label
aaCol-0	Drought	flt	F1 vs F2	-0.4865	0.0227094	non-sig
Abd-0	Drought	flt	F1 vs F2	-8.09371	-0.290988	sig
Ang-0	Drought	flt	F1 vs F2	-2.76379	3.57793	non-sig
Dja-1	Drought	flt	F1 vs F2	-2.6607	-0.877579	non-sig
En-1	Drought	flt	F1 vs F2	3.36779	-2.36192	non-sig
Fei-0	Drought	flt	F1 vs F2	-2.52747	1.90801	non-sig
Kar-1	Drought	flt	F1 vs F2	0.478431	-0.75745	non-sig
Ler-0	Drought	flt	F1 vs F2	-1.33628	-0.837087	non-sig
Olympia-2	Drought	flt	F1 vs F2	-3.18921	-2.62883	non-sig
Sap-0	Drought	flt	F1 vs F2	4.42581	2.82055	non-sig
Tol-0	Drought	flt	F1 vs F2	-1.84089	2.92845	non-sig
TRE-1	Drought	flt	F1 vs F2	13.4939	1.24461	sig
Tri-0	Drought	flt	F1 vs F2	1.77056	2.62291	non-sig
Ws-2	Drought	flt	F1 vs F2	0.581512	2.07728	non-sig
aaCol-0	Salt1	flt	F1 vs F2	-0.720333	0.306196	non-sig
Abd-0	Salt1	flt	F1 vs F2	-8.58785	-2.51455	sig
Ang-0	Salt1	flt	F1 vs F2	1.75566	0.397285	non-sig
Dja-1	Salt1	flt	F1 vs F2	1.39016	-1.87186	non-sig
En-1	Salt1	flt	F1 vs F2	-0.461866	-1.12358	non-sig
Fei-0	Salt1	flt	F1 vs F2	-5.53532	-1.42187	non-sig
Kar-1	Salt1	flt	F1 vs F2	1.86113	-1.55096	non-sig
Ler-0	Salt1	flt	F1 vs F2	-0.928374	0.317516	non-sig
Olympia-2	Salt1	flt	F1 vs F2	3.02592	-3.0246	non-sig
Sap-0	Salt1	flt	F1 vs F2	10.029	4.334	sig
Tol-0	Salt1	flt	F1 vs F2	-0.368638	0.151138	non-sig
TRE-1	Salt1	flt	F1 vs F2	-4.46665	-3.19021	non-sig
Tri-0	Salt1	flt	F1 vs F2	-4.11484	1.65365	non-sig
Ws-2	Salt1	flt	F1 vs F2	2.81036	0.31301	non-sig
aaCol-0	Salt2	flt	F1 vs F2	-0.705324	0.319652	non-sig
Ang-0	Salt2	flt	F1 vs F2	19.2127	0.0933744	sig
En-1	Salt2	flt	F1 vs F2	0.0130026	-2.56183	non-sig
Fei-0	Salt2	flt	F1 vs F2	-12.8602	3.40759	sig
Kar-1	Salt2	flt	F1 vs F2	0.39514	-1.24379	non-sig
Olympia-2	Salt2	flt	F1 vs F2	-0.132509	-0.417014	non-sig
Sap-0	Salt2	flt	F1 vs F2	19.6424	8.47171	sig
Tol-0	Salt2	flt	F1 vs F2	2.91098	2.31065	non-sig
TRE-1	Salt2	flt	F1 vs F2	-34.5982	-12.6698	sig
Tri-0	Salt2	flt	F1 vs F2	-8.24237	0.745773	sig
Ws-2	Salt2	flt	F1 vs F2	3.28005	1.41833	non-sig
aaCol-0	Cd1	flt	F1 vs F2	-1.70318	-0.25593	non-sig
Abd-0	Cd1	flt	F1 vs F2	1.9162	0.716807	non-sig
Ang-0	Cd1	flt	F1 vs F2	5.81182	-0.021502	non-sig
Dja-1	Cd1	flt	F1 vs F2	1.00927	-3.96483	non-sig
En-1	Cd1	flt	F1 vs F2	1.56106	-3.47761	non-sig
Fei-0	Cd1	flt	F1 vs F2	-4.44606	0.796742	non-sig
Kar-1	Cd1	flt	F1 vs F2	0.772336	-1.1622	non-sig
Ler-0	Cd1	flt	F1 vs F2	0.0785805	1.26165	non-sig
Olympia-2	Cd1	flt	F1 vs F2	-2.74399	0.565628	non-sig
Sap-0	Cd1	flt	F1 vs F2	1.86139	0.103025	non-sig
Tol-0	Cd1	flt	F1 vs F2	2.91878	1.55805	non-sig
TRE-1	Cd1	flt	F1 vs F2	-4.85573	-3.10279	non-sig
Tri-0	Cd1	flt	F1 vs F2	-2.59572	-3.12801	non-sig
Ws-2	Cd1	flt	F1 vs F2	1.098	0.948469	non-sig
aaCol-0	Cd2	flt	F1 vs F2	-3.48728	0.2183	non-sig
Abd-0	Cd2	flt	F1 vs F2	-15.8493	-11.3199	sig
Ang-0	Cd2	flt	F1 vs F2	-1.824	1.10915	non-sig
Dja-1	Cd2	flt	F1 vs F2	10.7874	1.10514	sig
En-1	Cd2	flt	F1 vs F2	-6.20983	-2.68872	non-sig
Fei-0	Cd2	flt	F1 vs F2	-11.256	-2.38743	sig
Kar-1	Cd2	flt	F1 vs F2	-0.0344448	0.643041	non-sig
Ler-0	Cd2	flt	F1 vs F2	1.5102	-0.742139	non-sig
Olympia-2	Cd2	flt	F1 vs F2	-0.722812	-2.05211	non-sig
Tol-0	Cd2	flt	F1 vs F2	-1.57011	2.58763	non-sig
TRE-1	Cd2	flt	F1 vs F2	30.4236	3.95854	sig
Tri-0	Cd2	flt	F1 vs F2	1.30203	0.0596954	non-sig
Ws-2	Cd2	flt	F1 vs F2	0.843132	1.99547	non-sig
aaCol-0	Nutrient1	flt	F1 vs F2	-1.77598	1.04896	non-sig
Abd-0	Nutrient1	flt	F1 vs F2	-11.2486	-3.38555	sig
Ang-0	Nutrient1	flt	F1 vs F2	10.3799	1.77636	sig
Dja-1	Nutrient1	flt	F1 vs F2	0.295297	-2.89967	non-sig
En-1	Nutrient1	flt	F1 vs F2	-0.293252	-2.3443	non-sig
Fei-0	Nutrient1	flt	F1 vs F2	-4.66518	1.8583	non-sig
Kar-1	Nutrient1	flt	F1 vs F2	2.24573	-1.27362	non-sig
Ler-0	Nutrient1	flt	F1 vs F2	-0.392161	-1.04416	non-sig
Olympia-2	Nutrient1	flt	F1 vs F2	-0.397184	-2.76235	non-sig
Sap-0	Nutrient1	flt	F1 vs F2	23.2277	8.43125	sig
Tol-0	Nutrient1	flt	F1 vs F2	-2.31732	1.07664	non-sig
TRE-1	Nutrient1	flt	F1 vs F2	6.03503	5.87715	sig
Tri-0	Nutrient1	flt	F1 vs F2	-4.16193	-0.261423	non-sig
Ws-2	Nutrient1	flt	F1 vs F2	0.306326	1.87781	non-sig
aaCol-0	Nutrient2	flt	F1 vs F2	-3.54073	-0.138916	non-sig
Abd-0	Nutrient2	flt	F1 vs F2	-8.04752	0.785158	non-sig
Ang-0	Nutrient2	flt	F1 vs F2	17.0461	2.47511	sig
Dja-1	Nutrient2	flt	F1 vs F2	4.32273	-2.50724	non-sig
En-1	Nutrient2	flt	F1 vs F2	2.10083	-2.29753	non-sig
Fei-0	Nutrient2	flt	F1 vs F2	-7.03078	-0.172111	non-sig
Kar-1	Nutrient2	flt	F1 vs F2	3.21984	-1.7745	non-sig
Ler-0	Nutrient2	flt	F1 vs F2	-1.44057	-1.02788	non-sig
Olympia-2	Nutrient2	flt	F1 vs F2	-2.25096	-1.65842	non-sig
Sap-0	Nutrient2	flt	F1 vs F2	7.89352	8.92617	sig
Tol-0	Nutrient2	flt	F1 vs F2	-2.81746	2.68237	non-sig
TRE-1	Nutrient2	flt	F1 vs F2	1.43143	-1.87229	non-sig
Tri-0	Nutrient2	flt	F1 vs F2	-3.57841	2.05118	non-sig
Ws-2	Nutrient2	flt	F1 vs F2	-2.23305	0.840469	non-sig
aaCol-0	Leaf	flt	F1 vs F2	-0.361959	-0.240091	non-sig
Abd-0	Leaf	flt	F1 vs F2	-1.41342	-5.46621	sig
Ang-0	Leaf	flt	F1 vs F2	13.009	-0.766859	sig
Dja-1	Leaf	flt	F1 vs F2	1.62156	0.586196	non-sig
En-1	Leaf	flt	F1 vs F2	-1.75704	-1.31555	non-sig
Fei-0	Leaf	flt	F1 vs F2	-8.66201	-1.90325	sig
Kar-1	Leaf	flt	F1 vs F2	4.87585	-1.32544	non-sig
Ler-0	Leaf	flt	F1 vs F2	-1.0841	0.122102	non-sig
Olympia-2	Leaf	flt	F1 vs F2	1.86359	0.188841	non-sig
Sap-0	Leaf	flt	F1 vs F2	32.4877	10.6709	sig
Tol-0	Leaf	flt	F1 vs F2	8.82404	4.98497	sig
TRE-1	Leaf	flt	F1 vs F2	-0.649904	-2.72981	non-sig
Tri-0	Leaf	flt	F1 vs F2	-1.52701	0.882442	non-sig
Ws-2	Leaf	flt	F1 vs F2	1.67852	0.684833	non-sig
aaCol-0	JA	flt	F1 vs F2	-0.361385	-0.0209272	non-sig
Abd-0	JA	flt	F1 vs F2	-5.629	3.66128	non-sig
Ang-0	JA	flt	F1 vs F2	7.97707	-1.81636	non-sig
Dja-1	JA	flt	F1 vs F2	-5.1802	-3.83071	non-sig
En-1	JA	flt	F1 vs F2	-5.11309	-0.854261	non-sig
Fei-0	JA	flt	F1 vs F2	1.59689	0.125772	non-sig
Kar-1	JA	flt	F1 vs F2	-1.75198	0.637825	non-sig
Ler-0	JA	flt	F1 vs F2	2.18591	0.362175	non-sig
Olympia-2	JA	flt	F1 vs F2	-0.433111	2.57283	non-sig
Sap-0	JA	flt	F1 vs F2	-4.68346	-0.224725	non-sig
Tol-0	JA	flt	F1 vs F2	-3.394	-0.201664	non-sig
TRE-1	JA	flt	F1 vs F2	4.80144	5.43321	sig
Tri-0	JA	flt	F1 vs F2	5.47056	-3.02977	non-sig
Ws-2	JA	flt	F1 vs F2	1.76623	0.61947	non-sig
aaCol-0	Drought	height	F1 vs F2	0.459768	0.650528	non-sig
Abd-0	Drought	height	F1 vs F2	2.19884	-0.103317	non-sig
Ang-0	Drought	height	F1 vs F2	-4.97841	-1.30912	sig
Dja-1	Drought	height	F1 vs F2	-1.58965	1.71917	non-sig
En-1	Drought	height	F1 vs F2	7.52409	2.75843	sig
Fei-0	Drought	height	F1 vs F2	0.314081	1.5801	non-sig
Kar-1	Drought	height	F1 vs F2	0.465073	0.313022	non-sig
Ler-0	Drought	height	F1 vs F2	4.91578	2.59135	non-sig
Olympia-2	Drought	height	F1 vs F2	-1.44772	1.89061	non-sig
Sap-0	Drought	height	F1 vs F2	-1.54742	1.58083	non-sig
Tol-0	Drought	height	F1 vs F2	4.79308	1.98712	non-sig
TRE-1	Drought	height	F1 vs F2	-5.64495	-8.90076	sig
Tri-0	Drought	height	F1 vs F2	2.94986	0.0532572	non-sig
Ws-2	Drought	height	F1 vs F2	4.82207	-0.195415	non-sig
aaCol-0	Salt1	height	F1 vs F2	1.97192	2.59239	non-sig
Abd-0	Salt1	height	F1 vs F2	3.14521	-1.17517	non-sig
Ang-0	Salt1	height	F1 vs F2	-4.83784	-2.19023	non-sig
Dja-1	Salt1	height	F1 vs F2	0.513379	1.93916	non-sig
En-1	Salt1	height	F1 vs F2	-7.67645	-1.1811	sig
Fei-0	Salt1	height	F1 vs F2	-2.35659	-4.46102	non-sig
Kar-1	Salt1	height	F1 vs F2	-2.43416	-0.497394	non-sig
Ler-0	Salt1	height	F1 vs F2	6.31822	1.06233	non-sig
Olympia-2	Salt1	height	F1 vs F2	2.00825	-1.5412	non-sig
Sap-0	Salt1	height	F1 vs F2	-0.0471131	-1.67365	non-sig
Tol-0	Salt1	height	F1 vs F2	-1.7831	0.324103	non-sig
TRE-1	Salt1	height	F1 vs F2	-11.4164	-3.71767	sig
Tri-0	Salt1	height	F1 vs F2	-1.19755	0.548306	non-sig
Ws-2	Salt1	height	F1 vs F2	5.4938	-1.88248	non-sig
aaCol-0	Salt2	height	F1 vs F2	2.24534	6.80369	sig
Ang-0	Salt2	height	F1 vs F2	-2.09919	0.120268	non-sig
En-1	Salt2	height	F1 vs F2	0.116286	-3.44477	non-sig
Fei-0	Salt2	height	F1 vs F2	-2.11771	-4.65764	sig
Kar-1	Salt2	height	F1 vs F2	-3.06232	1.60352	non-sig
Olympia-2	Salt2	height	F1 vs F2	4.18506	-0.42869	non-sig
Sap-0	Salt2	height	F1 vs F2	7.52796	2.99122	sig
Tol-0	Salt2	height	F1 vs F2	-0.0892813	-1.05833	non-sig
TRE-1	Salt2	height	F1 vs F2	-30.1514	-23.1163	sig
Tri-0	Salt2	height	F1 vs F2	-4.84089	-0.993936	non-sig
Ws-2	Salt2	height	F1 vs F2	5.92866	-0.731132	sig
aaCol-0	Cd1	height	F1 vs F2	2.79491	5.36995	sig
Abd-0	Cd1	height	F1 vs F2	1.00202	-0.946929	non-sig
Ang-0	Cd1	height	F1 vs F2	0.684137	1.69475	non-sig
Dja-1	Cd1	height	F1 vs F2	-0.882652	0.497042	non-sig
En-1	Cd1	height	F1 vs F2	-3.20951	-0.203222	non-sig
Fei-0	Cd1	height	F1 vs F2	-5.3537	-1.29741	non-sig
Kar-1	Cd1	height	F1 vs F2	-2.82718	0.278069	non-sig
Ler-0	Cd1	height	F1 vs F2	3.0809	1.70163	non-sig
Olympia-2	Cd1	height	F1 vs F2	-0.828272	-0.713777	non-sig
Sap-0	Cd1	height	F1 vs F2	-2.12868	-2.58206	non-sig
Tol-0	Cd1	height	F1 vs F2	-0.0533522	-1.08009	non-sig
TRE-1	Cd1	height	F1 vs F2	-5.67853	2.55191	sig
Tri-0	Cd1	height	F1 vs F2	1.90847	-3.04133	non-sig
Ws-2	Cd1	height	F1 vs F2	3.3466	1.94702	non-sig
aaCol-0	Cd2	height	F1 vs F2	-3.75695	0.344251	non-sig
Abd-0	Cd2	height	F1 vs F2	-6.95739	1.40254	sig
Ang-0	Cd2	height	F1 vs F2	-1.02263	0.730471	non-sig
Dja-1	Cd2	height	F1 vs F2	-0.719146	9.02544	sig
En-1	Cd2	height	F1 vs F2	-7.73843	0.480583	sig
Fei-0	Cd2	height	F1 vs F2	1.18055	0.120057	non-sig
Kar-1	Cd2	height	F1 vs F2	6.64083	0.032236	sig
Ler-0	Cd2	height	F1 vs F2	2.90892	2.04062	non-sig
Olympia-2	Cd2	height	F1 vs F2	0.595387	-3.01015	non-sig
Tol-0	Cd2	height	F1 vs F2	-0.707197	-3.42056	non-sig
TRE-1	Cd2	height	F1 vs F2	-10.7119	-3.59108	sig
Tri-0	Cd2	height	F1 vs F2	-1.82562	-3.78994	non-sig
Ws-2	Cd2	height	F1 vs F2	1.49324	2.11958	non-sig
aaCol-0	Nutrient1	height	F1 vs F2	0.350333	3.74882	non-sig
Abd-0	Nutrient1	height	F1 vs F2	1.23053	2.09522	non-sig
Ang-0	Nutrient1	height	F1 vs F2	-3.3574	2.55788	non-sig
Dja-1	Nutrient1	height	F1 vs F2	-1.92327	1.64997	non-sig
En-1	Nutrient1	height	F1 vs F2	4.6047	-0.212779	non-sig
Fei-0	Nutrient1	height	F1 vs F2	1.32886	-3.22766	non-sig
Kar-1	Nutrient1	height	F1 vs F2	-0.85554	-0.250255	non-sig
Ler-0	Nutrient1	height	F1 vs F2	0.602083	-1.08717	non-sig
Olympia-2	Nutrient1	height	F1 vs F2	-0.875977	2.93136	non-sig
Sap-0	Nutrient1	height	F1 vs F2	7.08174	4.13587	sig
Tol-0	Nutrient1	height	F1 vs F2	-2.23047	-1.18221	non-sig
TRE-1	Nutrient1	height	F1 vs F2	-1.35013	-3.42254	non-sig
Tri-0	Nutrient1	height	F1 vs F2	-1.11967	-1.12753	non-sig
Ws-2	Nutrient1	height	F1 vs F2	2.75843	-1.15314	non-sig
aaCol-0	Nutrient2	height	F1 vs F2	-4.40882	0.773597	non-sig
Abd-0	Nutrient2	height	F1 vs F2	0.0121533	0.278453	non-sig
Ang-0	Nutrient2	height	F1 vs F2	-2.20946	1.24777	non-sig
Dja-1	Nutrient2	height	F1 vs F2	-2.98414	4.70616	non-sig
En-1	Nutrient2	height	F1 vs F2	3.60924	0.603767	non-sig
Fei-0	Nutrient2	height	F1 vs F2	-2.91875	-1.4026	non-sig
Kar-1	Nutrient2	height	F1 vs F2	-0.559956	-1.20274	non-sig
Ler-0	Nutrient2	height	F1 vs F2	2.91028	0.593279	non-sig
Olympia-2	Nutrient2	height	F1 vs F2	-3.61433	2.84302	non-sig
Sap-0	Nutrient2	height	F1 vs F2	8.13497	3.0572	sig
Tol-0	Nutrient2	height	F1 vs F2	-1.19698	-2.70628	non-sig
TRE-1	Nutrient2	height	F1 vs F2	-1.65448	2.29791	non-sig
Tri-0	Nutrient2	height	F1 vs F2	-3.05635	-2.93845	non-sig
Ws-2	Nutrient2	height	F1 vs F2	4.56328	0.820409	non-sig
aaCol-0	Leaf	height	F1 vs F2	-6.12048	0.0761854	sig
Abd-0	Leaf	height	F1 vs F2	1.69222	-0.575434	non-sig
Ang-0	Leaf	height	F1 vs F2	1.22787	0.817781	non-sig
Dja-1	Leaf	height	F1 vs F2	-0.159034	-1.14583	non-sig
En-1	Leaf	height	F1 vs F2	-1.46505	-3.45611	non-sig
Fei-0	Leaf	height	F1 vs F2	-0.241273	-8.20421	sig
Kar-1	Leaf	height	F1 vs F2	8.14176	3.6069	sig
Ler-0	Leaf	height	F1 vs F2	3.40861	3.53733	non-sig
Olympia-2	Leaf	height	F1 vs F2	1.1774	-0.209151	non-sig
Sap-0	Leaf	height	F1 vs F2	5.68976	2.56521	sig
Tol-0	Leaf	height	F1 vs F2	-0.260373	0.144689	non-sig
TRE-1	Leaf	height	F1 vs F2	-2.54668	-2.91632	non-sig
Tri-0	Leaf	height	F1 vs F2	-2.31748	0.275572	non-sig
Ws-2	Leaf	height	F1 vs F2	5.59503	0.193542	non-sig
aaCol-0	JA	height	F1 vs F2	-6.61188	-1.95573	sig
Abd-0	JA	height	F1 vs F2	2.33337	1.88446	non-sig
Ang-0	JA	height	F1 vs F2	2.71725	1.90866	non-sig
Dja-1	JA	height	F1 vs F2	-0.359798	2.33983	non-sig
En-1	JA	height	F1 vs F2	-10.5003	-2.95573	sig
Fei-0	JA	height	F1 vs F2	-1.42469	-0.374681	non-sig
Kar-1	JA	height	F1 vs F2	-0.408029	-0.443204	non-sig
Ler-0	JA	height	F1 vs F2	3.88643	-1.72346	non-sig
Olympia-2	JA	height	F1 vs F2	-4.77243	-0.159015	non-sig
Sap-0	JA	height	F1 vs F2	-3.96247	1.60897	non-sig
Tol-0	JA	height	F1 vs F2	4.8915	1.45273	non-sig
TRE-1	JA	height	F1 vs F2	-4.96091	0.253744	non-sig
Tri-0	JA	height	F1 vs F2	4.80725	-0.61457	non-sig
Ws-2	JA	height	F1 vs F2	-2.75945	3.06889	non-sig
aaCol-0	Drought	diam	F1 vs F2	0.200904	0.634111	non-sig
Abd-0	Drought	diam	F1 vs F2	1.0356	0.610164	non-sig
Ang-0	Drought	diam	F1 vs F2	-0.672703	0.130513	non-sig
Dja-1	Drought	diam	F1 vs F2	-0.151963	0.561772	non-sig
En-1	Drought	diam	F1 vs F2	1.6023	-0.669172	sig
Fei-0	Drought	diam	F1 vs F2	-1.69733	-0.0247063	sig
Kar-1	Drought	diam	F1 vs F2	0.379463	0.00326493	non-sig
Ler-0	Drought	diam	F1 vs F2	-0.0598607	-0.0447161	non-sig
Olympia-2	Drought	diam	F1 vs F2	-0.503717	0.117497	non-sig
Sap-0	Drought	diam	F1 vs F2	-1.33528	-0.491213	non-sig
Tol-0	Drought	diam	F1 vs F2	0.681736	-0.643132	non-sig
TRE-1	Drought	diam	F1 vs F2	0.122276	-0.674034	non-sig
Tri-0	Drought	diam	F1 vs F2	1.85403	0.242024	sig
Ws-2	Drought	diam	F1 vs F2	0.582326	-0.568577	non-sig
aaCol-0	Salt1	diam	F1 vs F2	0.945518	0.870125	non-sig
Abd-0	Salt1	diam	F1 vs F2	0.0843957	0.251866	non-sig
Ang-0	Salt1	diam	F1 vs F2	-0.86219	-1.0667	non-sig
Dja-1	Salt1	diam	F1 vs F2	0.142612	-0.584946	non-sig
En-1	Salt1	diam	F1 vs F2	-0.590045	-0.334728	non-sig
Fei-0	Salt1	diam	F1 vs F2	-1.99305	-1.20545	sig
Kar-1	Salt1	diam	F1 vs F2	-0.367841	-0.486073	non-sig
Ler-0	Salt1	diam	F1 vs F2	1.83349	0.196204	sig
Olympia-2	Salt1	diam	F1 vs F2	0.603379	-0.256783	non-sig
Sap-0	Salt1	diam	F1 vs F2	-0.561639	-0.050254	non-sig
Tol-0	Salt1	diam	F1 vs F2	-0.838133	-0.184424	non-sig
TRE-1	Salt1	diam	F1 vs F2	-1.11263	-1.95757	sig
Tri-0	Salt1	diam	F1 vs F2	0.105274	0.0918774	non-sig
Ws-2	Salt1	diam	F1 vs F2	0.610398	-0.0905245	non-sig
aaCol-0	Salt2	diam	F1 vs F2	0.561793	0.726575	non-sig
Ang-0	Salt2	diam	F1 vs F2	-0.0893126	0.192638	non-sig
En-1	Salt2	diam	F1 vs F2	0.0177238	-0.517652	non-sig
Fei-0	Salt2	diam	F1 vs F2	-2.88708	-1.43526	sig
Kar-1	Salt2	diam	F1 vs F2	-0.489958	-0.0206005	non-sig
Olympia-2	Salt2	diam	F1 vs F2	0.223626	0.657697	non-sig
Sap-0	Salt2	diam	F1 vs F2	-1.78353	0.2442	non-sig
Tol-0	Salt2	diam	F1 vs F2	-1.07668	-0.0683003	non-sig
TRE-1	Salt2	diam	F1 vs F2	-4.91303	-3.97989	sig
Tri-0	Salt2	diam	F1 vs F2	-0.601234	-0.757263	non-sig
Ws-2	Salt2	diam	F1 vs F2	1.07005	-0.0155894	non-sig
aaCol-0	Cd1	diam	F1 vs F2	-0.183714	-0.350182	non-sig
Abd-0	Cd1	diam	F1 vs F2	0.333009	0.587484	non-sig
Ang-0	Cd1	diam	F1 vs F2	-0.576223	-0.024481	non-sig
Dja-1	Cd1	diam	F1 vs F2	-0.353106	0.519451	non-sig
En-1	Cd1	diam	F1 vs F2	-0.505191	0.17825	non-sig
Fei-0	Cd1	diam	F1 vs F2	-2.37003	-0.717094	sig
Kar-1	Cd1	diam	F1 vs F2	-0.54138	-0.407049	non-sig
Ler-0	Cd1	diam	F1 vs F2	0.143183	0.57704	non-sig
Olympia-2	Cd1	diam	F1 vs F2	0.427581	-0.510139	non-sig
Sap-0	Cd1	diam	F1 vs F2	-0.827595	-1.38959	sig
Tol-0	Cd1	diam	F1 vs F2	-0.062921	0.0129737	non-sig
TRE-1	Cd1	diam	F1 vs F2	-1.42622	-0.49962	sig
Tri-0	Cd1	diam	F1 vs F2	1.15353	-0.874709	non-sig
Ws-2	Cd1	diam	F1 vs F2	-0.0375332	-0.256964	non-sig
aaCol-0	Cd2	diam	F1 vs F2	0.0224147	0.530962	non-sig
Abd-0	Cd2	diam	F1 vs F2	-3.04231	-1.09483	sig
Ang-0	Cd2	diam	F1 vs F2	0.4559	-0.105594	non-sig
Dja-1	Cd2	diam	F1 vs F2	0.201481	0.741217	non-sig
En-1	Cd2	diam	F1 vs F2	-1.76232	-0.216787	sig
Fei-0	Cd2	diam	F1 vs F2	-1.96525	-0.393675	sig
Kar-1	Cd2	diam	F1 vs F2	0.8791	0.423732	non-sig
Ler-0	Cd2	diam	F1 vs F2	0.903568	-0.349234	non-sig
Olympia-2	Cd2	diam	F1 vs F2	0.346726	-0.482569	non-sig
Tol-0	Cd2	diam	F1 vs F2	0.338303	-0.411754	non-sig
TRE-1	Cd2	diam	F1 vs F2	-0.297506	-1.18328	sig
Tri-0	Cd2	diam	F1 vs F2	0.0964983	-1.28481	sig
Ws-2	Cd2	diam	F1 vs F2	-0.642538	0.216204	non-sig
aaCol-0	Nutrient1	diam	F1 vs F2	-0.0894552	0.862322	non-sig
Abd-0	Nutrient1	diam	F1 vs F2	-0.0809135	0.0048186	non-sig
Ang-0	Nutrient1	diam	F1 vs F2	-0.892711	0.121191	non-sig
Dja-1	Nutrient1	diam	F1 vs F2	-0.917025	-0.257193	non-sig
En-1	Nutrient1	diam	F1 vs F2	0.931584	0.65303	non-sig
Fei-0	Nutrient1	diam	F1 vs F2	-0.293827	0.362886	non-sig
Kar-1	Nutrient1	diam	F1 vs F2	-0.0191173	0.0811362	non-sig
Ler-0	Nutrient1	diam	F1 vs F2	0.293213	-0.418986	non-sig
Olympia-2	Nutrient1	diam	F1 vs F2	-0.314982	0.237304	non-sig
Sap-0	Nutrient1	diam	F1 vs F2	-0.547262	0.461328	non-sig
Tol-0	Nutrient1	diam	F1 vs F2	-0.598917	-0.850418	non-sig
TRE-1	Nutrient1	diam	F1 vs F2	0.472276	-1.56818	sig
Tri-0	Nutrient1	diam	F1 vs F2	0.936326	0.387277	non-sig
Ws-2	Nutrient1	diam	F1 vs F2	0.947874	0.906436	non-sig
aaCol-0	Nutrient2	diam	F1 vs F2	-0.316693	0.02624	non-sig
Abd-0	Nutrient2	diam	F1 vs F2	-0.00940075	0.423845	non-sig
Ang-0	Nutrient2	diam	F1 vs F2	0.398949	0.290652	non-sig
Dja-1	Nutrient2	diam	F1 vs F2	0.430731	0.104466	non-sig
En-1	Nutrient2	diam	F1 vs F2	2.22228	0.938066	sig
Fei-0	Nutrient2	diam	F1 vs F2	-0.552141	0.419767	non-sig
Kar-1	Nutrient2	diam	F1 vs F2	-0.449954	-0.299054	non-sig
Ler-0	Nutrient2	diam	F1 vs F2	0.974188	0.775914	non-sig
Olympia-2	Nutrient2	diam	F1 vs F2	-0.208125	0.185818	non-sig
Sap-0	Nutrient2	diam	F1 vs F2	0.0942054	0.177054	non-sig
Tol-0	Nutrient2	diam	F1 vs F2	-0.985333	-0.286144	non-sig
TRE-1	Nutrient2	diam	F1 vs F2	-0.76302	-1.17561	sig
Tri-0	Nutrient2	diam	F1 vs F2	0.643875	-1.36769	sig
Ws-2	Nutrient2	diam	F1 vs F2	0.621318	-0.280405	non-sig
aaCol-0	Leaf	diam	F1 vs F2	-1.64598	0.0719713	sig
Abd-0	Leaf	diam	F1 vs F2	-1.07224	-0.174447	non-sig
Ang-0	Leaf	diam	F1 vs F2	-0.345463	-0.0540446	non-sig
Dja-1	Leaf	diam	F1 vs F2	-0.543811	-0.262863	non-sig
En-1	Leaf	diam	F1 vs F2	-1.04503	0.0335095	non-sig
Fei-0	Leaf	diam	F1 vs F2	0.443649	0.0449599	non-sig
Kar-1	Leaf	diam	F1 vs F2	0.843738	0.520981	non-sig
Ler-0	Leaf	diam	F1 vs F2	0.927122	0.306619	non-sig
Olympia-2	Leaf	diam	F1 vs F2	1.57064	0.642936	sig
Sap-0	Leaf	diam	F1 vs F2	-0.577665	0.304056	non-sig
Tol-0	Leaf	diam	F1 vs F2	0.19512	-0.275492	non-sig
TRE-1	Leaf	diam	F1 vs F2	-0.18232	-0.589373	non-sig
Tri-0	Leaf	diam	F1 vs F2	0.854817	-0.090025	non-sig
Ws-2	Leaf	diam	F1 vs F2	0.696634	-0.691439	non-sig
aaCol-0	JA	diam	F1 vs F2	-1.76243	-0.880431	non-sig
Abd-0	JA	diam	F1 vs F2	-0.0312908	0.244285	non-sig
Ang-0	JA	diam	F1 vs F2	0.0460918	-0.0762118	non-sig
Dja-1	JA	diam	F1 vs F2	1.17865	-0.621646	non-sig
En-1	JA	diam	F1 vs F2	-2.80911	-0.580431	sig
Fei-0	JA	diam	F1 vs F2	-1.90007	0.280391	sig
Kar-1	JA	diam	F1 vs F2	-0.53785	-0.38094	non-sig
Ler-0	JA	diam	F1 vs F2	1.08302	0.0142732	non-sig
Olympia-2	JA	diam	F1 vs F2	-1.16155	0.378918	non-sig
Sap-0	JA	diam	F1 vs F2	0.141441	1.05654	non-sig
Tol-0	JA	diam	F1 vs F2	0.546338	-1.19188	non-sig
TRE-1	JA	diam	F1 vs F2	-0.902662	0.169439	non-sig
Tri-0	JA	diam	F1 vs F2	-1.45299	-0.137306	non-sig
Ws-2	JA	diam	F1 vs F2	-0.713433	0.481455	non-sig
aaCol-0	Drought	biomass	F1 vs F2	3.57408	13.9521	non-sig
Abd-0	Drought	biomass	F1 vs F2	-27.4021	-12.7117	non-sig
Ang-0	Drought	biomass	F1 vs F2	-40.3878	2.41077	non-sig
Dja-1	Drought	biomass	F1 vs F2	-49.3083	32.8972	non-sig
En-1	Drought	biomass	F1 vs F2	47.7134	-2.7707	non-sig
Fei-0	Drought	biomass	F1 vs F2	-69.6371	68.5264	sig
Kar-1	Drought	biomass	F1 vs F2	5.90659	-11.8947	non-sig
Ler-0	Drought	biomass	F1 vs F2	4.04822	-3.05583	non-sig
Olympia-2	Drought	biomass	F1 vs F2	-24.0296	4.62066	non-sig
Sap-0	Drought	biomass	F1 vs F2	-7.03612	14.4929	non-sig
Tol-0	Drought	biomass	F1 vs F2	-25.7787	-16.099	non-sig
TRE-1	Drought	biomass	F1 vs F2	36.1505	-72.3264	sig
Tri-0	Drought	biomass	F1 vs F2	119.767	31.3589	sig
Ws-2	Drought	biomass	F1 vs F2	16.3945	-23.0181	non-sig
aaCol-0	Salt1	biomass	F1 vs F2	-1.1243	26.6403	non-sig
Abd-0	Salt1	biomass	F1 vs F2	-36.1814	-54.407	non-sig
Ang-0	Salt1	biomass	F1 vs F2	9.66006	-47.1821	non-sig
Dja-1	Salt1	biomass	F1 vs F2	-3.07914	-15.7075	non-sig
En-1	Salt1	biomass	F1 vs F2	17.1943	-35.5532	non-sig
Fei-0	Salt1	biomass	F1 vs F2	-59.0384	-64.1788	non-sig
Kar-1	Salt1	biomass	F1 vs F2	-12.673	-13.9953	non-sig
Ler-0	Salt1	biomass	F1 vs F2	56.9461	-9.29492	non-sig
Olympia-2	Salt1	biomass	F1 vs F2	4.52967	-38.8546	non-sig
Sap-0	Salt1	biomass	F1 vs F2	11.4672	-19.556	non-sig
Tol-0	Salt1	biomass	F1 vs F2	-44.8414	-19.3991	non-sig
TRE-1	Salt1	biomass	F1 vs F2	-87.8493	-146.113	sig
Tri-0	Salt1	biomass	F1 vs F2	-9.70854	18.1359	non-sig
Ws-2	Salt1	biomass	F1 vs F2	41.1221	3.71926	non-sig
aaCol-0	Salt2	biomass	F1 vs F2	18.4903	2.77844	non-sig
Ang-0	Salt2	biomass	F1 vs F2	84.0812	19.9455	sig
En-1	Salt2	biomass	F1 vs F2	-5.47152	-26.7659	non-sig
Fei-0	Salt2	biomass	F1 vs F2	-198.624	-38.6525	sig
Kar-1	Salt2	biomass	F1 vs F2	-13.7858	-20.2306	non-sig
Olympia-2	Salt2	biomass	F1 vs F2	17.2682	9.16293	non-sig
Sap-0	Salt2	biomass	F1 vs F2	18.5604	24.5331	non-sig
Tol-0	Salt2	biomass	F1 vs F2	-65.3539	11.0264	sig
TRE-1	Salt2	biomass	F1 vs F2	-283.077	-268.128	sig
Tri-0	Salt2	biomass	F1 vs F2	-53.1601	36.5769	non-sig
Ws-2	Salt2	biomass	F1 vs F2	11.1741	11.1703	non-sig
aaCol-0	Cd1	biomass	F1 vs F2	2.17781	-3.17459	non-sig
Abd-0	Cd1	biomass	F1 vs F2	1.95407	34.3994	non-sig
Ang-0	Cd1	biomass	F1 vs F2	29.7007	20.112	non-sig
Dja-1	Cd1	biomass	F1 vs F2	-25.8399	-9.66335	non-sig
En-1	Cd1	biomass	F1 vs F2	-8.01088	-12.4583	non-sig
Fei-0	Cd1	biomass	F1 vs F2	-179.608	-7.21844	sig
Kar-1	Cd1	biomass	F1 vs F2	-6.10795	-1.45744	non-sig
Ler-0	Cd1	biomass	F1 vs F2	14.8187	-0.686584	non-sig
Olympia-2	Cd1	biomass	F1 vs F2	7.62686	-9.40874	non-sig
Sap-0	Cd1	biomass	F1 vs F2	-15.598	-49.5166	non-sig
Tol-0	Cd1	biomass	F1 vs F2	-2.3949	-19.8026	non-sig
TRE-1	Cd1	biomass	F1 vs F2	-65.3366	-21.0888	non-sig
Tri-0	Cd1	biomass	F1 vs F2	50.8592	-20.2361	non-sig
Ws-2	Cd1	biomass	F1 vs F2	9.50969	13.1017	non-sig
aaCol-0	Cd2	biomass	F1 vs F2	-22.7274	11.8174	non-sig
Abd-0	Cd2	biomass	F1 vs F2	-229.763	-133.798	sig
Ang-0	Cd2	biomass	F1 vs F2	4.00727	17.7112	non-sig
Dja-1	Cd2	biomass	F1 vs F2	13.239	37.988	non-sig
En-1	Cd2	biomass	F1 vs F2	-21.0101	-19.1834	non-sig
Fei-0	Cd2	biomass	F1 vs F2	-174.584	-41.8621	sig
Kar-1	Cd2	biomass	F1 vs F2	41.0333	5.92937	non-sig
Ler-0	Cd2	biomass	F1 vs F2	19.3796	9.48282	non-sig
Olympia-2	Cd2	biomass	F1 vs F2	-15.3188	-10.9504	non-sig
Tol-0	Cd2	biomass	F1 vs F2	3.37079	-64.1735	sig
TRE-1	Cd2	biomass	F1 vs F2	109.312	-37.7335	sig
Tri-0	Cd2	biomass	F1 vs F2	-10.9598	-35.1767	non-sig
Ws-2	Cd2	biomass	F1 vs F2	-5.24643	35.5702	non-sig
aaCol-0	Nutrient1	biomass	F1 vs F2	43.0982	68.5543	non-sig
Abd-0	Nutrient1	biomass	F1 vs F2	-139.544	-36.2649	sig
Ang-0	Nutrient1	biomass	F1 vs F2	-8.2982	28.3678	non-sig
Dja-1	Nutrient1	biomass	F1 vs F2	-48.583	-35.0444	non-sig
En-1	Nutrient1	biomass	F1 vs F2	26.5024	15.3837	non-sig
Fei-0	Nutrient1	biomass	F1 vs F2	-20.438	7.55733	non-sig
Kar-1	Nutrient1	biomass	F1 vs F2	24.5658	-6.47252	non-sig
Ler-0	Nutrient1	biomass	F1 vs F2	20.3585	-12.3766	non-sig
Olympia-2	Nutrient1	biomass	F1 vs F2	1.42063	12.9771	non-sig
Sap-0	Nutrient1	biomass	F1 vs F2	61.4004	70.4392	non-sig
Tol-0	Nutrient1	biomass	F1 vs F2	-85.9488	-6.1666	sig
TRE-1	Nutrient1	biomass	F1 vs F2	72.4108	-23.3929	sig
Tri-0	Nutrient1	biomass	F1 vs F2	4.39003	20.2901	non-sig
Ws-2	Nutrient1	biomass	F1 vs F2	35.6505	4.91323	non-sig
aaCol-0	Nutrient2	biomass	F1 vs F2	-31.3551	8.54334	non-sig
Abd-0	Nutrient2	biomass	F1 vs F2	2.3821	-6.03615	non-sig
Ang-0	Nutrient2	biomass	F1 vs F2	40.7865	14.9129	non-sig
Dja-1	Nutrient2	biomass	F1 vs F2	-23.0181	-2.76255	non-sig
En-1	Nutrient2	biomass	F1 vs F2	35.7606	24.0937	non-sig
Fei-0	Nutrient2	biomass	F1 vs F2	-61.0566	28.0071	non-sig
Kar-1	Nutrient2	biomass	F1 vs F2	0.106964	-41.3442	non-sig
Ler-0	Nutrient2	biomass	F1 vs F2	41.8422	-14.0039	non-sig
Olympia-2	Nutrient2	biomass	F1 vs F2	-25.3948	-2.7295	non-sig
Sap-0	Nutrient2	biomass	F1 vs F2	81.9934	64.0138	sig
Tol-0	Nutrient2	biomass	F1 vs F2	-48.383	-20.994	non-sig
TRE-1	Nutrient2	biomass	F1 vs F2	-12.0288	-66.6171	sig
Tri-0	Nutrient2	biomass	F1 vs F2	9.83779	-14.6973	non-sig
Ws-2	Nutrient2	biomass	F1 vs F2	25.1733	-5.18545	non-sig
aaCol-0	Leaf	biomass	F1 vs F2	-34.6425	-10.0757	non-sig
Abd-0	Leaf	biomass	F1 vs F2	-73.6483	-76.5131	sig
Ang-0	Leaf	biomass	F1 vs F2	44.5506	4.06995	non-sig
Dja-1	Leaf	biomass	F1 vs F2	-2.41935	-11.5146	non-sig
En-1	Leaf	biomass	F1 vs F2	-7.14474	-8.0072	non-sig
Fei-0	Leaf	biomass	F1 vs F2	-9.64394	-57.2285	non-sig
Kar-1	Leaf	biomass	F1 vs F2	36.9871	15.7539	non-sig
Ler-0	Leaf	biomass	F1 vs F2	20.0985	9.11485	non-sig
Olympia-2	Leaf	biomass	F1 vs F2	30.3199	27.2395	non-sig
Sap-0	Leaf	biomass	F1 vs F2	101.223	64.2599	sig
Tol-0	Leaf	biomass	F1 vs F2	16.1756	-18.9133	non-sig
TRE-1	Leaf	biomass	F1 vs F2	32.945	-79.8041	sig
Tri-0	Leaf	biomass	F1 vs F2	1.30216	18.6677	non-sig
Ws-2	Leaf	biomass	F1 vs F2	13.2854	3.12765	non-sig
aaCol-0	JA	biomass	F1 vs F2	-56.5432	-41.472	non-sig
Abd-0	JA	biomass	F1 vs F2	-28.811	83.4902	sig
Ang-0	JA	biomass	F1 vs F2	79.8999	-5.7415	non-sig
Dja-1	JA	biomass	F1 vs F2	-28.0485	-3.83569	non-sig
En-1	JA	biomass	F1 vs F2	-68.8428	23.9614	non-sig
Fei-0	JA	biomass	F1 vs F2	-71.7649	-22.9368	non-sig
Kar-1	JA	biomass	F1 vs F2	2.46254	2.24595	non-sig
Ler-0	JA	biomass	F1 vs F2	14.2426	-27.7126	non-sig
Olympia-2	JA	biomass	F1 vs F2	-21.552	40.2622	non-sig
Sap-0	JA	biomass	F1 vs F2	-15.8372	30.7523	non-sig
Tol-0	JA	biomass	F1 vs F2	50.1036	-39.4856	non-sig
TRE-1	JA	biomass	F1 vs F2	-73.0823	72.7943	non-sig
Tri-0	JA	biomass	F1 vs F2	-19.1334	21.9861	non-sig
Ws-2	JA	biomass	F1 vs F2	-6.68909	32.1838	non-sig
aaCol-0	Drought	fruit	F1 vs F2	-2.75887	25.4962	non-sig
Abd-0	Drought	fruit	F1 vs F2	39.2906	15.4385	sig
Ang-0	Drought	fruit	F1 vs F2	-1.93394	-6.04135	non-sig
Dja-1	Drought	fruit	F1 vs F2	-26.5164	56.4416	sig
En-1	Drought	fruit	F1 vs F2	32.4906	39.9263	non-sig
Fei-0	Drought	fruit	F1 vs F2	-25.8076	-43.7467	non-sig
Kar-1	Drought	fruit	F1 vs F2	6.56848	-5.06137	non-sig
Ler-0	Drought	fruit	F1 vs F2	11.1148	-10.4996	non-sig
Olympia-2	Drought	fruit	F1 vs F2	-13.8316	1.6183	non-sig
Sap-0	Drought	fruit	F1 vs F2	-27.3261	1.594	non-sig
Tol-0	Drought	fruit	F1 vs F2	3.31253	-19.3111	non-sig
TRE-1	Drought	fruit	F1 vs F2	-11.1512	-31.1362	non-sig
Tri-0	Drought	fruit	F1 vs F2	48.8311	4.85133	sig
Ws-2	Drought	fruit	F1 vs F2	18.4339	-7.40484	non-sig
aaCol-0	Salt1	fruit	F1 vs F2	4.79348	29.4151	non-sig
Abd-0	Salt1	fruit	F1 vs F2	42.3836	-5.76633	sig
Ang-0	Salt1	fruit	F1 vs F2	5.25038	-33.6776	non-sig
Dja-1	Salt1	fruit	F1 vs F2	22.2548	5.96965	non-sig
En-1	Salt1	fruit	F1 vs F2	37.0418	8.44757	sig
Fei-0	Salt1	fruit	F1 vs F2	-19.6742	6.38268	non-sig
Kar-1	Salt1	fruit	F1 vs F2	-21.8548	-17.4147	non-sig
Ler-0	Salt1	fruit	F1 vs F2	76.5017	13.2941	sig
Olympia-2	Salt1	fruit	F1 vs F2	8.51828	-46.6754	sig
Sap-0	Salt1	fruit	F1 vs F2	0.966603	-25.1934	non-sig
Tol-0	Salt1	fruit	F1 vs F2	-24.0923	1.28241	non-sig
TRE-1	Salt1	fruit	F1 vs F2	-18.7585	-14.7083	non-sig
Tri-0	Salt1	fruit	F1 vs F2	0.321691	32.9623	non-sig
Ws-2	Salt1	fruit	F1 vs F2	28.7323	33.4082	non-sig
aaCol-0	Salt2	fruit	F1 vs F2	16.0594	16.0877	non-sig
Ang-0	Salt2	fruit	F1 vs F2	12.5932	-2.13559	non-sig
En-1	Salt2	fruit	F1 vs F2	-6.0589	8.61867	non-sig
Fei-0	Salt2	fruit	F1 vs F2	-29.8737	-70.651	sig
Kar-1	Salt2	fruit	F1 vs F2	-11.8257	-5.17992	non-sig
Olympia-2	Salt2	fruit	F1 vs F2	14.7623	-0.593704	non-sig
Sap-0	Salt2	fruit	F1 vs F2	-6.93051	-7.40223	non-sig
Tol-0	Salt2	fruit	F1 vs F2	-8.17356	-4.59691	non-sig
TRE-1	Salt2	fruit	F1 vs F2	-50.1266	-8.19556	non-sig
Tri-0	Salt2	fruit	F1 vs F2	-2.94146	13.4293	non-sig
Ws-2	Salt2	fruit	F1 vs F2	16.1116	11.0814	non-sig
aaCol-0	Cd1	fruit	F1 vs F2	23.5174	21.0964	non-sig
Abd-0	Cd1	fruit	F1 vs F2	44.8775	-4.58461	sig
Ang-0	Cd1	fruit	F1 vs F2	7.13911	9.10198	non-sig
Dja-1	Cd1	fruit	F1 vs F2	9.76925	36.6195	non-sig
En-1	Cd1	fruit	F1 vs F2	-16.049	36.8003	non-sig
Fei-0	Cd1	fruit	F1 vs F2	-29.7424	19.7397	non-sig
Kar-1	Cd1	fruit	F1 vs F2	-5.4881	6.13071	non-sig
Ler-0	Cd1	fruit	F1 vs F2	22.7276	28.2032	non-sig
Olympia-2	Cd1	fruit	F1 vs F2	27.5328	-33.4434	non-sig
Sap-0	Cd1	fruit	F1 vs F2	-24.9291	-38.4026	non-sig
Tol-0	Cd1	fruit	F1 vs F2	3.0715	-8.60281	non-sig
TRE-1	Cd1	fruit	F1 vs F2	-1.31958	21.9186	non-sig
Tri-0	Cd1	fruit	F1 vs F2	26.1943	41.4978	non-sig
Ws-2	Cd1	fruit	F1 vs F2	19.7094	45.9716	sig
aaCol-0	Cd2	fruit	F1 vs F2	-4.54987	22.8703	non-sig
Abd-0	Cd2	fruit	F1 vs F2	-19.5768	22.2068	non-sig
Ang-0	Cd2	fruit	F1 vs F2	30.4123	-20.4868	non-sig
Dja-1	Cd2	fruit	F1 vs F2	-22.6424	-15.5732	non-sig
En-1	Cd2	fruit	F1 vs F2	-4.25051	6.72872	non-sig
Fei-0	Cd2	fruit	F1 vs F2	-11.1404	-42.001	non-sig
Kar-1	Cd2	fruit	F1 vs F2	64.4644	-7.99134	sig
Ler-0	Cd2	fruit	F1 vs F2	10.2342	13.559	non-sig
Olympia-2	Cd2	fruit	F1 vs F2	-1.58061	19.8422	non-sig
Tol-0	Cd2	fruit	F1 vs F2	10.5197	-29.3785	non-sig
TRE-1	Cd2	fruit	F1 vs F2	-0.814193	-28.7958	non-sig
Tri-0	Cd2	fruit	F1 vs F2	-20.2722	-5.42186	non-sig
Ws-2	Cd2	fruit	F1 vs F2	-2.85453	62.649	sig
aaCol-0	Nutrient1	fruit	F1 vs F2	40.3745	45.6049	sig
Abd-0	Nutrient1	fruit	F1 vs F2	-4.05773	30.5188	non-sig
Ang-0	Nutrient1	fruit	F1 vs F2	-2.16685	-6.30719	non-sig
Dja-1	Nutrient1	fruit	F1 vs F2	-26.7912	8.74698	non-sig
En-1	Nutrient1	fruit	F1 vs F2	43.4395	56.5632	sig
Fei-0	Nutrient1	fruit	F1 vs F2	11.5883	-3.68024	non-sig
Kar-1	Nutrient1	fruit	F1 vs F2	11.2941	-5.46392	non-sig
Ler-0	Nutrient1	fruit	F1 vs F2	15.3568	-6.45423	non-sig
Olympia-2	Nutrient1	fruit	F1 vs F2	9.23596	18.1685	non-sig
Sap-0	Nutrient1	fruit	F1 vs F2	-18.0383	5.6121	non-sig
Tol-0	Nutrient1	fruit	F1 vs F2	-14.5605	-4.61749	non-sig
TRE-1	Nutrient1	fruit	F1 vs F2	13.1268	-24.0953	non-sig
Tri-0	Nutrient1	fruit	F1 vs F2	7.92936	2.51451	non-sig
Ws-2	Nutrient1	fruit	F1 vs F2	47.5772	-14.5938	sig
aaCol-0	Nutrient2	fruit	F1 vs F2	-6.24036	15.6984	non-sig
Abd-0	Nutrient2	fruit	F1 vs F2	10.4413	43.3489	non-sig
Ang-0	Nutrient2	fruit	F1 vs F2	1.33373	3.01856	non-sig
Dja-1	Nutrient2	fruit	F1 vs F2	-18.8917	-4.07983	non-sig
En-1	Nutrient2	fruit	F1 vs F2	11.4302	21.2163	non-sig
Fei-0	Nutrient2	fruit	F1 vs F2	-2.34149	24.2988	non-sig
Kar-1	Nutrient2	fruit	F1 vs F2	5.06343	-17.8044	non-sig
Ler-0	Nutrient2	fruit	F1 vs F2	54.5263	-4.68557	sig
Olympia-2	Nutrient2	fruit	F1 vs F2	-21.8452	-65.6671	sig
Sap-0	Nutrient2	fruit	F1 vs F2	19.6314	-5.01126	non-sig
Tol-0	Nutrient2	fruit	F1 vs F2	3.58523	-8.42411	non-sig
TRE-1	Nutrient2	fruit	F1 vs F2	0.350163	-8.75033	non-sig
Tri-0	Nutrient2	fruit	F1 vs F2	19.3062	11.2135	non-sig
Ws-2	Nutrient2	fruit	F1 vs F2	41.5685	29.3227	sig
aaCol-0	Leaf	fruit	F1 vs F2	-18.3934	16.9018	non-sig
Abd-0	Leaf	fruit	F1 vs F2	9.8883	36.457	non-sig
Ang-0	Leaf	fruit	F1 vs F2	-3.46977	7.5503	non-sig
Dja-1	Leaf	fruit	F1 vs F2	-7.56997	-19.8524	non-sig
En-1	Leaf	fruit	F1 vs F2	6.05157	2.88571	non-sig
Fei-0	Leaf	fruit	F1 vs F2	20.7565	-11.0119	non-sig
Kar-1	Leaf	fruit	F1 vs F2	30.5683	19.5196	non-sig
Ler-0	Leaf	fruit	F1 vs F2	10.9687	10.8083	non-sig
Olympia-2	Leaf	fruit	F1 vs F2	17.7579	12.3109	non-sig
Sap-0	Leaf	fruit	F1 vs F2	6.88423	9.43338	non-sig
Tol-0	Leaf	fruit	F1 vs F2	-10.0498	4.49337	non-sig
TRE-1	Leaf	fruit	F1 vs F2	23.1584	39.6159	non-sig
Tri-0	Leaf	fruit	F1 vs F2	-12.0416	17.6922	non-sig
Ws-2	Leaf	fruit	F1 vs F2	27.1356	-5.66638	non-sig
aaCol-0	JA	fruit	F1 vs F2	-32.3406	-11.4123	non-sig
Abd-0	JA	fruit	F1 vs F2	-14.2027	43.591	non-sig
Ang-0	JA	fruit	F1 vs F2	-5.5521	-13.0925	non-sig
Dja-1	JA	fruit	F1 vs F2	5.88404	16.7986	non-sig
En-1	JA	fruit	F1 vs F2	-10.2142	9.38321	non-sig
Fei-0	JA	fruit	F1 vs F2	0.308621	10.7523	non-sig
Kar-1	JA	fruit	F1 vs F2	4.93123	-8.58416	non-sig
Ler-0	JA	fruit	F1 vs F2	40.2397	-42.0825	non-sig
Olympia-2	JA	fruit	F1 vs F2	-7.14649	43.9847	non-sig
Sap-0	JA	fruit	F1 vs F2	-8.04802	10.2424	non-sig
Tol-0	JA	fruit	F1 vs F2	29.3973	-48.9154	non-sig
TRE-1	JA	fruit	F1 vs F2	-18.4344	4.13869	non-sig
Tri-0	JA	fruit	F1 vs F2	-4.24343	16.7825	non-sig
Ws-2	JA	fruit	F1 vs F2	-26.2351	27.1782	non-sig
aaCol-0	Drought	flt	F2 vs F3	0.0227094	-0.102656	non-sig
Abd-0	Drought	flt	F2 vs F3	-0.290988	-0.0848089	non-sig
Ang-0	Drought	flt	F2 vs F3	3.57793	-0.879741	non-sig
Dja-1	Drought	flt	F2 vs F3	-0.877579	-1.24162	non-sig
En-1	Drought	flt	F2 vs F3	-2.36192	0.231206	non-sig
Fei-0	Drought	flt	F2 vs F3	1.90801	-3.20135	non-sig
Kar-1	Drought	flt	F2 vs F3	-0.75745	-1.53943	non-sig
Ler-0	Drought	flt	F2 vs F3	-0.837087	-0.0842452	non-sig
Olympia-2	Drought	flt	F2 vs F3	-2.62883	0.703536	non-sig
Sap-0	Drought	flt	F2 vs F3	2.82055	5.51527	sig
Tol-0	Drought	flt	F2 vs F3	2.92845	-2.40508	non-sig
TRE-1	Drought	flt	F2 vs F3	1.24461	-4.08337	non-sig
Tri-0	Drought	flt	F2 vs F3	2.62291	-0.106008	non-sig
Ws-2	Drought	flt	F2 vs F3	2.07728	-1.49351	non-sig
aaCol-0	Salt1	flt	F2 vs F3	0.306196	1.08576	non-sig
Abd-0	Salt1	flt	F2 vs F3	-2.51455	0.489282	non-sig
Ang-0	Salt1	flt	F2 vs F3	0.397285	-2.14427	non-sig
Dja-1	Salt1	flt	F2 vs F3	-1.87186	0.986245	non-sig
En-1	Salt1	flt	F2 vs F3	-1.12358	5.42718	sig
Fei-0	Salt1	flt	F2 vs F3	-1.42187	-0.992575	non-sig
Kar-1	Salt1	flt	F2 vs F3	-1.55096	0.925592	non-sig
Ler-0	Salt1	flt	F2 vs F3	0.317516	-0.370182	non-sig
Olympia-2	Salt1	flt	F2 vs F3	-3.0246	0.903134	non-sig
Sap-0	Salt1	flt	F2 vs F3	4.334	4.30661	sig
Tol-0	Salt1	flt	F2 vs F3	0.151138	0.600312	non-sig
TRE-1	Salt1	flt	F2 vs F3	-3.19021	-2.02167	non-sig
Tri-0	Salt1	flt	F2 vs F3	1.65365	-3.08946	non-sig
Ws-2	Salt1	flt	F2 vs F3	0.31301	-0.0202367	non-sig
aaCol-0	Salt2	flt	F2 vs F3	0.319652	-1.32098	non-sig
Ang-0	Salt2	flt	F2 vs F3	0.0933744	0.918153	non-sig
En-1	Salt2	flt	F2 vs F3	-2.56183	-0.0809189	non-sig
Fei-0	Salt2	flt	F2 vs F3	3.40759	-4.01388	non-sig
Kar-1	Salt2	flt	F2 vs F3	-1.24379	-0.0722428	non-sig
Olympia-2	Salt2	flt	F2 vs F3	-0.417014	1.72073	non-sig
Sap-0	Salt2	flt	F2 vs F3	8.47171	16.4079	sig
Tol-0	Salt2	flt	F2 vs F3	2.31065	-2.43819	non-sig
TRE-1	Salt2	flt	F2 vs F3	-12.6698	-25.0053	sig
Tri-0	Salt2	flt	F2 vs F3	0.745773	-4.7889	sig
Ws-2	Salt2	flt	F2 vs F3	1.41833	0.714911	non-sig
aaCol-0	Cd1	flt	F2 vs F3	-0.25593	0.997514	non-sig
Abd-0	Cd1	flt	F2 vs F3	0.716807	-1.11999	non-sig
Ang-0	Cd1	flt	F2 vs F3	-0.021502	3.41249	non-sig
Dja-1	Cd1	flt	F2 vs F3	-3.96483	1.60073	non-sig
En-1	Cd1	flt	F2 vs F3	-3.47761	-1.03911	non-sig
Fei-0	Cd1	flt	F2 vs F3	0.796742	-3.2461	non-sig
Kar-1	Cd1	flt	F2 vs F3	-1.1622	-0.125402	non-sig
Ler-0	Cd1	flt	F2 vs F3	1.26165	0.492849	non-sig
Olympia-2	Cd1	flt	F2 vs F3	0.565628	-5.29808	sig
Sap-0	Cd1	flt	F2 vs F3	0.103025	0.498648	non-sig
Tol-0	Cd1	flt	F2 vs F3	1.55805	0.543455	non-sig
TRE-1	Cd1	flt	F2 vs F3	-3.10279	2.31302	non-sig
Tri-0	Cd1	flt	F2 vs F3	-3.12801	-1.22095	non-sig
Ws-2	Cd1	flt	F2 vs F3	0.948469	1.53879	non-sig
aaCol-0	Cd2	flt	F2 vs F3	0.2183	1.42383	non-sig
Abd-0	Cd2	flt	F2 vs F3	-11.3199	-15.5525	sig
Ang-0	Cd2	flt	F2 vs F3	1.10915	1.35042	non-sig
Dja-1	Cd2	flt	F2 vs F3	1.10514	-0.510925	non-sig
En-1	Cd2	flt	F2 vs F3	-2.68872	-2.77591	non-sig
Fei-0	Cd2	flt	F2 vs F3	-2.38743	-0.858246	non-sig
Kar-1	Cd2	flt	F2 vs F3	0.643041	-2.00218	non-sig
Ler-0	Cd2	flt	F2 vs F3	-0.742139	-0.669124	non-sig
Olympia-2	Cd2	flt	F2 vs F3	-2.05211	-2.3771	non-sig
Tol-0	Cd2	flt	F2 vs F3	2.58763	-1.43262	non-sig
TRE-1	Cd2	flt	F2 vs F3	3.95854	0.404012	non-sig
Tri-0	Cd2	flt	F2 vs F3	0.0596954	0.749637	non-sig
Ws-2	Cd2	flt	F2 vs F3	1.99547	0.0874681	non-sig
aaCol-0	Nutrient1	flt	F2 vs F3	1.04896	3.02032	non-sig
Abd-0	Nutrient1	flt	F2 vs F3	-3.38555	-3.59797	non-sig
Ang-0	Nutrient1	flt	F2 vs F3	1.77636	0.0393634	non-sig
Dja-1	Nutrient1	flt	F2 vs F3	-2.89967	-1.51586	non-sig
En-1	Nutrient1	flt	F2 vs F3	-2.3443	2.12344	non-sig
Fei-0	Nutrient1	flt	F2 vs F3	1.8583	1.97837	non-sig
Kar-1	Nutrient1	flt	F2 vs F3	-1.27362	-2.92575	non-sig
Ler-0	Nutrient1	flt	F2 vs F3	-1.04416	0.184484	non-sig
Olympia-2	Nutrient1	flt	F2 vs F3	-2.76235	1.62098	non-sig
Sap-0	Nutrient1	flt	F2 vs F3	8.43125	11.4028	sig
Tol-0	Nutrient1	flt	F2 vs F3	1.07664	0.519332	non-sig
TRE-1	Nutrient1	flt	F2 vs F3	5.87715	6.46405	sig
Tri-0	Nutrient1	flt	F2 vs F3	-0.261423	0.921507	non-sig
Ws-2	Nutrient1	flt	F2 vs F3	1.87781	4.31173	non-sig
aaCol-0	Nutrient2	flt	F2 vs F3	-0.138916	-0.198588	non-sig
Abd-0	Nutrient2	flt	F2 vs F3	0.785158	-1.00184	non-sig
Ang-0	Nutrient2	flt	F2 vs F3	2.47511	-3.06107	non-sig
Dja-1	Nutrient2	flt	F2 vs F3	-2.50724	-2.79504	non-sig
En-1	Nutrient2	flt	F2 vs F3	-2.29753	-0.107026	non-sig
Fei-0	Nutrient2	flt	F2 vs F3	-0.172111	-0.949218	non-sig
Kar-1	Nutrient2	flt	F2 vs F3	-1.7745	-1.22804	non-sig
Ler-0	Nutrient2	flt	F2 vs F3	-1.02788	-0.0587368	non-sig
Olympia-2	Nutrient2	flt	F2 vs F3	-1.65842	-5.45426	sig
Sap-0	Nutrient2	flt	F2 vs F3	8.92617	13.2936	sig
Tol-0	Nutrient2	flt	F2 vs F3	2.68237	-1.86416	non-sig
TRE-1	Nutrient2	flt	F2 vs F3	-1.87229	5.04886	sig
Tri-0	Nutrient2	flt	F2 vs F3	2.05118	-3.34193	non-sig
Ws-2	Nutrient2	flt	F2 vs F3	0.840469	-0.942401	non-sig
aaCol-0	Leaf	flt	F2 vs F3	-0.240091	0.580401	non-sig
Abd-0	Leaf	flt	F2 vs F3	-5.46621	-1.13551	sig
Ang-0	Leaf	flt	F2 vs F3	-0.766859	-7.01146	sig
Dja-1	Leaf	flt	F2 vs F3	0.586196	0.848551	non-sig
En-1	Leaf	flt	F2 vs F3	-1.31555	1.48735	non-sig
Fei-0	Leaf	flt	F2 vs F3	-1.90325	-4.13016	non-sig
Kar-1	Leaf	flt	F2 vs F3	-1.32544	1.65726	non-sig
Ler-0	Leaf	flt	F2 vs F3	0.122102	1.66188	non-sig
Olympia-2	Leaf	flt	F2 vs F3	0.188841	-0.398102	non-sig
Sap-0	Leaf	flt	F2 vs F3	10.6709	10.0878	sig
Tol-0	Leaf	flt	F2 vs F3	4.98497	1.8643	sig
TRE-1	Leaf	flt	F2 vs F3	-2.72981	-0.917001	non-sig
Tri-0	Leaf	flt	F2 vs F3	0.882442	-4.05352	non-sig
Ws-2	Leaf	flt	F2 vs F3	0.684833	-1.10856	non-sig
aaCol-0	JA	flt	F2 vs F3	-0.0209272	0.629968	non-sig
Abd-0	JA	flt	F2 vs F3	3.66128	13.6786	sig
Ang-0	JA	flt	F2 vs F3	-1.81636	3.7118	non-sig
Dja-1	JA	flt	F2 vs F3	-3.83071	-0.287892	non-sig
En-1	JA	flt	F2 vs F3	-0.854261	0.937797	non-sig
Fei-0	JA	flt	F2 vs F3	0.125772	4.16976	non-sig
Kar-1	JA	flt	F2 vs F3	0.637825	-3.12661	non-sig
Ler-0	JA	flt	F2 vs F3	0.362175	1.38035	non-sig
Olympia-2	JA	flt	F2 vs F3	2.57283	0.327121	non-sig
Sap-0	JA	flt	F2 vs F3	-0.224725	1.95956	non-sig
Tol-0	JA	flt	F2 vs F3	-0.201664	-0.997837	non-sig
TRE-1	JA	flt	F2 vs F3	5.43321	0.00506271	sig
Tri-0	JA	flt	F2 vs F3	-3.02977	-1.0274	non-sig
Ws-2	JA	flt	F2 vs F3	0.61947	0.40875	non-sig
aaCol-0	Drought	height	F2 vs F3	0.650528	2.80471	non-sig
Abd-0	Drought	height	F2 vs F3	-0.103317	0.387096	non-sig
Ang-0	Drought	height	F2 vs F3	-1.30912	4.72433	sig
Dja-1	Drought	height	F2 vs F3	1.71917	4.42922	sig
En-1	Drought	height	F2 vs F3	2.75843	1.23887	non-sig
Fei-0	Drought	height	F2 vs F3	1.5801	-5.15054	sig
Kar-1	Drought	height	F2 vs F3	0.313022	0.771674	non-sig
Ler-0	Drought	height	F2 vs F3	2.59135	3.92226	non-sig
Olympia-2	Drought	height	F2 vs F3	1.89061	-0.295489	non-sig
Sap-0	Drought	height	F2 vs F3	1.58083	-0.443918	non-sig
Tol-0	Drought	height	F2 vs F3	1.98712	2.71878	non-sig
TRE-1	Drought	height	F2 vs F3	-8.90076	-1.51099	sig
Tri-0	Drought	height	F2 vs F3	0.0532572	-1.37954	non-sig
Ws-2	Drought	height	F2 vs F3	-0.195415	4.18328	non-sig
aaCol-0	Salt1	height	F2 vs F3	2.59239	3.23005	non-sig
Abd-0	Salt1	height	F2 vs F3	-1.17517	-3.31075	non-sig
Ang-0	Salt1	height	F2 vs F3	-2.19023	1.89128	non-sig
Dja-1	Salt1	height	F2 vs F3	1.93916	-1.4214	non-sig
En-1	Salt1	height	F2 vs F3	-1.1811	-15.019	sig
Fei-0	Salt1	height	F2 vs F3	-4.46102	-2.87948	non-sig
Kar-1	Salt1	height	F2 vs F3	-0.497394	3.0597	non-sig
Ler-0	Salt1	height	F2 vs F3	1.06233	2.68108	non-sig
Olympia-2	Salt1	height	F2 vs F3	-1.5412	0.692216	non-sig
Sap-0	Salt1	height	F2 vs F3	-1.67365	1.85285	non-sig
Tol-0	Salt1	height	F2 vs F3	0.324103	-1.13555	non-sig
TRE-1	Salt1	height	F2 vs F3	-3.71767	-4.32571	non-sig
Tri-0	Salt1	height	F2 vs F3	0.548306	-0.610799	non-sig
Ws-2	Salt1	height	F2 vs F3	-1.88248	3.29671	non-sig
aaCol-0	Salt2	height	F2 vs F3	6.80369	4.57833	sig
Ang-0	Salt2	height	F2 vs F3	0.120268	0.91785	non-sig
En-1	Salt2	height	F2 vs F3	-3.44477	-1.71257	non-sig
Fei-0	Salt2	height	F2 vs F3	-4.65764	-6.88292	sig
Kar-1	Salt2	height	F2 vs F3	1.60352	0.925237	non-sig
Olympia-2	Salt2	height	F2 vs F3	-0.42869	3.20489	non-sig
Sap-0	Salt2	height	F2 vs F3	2.99122	4.98724	sig
Tol-0	Salt2	height	F2 vs F3	-1.05833	-0.213153	non-sig
TRE-1	Salt2	height	F2 vs F3	-23.1163	-14.5029	sig
Tri-0	Salt2	height	F2 vs F3	-0.993936	-1.43811	non-sig
Ws-2	Salt2	height	F2 vs F3	-0.731132	2.68215	non-sig
aaCol-0	Cd1	height	F2 vs F3	5.36995	8.52763	sig
Abd-0	Cd1	height	F2 vs F3	-0.946929	-1.85932	non-sig
Ang-0	Cd1	height	F2 vs F3	1.69475	1.98907	non-sig
Dja-1	Cd1	height	F2 vs F3	0.497042	0.56494	non-sig
En-1	Cd1	height	F2 vs F3	-0.203222	-0.185914	non-sig
Fei-0	Cd1	height	F2 vs F3	-1.29741	-3.06545	non-sig
Kar-1	Cd1	height	F2 vs F3	0.278069	2.82442	non-sig
Ler-0	Cd1	height	F2 vs F3	1.70163	0.0714461	non-sig
Olympia-2	Cd1	height	F2 vs F3	-0.713777	-8.81881	sig
Sap-0	Cd1	height	F2 vs F3	-2.58206	-1.8199	non-sig
Tol-0	Cd1	height	F2 vs F3	-1.08009	0.458465	non-sig
TRE-1	Cd1	height	F2 vs F3	2.55191	-1.41962	non-sig
Tri-0	Cd1	height	F2 vs F3	-3.04133	-0.0256246	non-sig
Ws-2	Cd1	height	F2 vs F3	1.94702	0.549835	non-sig
aaCol-0	Cd2	height	F2 vs F3	0.344251	2.74388	non-sig
Abd-0	Cd2	height	F2 vs F3	1.40254	-1.20464	non-sig
Ang-0	Cd2	height	F2 vs F3	0.730471	-4.46284	sig
Dja-1	Cd2	height	F2 vs F3	9.02544	5.57449	sig
En-1	Cd2	height	F2 vs F3	0.480583	1.54111	non-sig
Fei-0	Cd2	height	F2 vs F3	0.120057	-2.35463	non-sig
Kar-1	Cd2	height	F2 vs F3	0.032236	-1.01389	non-sig
Ler-0	Cd2	height	F2 vs F3	2.04062	1.7228	non-sig
Olympia-2	Cd2	height	F2 vs F3	-3.01015	2.06959	non-sig
Tol-0	Cd2	height	F2 vs F3	-3.42056	0.00420643	non-sig
TRE-1	Cd2	height	F2 vs F3	-3.59108	0.143873	non-sig
Tri-0	Cd2	height	F2 vs F3	-3.78994	-2.26085	non-sig
Ws-2	Cd2	height	F2 vs F3	2.11958	2.65087	non-sig
aaCol-0	Nutrient1	height	F2 vs F3	3.74882	5.63133	sig
Abd-0	Nutrient1	height	F2 vs F3	2.09522	-1.90544	non-sig
Ang-0	Nutrient1	height	F2 vs F3	2.55788	0.305913	non-sig
Dja-1	Nutrient1	height	F2 vs F3	1.64997	0.817452	non-sig
En-1	Nutrient1	height	F2 vs F3	-0.212779	-2.43155	non-sig
Fei-0	Nutrient1	height	F2 vs F3	-3.22766	-2.02094	non-sig
Kar-1	Nutrient1	height	F2 vs F3	-0.250255	1.07924	non-sig
Ler-0	Nutrient1	height	F2 vs F3	-1.08717	-2.02643	non-sig
Olympia-2	Nutrient1	height	F2 vs F3	2.93136	2.09339	non-sig
Sap-0	Nutrient1	height	F2 vs F3	4.13587	2.28044	non-sig
Tol-0	Nutrient1	height	F2 vs F3	-1.18221	1.70879	non-sig
TRE-1	Nutrient1	height	F2 vs F3	-3.42254	-1.69657	non-sig
Tri-0	Nutrient1	height	F2 vs F3	-1.12753	-2.60536	non-sig
Ws-2	Nutrient1	height	F2 vs F3	-1.15314	3.50568	non-sig
aaCol-0	Nutrient2	height	F2 vs F3	0.773597	0.123154	non-sig
Abd-0	Nutrient2	height	F2 vs F3	0.278453	0.625042	non-sig
Ang-0	Nutrient2	height	F2 vs F3	1.24777	-0.5452	non-sig
Dja-1	Nutrient2	height	F2 vs F3	4.70616	1.69103	non-sig
En-1	Nutrient2	height	F2 vs F3	0.603767	-0.668978	non-sig
Fei-0	Nutrient2	height	F2 vs F3	-1.4026	-2.31792	non-sig
Kar-1	Nutrient2	height	F2 vs F3	-1.20274	-0.895132	non-sig
Ler-0	Nutrient2	height	F2 vs F3	0.593279	1.43671	non-sig
Olympia-2	Nutrient2	height	F2 vs F3	2.84302	0.205641	non-sig
Sap-0	Nutrient2	height	F2 vs F3	3.0572	0.831414	non-sig
Tol-0	Nutrient2	height	F2 vs F3	-2.70628	1.37923	non-sig
TRE-1	Nutrient2	height	F2 vs F3	2.29791	0.05517	non-sig
Tri-0	Nutrient2	height	F2 vs F3	-2.93845	-0.977544	non-sig
Ws-2	Nutrient2	height	F2 vs F3	0.820409	4.11529	non-sig
aaCol-0	Leaf	height	F2 vs F3	0.0761854	5.05089	non-sig
Abd-0	Leaf	height	F2 vs F3	-0.575434	-0.217439	non-sig
Ang-0	Leaf	height	F2 vs F3	0.817781	-1.09265	non-sig
Dja-1	Leaf	height	F2 vs F3	-1.14583	-0.00887925	non-sig
En-1	Leaf	height	F2 vs F3	-3.45611	-0.791131	non-sig
Fei-0	Leaf	height	F2 vs F3	-8.20421	-2.7605	sig
Kar-1	Leaf	height	F2 vs F3	3.6069	7.19579	sig
Ler-0	Leaf	height	F2 vs F3	3.53733	6.91881	sig
Olympia-2	Leaf	height	F2 vs F3	-0.209151	0.805152	non-sig
Sap-0	Leaf	height	F2 vs F3	2.56521	3.44061	non-sig
Tol-0	Leaf	height	F2 vs F3	0.144689	-1.73714	non-sig
TRE-1	Leaf	height	F2 vs F3	-2.91632	1.16414	non-sig
Tri-0	Leaf	height	F2 vs F3	0.275572	1.29921	non-sig
Ws-2	Leaf	height	F2 vs F3	0.193542	1.91875	non-sig
aaCol-0	JA	height	F2 vs F3	-1.95573	1.14916	non-sig
Abd-0	JA	height	F2 vs F3	1.88446	8.87792	sig
Ang-0	JA	height	F2 vs F3	1.90866	-1.72244	non-sig
Dja-1	JA	height	F2 vs F3	2.33983	-0.658136	non-sig
En-1	JA	height	F2 vs F3	-2.95573	-0.051076	non-sig
Fei-0	JA	height	F2 vs F3	-0.374681	-2.08716	non-sig
Kar-1	JA	height	F2 vs F3	-0.443204	4.40306	non-sig
Ler-0	JA	height	F2 vs F3	-1.72346	-0.876898	non-sig
Olympia-2	JA	height	F2 vs F3	-0.159015	0.85463	non-sig
Sap-0	JA	height	F2 vs F3	1.60897	0.537958	non-sig
Tol-0	JA	height	F2 vs F3	1.45273	1.42254	non-sig
TRE-1	JA	height	F2 vs F3	0.253744	-1.66493	non-sig
Tri-0	JA	height	F2 vs F3	-0.61457	0.716609	non-sig
Ws-2	JA	height	F2 vs F3	3.06889	3.54316	non-sig
aaCol-0	Drought	diam	F2 vs F3	0.634111	-0.467294	non-sig
Abd-0	Drought	diam	F2 vs F3	0.610164	0.357834	non-sig
Ang-0	Drought	diam	F2 vs F3	0.130513	0.0880454	non-sig
Dja-1	Drought	diam	F2 vs F3	0.561772	-0.441941	non-sig
En-1	Drought	diam	F2 vs F3	-0.669172	0.38428	non-sig
Fei-0	Drought	diam	F2 vs F3	-0.0247063	0.223285	non-sig
Kar-1	Drought	diam	F2 vs F3	0.00326493	0.366912	non-sig
Ler-0	Drought	diam	F2 vs F3	-0.0447161	1.41853	non-sig
Olympia-2	Drought	diam	F2 vs F3	0.117497	-0.287848	non-sig
Sap-0	Drought	diam	F2 vs F3	-0.491213	-1.15562	non-sig
Tol-0	Drought	diam	F2 vs F3	-0.643132	0.0693045	non-sig
TRE-1	Drought	diam	F2 vs F3	-0.674034	0.966527	non-sig
Tri-0	Drought	diam	F2 vs F3	0.242024	1.02164	non-sig
Ws-2	Drought	diam	F2 vs F3	-0.568577	0.729682	non-sig
aaCol-0	Salt1	diam	F2 vs F3	0.870125	-0.430909	non-sig
Abd-0	Salt1	diam	F2 vs F3	0.251866	0.0431358	non-sig
Ang-0	Salt1	diam	F2 vs F3	-1.0667	-0.608814	non-sig
Dja-1	Salt1	diam	F2 vs F3	-0.584946	-0.809578	non-sig
En-1	Salt1	diam	F2 vs F3	-0.334728	-1.26625	sig
Fei-0	Salt1	diam	F2 vs F3	-1.20545	0.752162	sig
Kar-1	Salt1	diam	F2 vs F3	-0.486073	1.03445	non-sig
Ler-0	Salt1	diam	F2 vs F3	0.196204	1.87939	sig
Olympia-2	Salt1	diam	F2 vs F3	-0.256783	0.687274	non-sig
Sap-0	Salt1	diam	F2 vs F3	-0.050254	-1.99454	sig
Tol-0	Salt1	diam	F2 vs F3	-0.184424	-0.454745	non-sig
TRE-1	Salt1	diam	F2 vs F3	-1.95757	-0.747922	sig
Tri-0	Salt1	diam	F2 vs F3	0.0918774	0.0513252	non-sig
Ws-2	Salt1	diam	F2 vs F3	-0.0905245	0.763065	non-sig
aaCol-0	Salt2	diam	F2 vs F3	0.726575	-0.832425	non-sig
Ang-0	Salt2	diam	F2 vs F3	0.192638	0.225168	non-sig
En-1	Salt2	diam	F2 vs F3	-0.517652	0.146178	non-sig
Fei-0	Salt2	diam	F2 vs F3	-1.43526	-0.463013	sig
Kar-1	Salt2	diam	F2 vs F3	-0.0206005	0.783379	non-sig
Olympia-2	Salt2	diam	F2 vs F3	0.657697	-0.377064	non-sig
Sap-0	Salt2	diam	F2 vs F3	0.2442	-1.44417	sig
Tol-0	Salt2	diam	F2 vs F3	-0.0683003	-0.902777	non-sig
TRE-1	Salt2	diam	F2 vs F3	-3.97989	-4.24878	sig
Tri-0	Salt2	diam	F2 vs F3	-0.757263	0.930054	non-sig
Ws-2	Salt2	diam	F2 vs F3	-0.0155894	1.1244	non-sig
aaCol-0	Cd1	diam	F2 vs F3	-0.350182	0.239806	non-sig
Abd-0	Cd1	diam	F2 vs F3	0.587484	-0.371441	non-sig
Ang-0	Cd1	diam	F2 vs F3	-0.024481	0.0378622	non-sig
Dja-1	Cd1	diam	F2 vs F3	0.519451	-0.0829577	non-sig
En-1	Cd1	diam	F2 vs F3	0.17825	-0.0558447	non-sig
Fei-0	Cd1	diam	F2 vs F3	-0.717094	-0.342007	non-sig
Kar-1	Cd1	diam	F2 vs F3	-0.407049	0.355344	non-sig
Ler-0	Cd1	diam	F2 vs F3	0.57704	0.316588	non-sig
Olympia-2	Cd1	diam	F2 vs F3	-0.510139	-1.26853	non-sig
Sap-0	Cd1	diam	F2 vs F3	-1.38959	-2.38112	sig
Tol-0	Cd1	diam	F2 vs F3	0.0129737	0.223518	non-sig
TRE-1	Cd1	diam	F2 vs F3	-0.49962	-0.195858	non-sig
Tri-0	Cd1	diam	F2 vs F3	-0.874709	0.585311	non-sig
Ws-2	Cd1	diam	F2 vs F3	-0.256964	-0.167217	non-sig
aaCol-0	Cd2	diam	F2 vs F3	0.530962	-0.107546	non-sig
Abd-0	Cd2	diam	F2 vs F3	-1.09483	-1.7034	sig
Ang-0	Cd2	diam	F2 vs F3	-0.105594	-0.271765	non-sig
Dja-1	Cd2	diam	F2 vs F3	0.741217	0.0827916	non-sig
En-1	Cd2	diam	F2 vs F3	-0.216787	-0.597266	non-sig
Fei-0	Cd2	diam	F2 vs F3	-0.393675	-0.323173	non-sig
Kar-1	Cd2	diam	F2 vs F3	0.423732	0.0971306	non-sig
Ler-0	Cd2	diam	F2 vs F3	-0.349234	0.964957	non-sig
Olympia-2	Cd2	diam	F2 vs F3	-0.482569	-0.150449	non-sig
Tol-0	Cd2	diam	F2 vs F3	-0.411754	-0.280427	non-sig
TRE-1	Cd2	diam	F2 vs F3	-1.18328	-0.717895	sig
Tri-0	Cd2	diam	F2 vs F3	-1.28481	0.335168	sig
Ws-2	Cd2	diam	F2 vs F3	0.216204	0.403849	non-sig
aaCol-0	Nutrient1	diam	F2 vs F3	0.862322	1.17641	non-sig
Abd-0	Nutrient1	diam	F2 vs F3	0.0048186	-0.14849	non-sig
Ang-0	Nutrient1	diam	F2 vs F3	0.121191	0.026728	non-sig
Dja-1	Nutrient1	diam	F2 vs F3	-0.257193	-0.738214	non-sig
En-1	Nutrient1	diam	F2 vs F3	0.65303	0.220514	non-sig
Fei-0	Nutrient1	diam	F2 vs F3	0.362886	0.189111	non-sig
Kar-1	Nutrient1	diam	F2 vs F3	0.0811362	0.0801601	non-sig
Ler-0	Nutrient1	diam	F2 vs F3	-0.418986	-0.662845	non-sig
Olympia-2	Nutrient1	diam	F2 vs F3	0.237304	-0.567903	non-sig
Sap-0	Nutrient1	diam	F2 vs F3	0.461328	-1.29907	non-sig
Tol-0	Nutrient1	diam	F2 vs F3	-0.850418	0.132782	non-sig
TRE-1	Nutrient1	diam	F2 vs F3	-1.56818	0.794141	sig
Tri-0	Nutrient1	diam	F2 vs F3	0.387277	-1.08513	non-sig
Ws-2	Nutrient1	diam	F2 vs F3	0.906436	1.20807	non-sig
aaCol-0	Nutrient2	diam	F2 vs F3	0.02624	0.227459	non-sig
Abd-0	Nutrient2	diam	F2 vs F3	0.423845	0.0806056	non-sig
Ang-0	Nutrient2	diam	F2 vs F3	0.290652	0.10812	non-sig
Dja-1	Nutrient2	diam	F2 vs F3	0.104466	-0.461302	non-sig
En-1	Nutrient2	diam	F2 vs F3	0.938066	-0.498598	non-sig
Fei-0	Nutrient2	diam	F2 vs F3	0.419767	0.909353	non-sig
Kar-1	Nutrient2	diam	F2 vs F3	-0.299054	0.531515	non-sig
Ler-0	Nutrient2	diam	F2 vs F3	0.775914	0.730349	non-sig
Olympia-2	Nutrient2	diam	F2 vs F3	0.185818	0.189943	non-sig
Sap-0	Nutrient2	diam	F2 vs F3	0.177054	-2.17706	sig
Tol-0	Nutrient2	diam	F2 vs F3	-0.286144	-0.347687	non-sig
TRE-1	Nutrient2	diam	F2 vs F3	-1.17561	0.414954	sig
Tri-0	Nutrient2	diam	F2 vs F3	-1.36769	-0.767295	sig
Ws-2	Nutrient2	diam	F2 vs F3	-0.280405	1.95891	sig
aaCol-0	Leaf	diam	F2 vs F3	0.0719713	0.404455	non-sig
Abd-0	Leaf	diam	F2 vs F3	-0.174447	0.513513	non-sig
Ang-0	Leaf	diam	F2 vs F3	-0.0540446	-0.24973	non-sig
Dja-1	Leaf	diam	F2 vs F3	-0.262863	-0.182696	non-sig
En-1	Leaf	diam	F2 vs F3	0.0335095	0.457931	non-sig
Fei-0	Leaf	diam	F2 vs F3	0.0449599	1.0407	non-sig
Kar-1	Leaf	diam	F2 vs F3	0.520981	2.10779	sig
Ler-0	Leaf	diam	F2 vs F3	0.306619	1.21919	non-sig
Olympia-2	Leaf	diam	F2 vs F3	0.642936	-0.0332588	non-sig
Sap-0	Leaf	diam	F2 vs F3	0.304056	-1.33147	non-sig
Tol-0	Leaf	diam	F2 vs F3	-0.275492	-0.658722	non-sig
TRE-1	Leaf	diam	F2 vs F3	-0.589373	-0.402452	non-sig
Tri-0	Leaf	diam	F2 vs F3	-0.090025	0.801902	non-sig
Ws-2	Leaf	diam	F2 vs F3	-0.691439	0.834925	non-sig
aaCol-0	JA	diam	F2 vs F3	-0.880431	0.412399	non-sig
Abd-0	JA	diam	F2 vs F3	0.244285	2.48205	sig
Ang-0	JA	diam	F2 vs F3	-0.0762118	0.255687	non-sig
Dja-1	JA	diam	F2 vs F3	-0.621646	-0.774846	non-sig
En-1	JA	diam	F2 vs F3	-0.580431	0.332329	non-sig
Fei-0	JA	diam	F2 vs F3	0.280391	0.368154	non-sig
Kar-1	JA	diam	F2 vs F3	-0.38094	-0.944912	non-sig
Ler-0	JA	diam	F2 vs F3	0.0142732	-0.0281304	non-sig
Olympia-2	JA	diam	F2 vs F3	0.378918	-0.620466	non-sig
Sap-0	JA	diam	F2 vs F3	1.05654	-1.03298	non-sig
Tol-0	JA	diam	F2 vs F3	-1.19188	-0.0754856	non-sig
TRE-1	JA	diam	F2 vs F3	0.169439	-0.42584	non-sig
Tri-0	JA	diam	F2 vs F3	-0.137306	-0.355555	non-sig
Ws-2	JA	diam	F2 vs F3	0.481455	0.320137	non-sig
aaCol-0	Drought	biomass	F2 vs F3	13.9521	28.7953	non-sig
Abd-0	Drought	biomass	F2 vs F3	-12.7117	-20.1843	non-sig
Ang-0	Drought	biomass	F2 vs F3	2.41077	-35.3898	non-sig
Dja-1	Drought	biomass	F2 vs F3	32.8972	-12.609	non-sig
En-1	Drought	biomass	F2 vs F3	-2.7707	37.657	non-sig
Fei-0	Drought	biomass	F2 vs F3	68.5264	-36.3554	sig
Kar-1	Drought	biomass	F2 vs F3	-11.8947	-10.0901	non-sig
Ler-0	Drought	biomass	F2 vs F3	-3.05583	4.9234	non-sig
Olympia-2	Drought	biomass	F2 vs F3	4.62066	18.7305	non-sig
Sap-0	Drought	biomass	F2 vs F3	14.4929	37.9974	non-sig
Tol-0	Drought	biomass	F2 vs F3	-16.099	-6.55223	non-sig
TRE-1	Drought	biomass	F2 vs F3	-72.3264	-9.02471	sig
Tri-0	Drought	biomass	F2 vs F3	31.3589	-8.78268	non-sig
Ws-2	Drought	biomass	F2 vs F3	-23.0181	37.6202	non-sig
aaCol-0	Salt1	biomass	F2 vs F3	26.6403	23.1313	non-sig
Abd-0	Salt1	biomass	F2 vs F3	-54.407	70.1928	non-sig
Ang-0	Salt1	biomass	F2 vs F3	-47.1821	-63.2461	non-sig
Dja-1	Salt1	biomass	F2 vs F3	-15.7075	1.81832	non-sig
En-1	Salt1	biomass	F2 vs F3	-35.5532	37.479	non-sig
Fei-0	Salt1	biomass	F2 vs F3	-64.1788	-6.98477	non-sig
Kar-1	Salt1	biomass	F2 vs F3	-13.9953	35.0002	non-sig
Ler-0	Salt1	biomass	F2 vs F3	-9.29492	-0.315157	non-sig
Olympia-2	Salt1	biomass	F2 vs F3	-38.8546	8.50219	non-sig
Sap-0	Salt1	biomass	F2 vs F3	-19.556	14.112	non-sig
Tol-0	Salt1	biomass	F2 vs F3	-19.3991	-21.1613	non-sig
TRE-1	Salt1	biomass	F2 vs F3	-146.113	-77.2949	sig
Tri-0	Salt1	biomass	F2 vs F3	18.1359	-113.706	sig
Ws-2	Salt1	biomass	F2 vs F3	3.71926	52.8485	non-sig
aaCol-0	Salt2	biomass	F2 vs F3	2.77844	-28.1244	non-sig
Ang-0	Salt2	biomass	F2 vs F3	19.9455	-12.516	non-sig
En-1	Salt2	biomass	F2 vs F3	-26.7659	43.081	non-sig
Fei-0	Salt2	biomass	F2 vs F3	-38.6525	-90.9891	non-sig
Kar-1	Salt2	biomass	F2 vs F3	-20.2306	-2.0905	non-sig
Olympia-2	Salt2	biomass	F2 vs F3	9.16293	-11.3223	non-sig
Sap-0	Salt2	biomass	F2 vs F3	24.5331	90.0128	non-sig
Tol-0	Salt2	biomass	F2 vs F3	11.0264	-11.0987	non-sig
TRE-1	Salt2	biomass	F2 vs F3	-268.128	-393.053	sig
Tri-0	Salt2	biomass	F2 vs F3	36.5769	1.60049	non-sig
Ws-2	Salt2	biomass	F2 vs F3	11.1703	56.4168	non-sig
aaCol-0	Cd1	biomass	F2 vs F3	-3.17459	-3.47755	non-sig
Abd-0	Cd1	biomass	F2 vs F3	34.3994	1.33705	non-sig
Ang-0	Cd1	biomass	F2 vs F3	20.112	50.7236	non-sig
Dja-1	Cd1	biomass	F2 vs F3	-9.66335	17.4311	non-sig
En-1	Cd1	biomass	F2 vs F3	-12.4583	2.45653	non-sig
Fei-0	Cd1	biomass	F2 vs F3	-7.21844	-94.8955	sig
Kar-1	Cd1	biomass	F2 vs F3	-1.45744	-9.59978	non-sig
Ler-0	Cd1	biomass	F2 vs F3	-0.686584	-6.70915	non-sig
Olympia-2	Cd1	biomass	F2 vs F3	-9.40874	-13.5311	non-sig
Sap-0	Cd1	biomass	F2 vs F3	-49.5166	-64.2674	non-sig
Tol-0	Cd1	biomass	F2 vs F3	-19.8026	-35.9605	non-sig
TRE-1	Cd1	biomass	F2 vs F3	-21.0888	-15.0541	non-sig
Tri-0	Cd1	biomass	F2 vs F3	-20.2361	-85.7087	sig
Ws-2	Cd1	biomass	F2 vs F3	13.1017	2.01961	non-sig
aaCol-0	Cd2	biomass	F2 vs F3	11.8174	47.7528	non-sig
Abd-0	Cd2	biomass	F2 vs F3	-133.798	-173.325	sig
Ang-0	Cd2	biomass	F2 vs F3	17.7112	-4.68825	non-sig
Dja-1	Cd2	biomass	F2 vs F3	37.988	8.99253	non-sig
En-1	Cd2	biomass	F2 vs F3	-19.1834	22.6075	non-sig
Fei-0	Cd2	biomass	F2 vs F3	-41.8621	-39.1165	non-sig
Kar-1	Cd2	biomass	F2 vs F3	5.92937	-20.4225	non-sig
Ler-0	Cd2	biomass	F2 vs F3	9.48282	12.1056	non-sig
Olympia-2	Cd2	biomass	F2 vs F3	-10.9504	14.286	non-sig
Tol-0	Cd2	biomass	F2 vs F3	-64.1735	-55.257	sig
TRE-1	Cd2	biomass	F2 vs F3	-37.7335	-41.5062	non-sig
Tri-0	Cd2	biomass	F2 vs F3	-35.1767	44.0699	non-sig
Ws-2	Cd2	biomass	F2 vs F3	35.5702	82.0666	non-sig
aaCol-0	Nutrient1	biomass	F2 vs F3	68.5543	122.345	sig
Abd-0	Nutrient1	biomass	F2 vs F3	-36.2649	-69.2555	non-sig
Ang-0	Nutrient1	biomass	F2 vs F3	28.3678	-31.376	non-sig
Dja-1	Nutrient1	biomass	F2 vs F3	-35.0444	11.6537	non-sig
En-1	Nutrient1	biomass	F2 vs F3	15.3837	70.9165	non-sig
Fei-0	Nutrient1	biomass	F2 vs F3	7.55733	-8.25966	non-sig
Kar-1	Nutrient1	biomass	F2 vs F3	-6.47252	-0.945994	non-sig
Ler-0	Nutrient1	biomass	F2 vs F3	-12.3766	-53.4879	non-sig
Olympia-2	Nutrient1	biomass	F2 vs F3	12.9771	9.74242	non-sig
Sap-0	Nutrient1	biomass	F2 vs F3	70.4392	20.0153	non-sig
Tol-0	Nutrient1	biomass	F2 vs F3	-6.1666	-27.7772	non-sig
TRE-1	Nutrient1	biomass	F2 vs F3	-23.3929	5.50969	non-sig
Tri-0	Nutrient1	biomass	F2 vs F3	20.2901	-113.507	sig
Ws-2	Nutrient1	biomass	F2 vs F3	4.91323	68.2053	non-sig
aaCol-0	Nutrient2	biomass	F2 vs F3	8.54334	23.3983	non-sig
Abd-0	Nutrient2	biomass	F2 vs F3	-6.03615	-5.34626	non-sig
Ang-0	Nutrient2	biomass	F2 vs F3	14.9129	-42.6541	non-sig
Dja-1	Nutrient2	biomass	F2 vs F3	-2.76255	-25.0197	non-sig
En-1	Nutrient2	biomass	F2 vs F3	24.0937	-1.17671	non-sig
Fei-0	Nutrient2	biomass	F2 vs F3	28.0071	45.881	non-sig
Kar-1	Nutrient2	biomass	F2 vs F3	-41.3442	1.5545	non-sig
Ler-0	Nutrient2	biomass	F2 vs F3	-14.0039	-24.2947	non-sig
Olympia-2	Nutrient2	biomass	F2 vs F3	-2.7295	22.7623	non-sig
Sap-0	Nutrient2	biomass	F2 vs F3	64.0138	4.95721	sig
Tol-0	Nutrient2	biomass	F2 vs F3	-20.994	-75.2233	non-sig
TRE-1	Nutrient2	biomass	F2 vs F3	-66.6171	-8.82204	sig
Tri-0	Nutrient2	biomass	F2 vs F3	-14.6973	-73.5601	non-sig
Ws-2	Nutrient2	biomass	F2 vs F3	-5.18545	59.9661	non-sig
aaCol-0	Leaf	biomass	F2 vs F3	-10.0757	127.402	sig
Abd-0	Leaf	biomass	F2 vs F3	-76.5131	83.1769	sig
Ang-0	Leaf	biomass	F2 vs F3	4.06995	-72.787	non-sig
Dja-1	Leaf	biomass	F2 vs F3	-11.5146	63.9315	non-sig
En-1	Leaf	biomass	F2 vs F3	-8.0072	44.2374	non-sig
Fei-0	Leaf	biomass	F2 vs F3	-57.2285	10.596	non-sig
Kar-1	Leaf	biomass	F2 vs F3	15.7539	8.28393	non-sig
Ler-0	Leaf	biomass	F2 vs F3	9.11485	12.8673	non-sig
Olympia-2	Leaf	biomass	F2 vs F3	27.2395	-23.207	non-sig
Sap-0	Leaf	biomass	F2 vs F3	64.2599	44.7321	non-sig
Tol-0	Leaf	biomass	F2 vs F3	-18.9133	-8.68374	non-sig
TRE-1	Leaf	biomass	F2 vs F3	-79.8041	-128.804	sig
Tri-0	Leaf	biomass	F2 vs F3	18.6677	10.0702	non-sig
Ws-2	Leaf	biomass	F2 vs F3	3.12765	71.826	non-sig
aaCol-0	JA	biomass	F2 vs F3	-41.472	34.7891	non-sig
Abd-0	JA	biomass	F2 vs F3	83.4902	117.866	sig
Ang-0	JA	biomass	F2 vs F3	-5.7415	58.158	non-sig
Dja-1	JA	biomass	F2 vs F3	-3.83569	-42.8142	non-sig
En-1	JA	biomass	F2 vs F3	23.9614	12.6161	non-sig
Fei-0	JA	biomass	F2 vs F3	-22.9368	39.9183	non-sig
Kar-1	JA	biomass	F2 vs F3	2.24595	-18.3891	non-sig
Ler-0	JA	biomass	F2 vs F3	-27.7126	19.3986	non-sig
Olympia-2	JA	biomass	F2 vs F3	40.2622	-20.1677	non-sig
Sap-0	JA	biomass	F2 vs F3	30.7523	57.6495	non-sig
Tol-0	JA	biomass	F2 vs F3	-39.4856	78.1337	non-sig
TRE-1	JA	biomass	F2 vs F3	72.7943	-36.6223	non-sig
Tri-0	JA	biomass	F2 vs F3	21.9861	-20.8122	non-sig
Ws-2	JA	biomass	F2 vs F3	32.1838	21.8968	non-sig
aaCol-0	Drought	fruit	F2 vs F3	25.4962	15.9928	non-sig
Abd-0	Drought	fruit	F2 vs F3	15.4385	16.383	non-sig
Ang-0	Drought	fruit	F2 vs F3	-6.04135	10.164	non-sig
Dja-1	Drought	fruit	F2 vs F3	56.4416	-36.7932	sig
En-1	Drought	fruit	F2 vs F3	39.9263	0.93689	non-sig
Fei-0	Drought	fruit	F2 vs F3	-43.7467	-3.52564	non-sig
Kar-1	Drought	fruit	F2 vs F3	-5.06137	6.67632	non-sig
Ler-0	Drought	fruit	F2 vs F3	-10.4996	29.2308	non-sig
Olympia-2	Drought	fruit	F2 vs F3	1.6183	-4.2634	non-sig
Sap-0	Drought	fruit	F2 vs F3	1.594	2.42099	non-sig
Tol-0	Drought	fruit	F2 vs F3	-19.3111	6.94861	non-sig
TRE-1	Drought	fruit	F2 vs F3	-31.1362	24.7218	non-sig
Tri-0	Drought	fruit	F2 vs F3	4.85133	-10.3889	non-sig
Ws-2	Drought	fruit	F2 vs F3	-7.40484	47.297	sig
aaCol-0	Salt1	fruit	F2 vs F3	29.4151	19.0153	non-sig
Abd-0	Salt1	fruit	F2 vs F3	-5.76633	12.3509	non-sig
Ang-0	Salt1	fruit	F2 vs F3	-33.6776	-33.301	non-sig
Dja-1	Salt1	fruit	F2 vs F3	5.96965	-5.83595	non-sig
En-1	Salt1	fruit	F2 vs F3	8.44757	-5.90436	non-sig
Fei-0	Salt1	fruit	F2 vs F3	6.38268	-4.78361	non-sig
Kar-1	Salt1	fruit	F2 vs F3	-17.4147	-10.0799	non-sig
Ler-0	Salt1	fruit	F2 vs F3	13.2941	23.3055	non-sig
Olympia-2	Salt1	fruit	F2 vs F3	-46.6754	15.6764	sig
Sap-0	Salt1	fruit	F2 vs F3	-25.1934	5.38438	non-sig
Tol-0	Salt1	fruit	F2 vs F3	1.28241	10.3098	non-sig
TRE-1	Salt1	fruit	F2 vs F3	-14.7083	-4.75249	non-sig
Tri-0	Salt1	fruit	F2 vs F3	32.9623	-9.77095	non-sig
Ws-2	Salt1	fruit	F2 vs F3	33.4082	48.148	non-sig
aaCol-0	Salt2	fruit	F2 vs F3	16.0877	21.4995	non-sig
Ang-0	Salt2	fruit	F2 vs F3	-2.13559	-10.034	non-sig
En-1	Salt2	fruit	F2 vs F3	8.61867	-23.695	non-sig
Fei-0	Salt2	fruit	F2 vs F3	-70.651	-25.8236	sig
Kar-1	Salt2	fruit	F2 vs F3	-5.17992	0.502074	non-sig
Olympia-2	Salt2	fruit	F2 vs F3	-0.593704	-11.4918	non-sig
Sap-0	Salt2	fruit	F2 vs F3	-7.40223	18.9338	non-sig
Tol-0	Salt2	fruit	F2 vs F3	-4.59691	16.4337	non-sig
TRE-1	Salt2	fruit	F2 vs F3	-8.19556	-2.52406	non-sig
Tri-0	Salt2	fruit	F2 vs F3	13.4293	15.9541	non-sig
Ws-2	Salt2	fruit	F2 vs F3	11.0814	17.5505	non-sig
aaCol-0	Cd1	fruit	F2 vs F3	21.0964	5.11805	non-sig
Abd-0	Cd1	fruit	F2 vs F3	-4.58461	15.86	non-sig
Ang-0	Cd1	fruit	F2 vs F3	9.10198	34.1317	non-sig
Dja-1	Cd1	fruit	F2 vs F3	36.6195	0.672696	non-sig
En-1	Cd1	fruit	F2 vs F3	36.8003	-29.0074	non-sig
Fei-0	Cd1	fruit	F2 vs F3	19.7397	-11.6343	non-sig
Kar-1	Cd1	fruit	F2 vs F3	6.13071	14.0366	non-sig
Ler-0	Cd1	fruit	F2 vs F3	28.2032	-13.4411	non-sig
Olympia-2	Cd1	fruit	F2 vs F3	-33.4434	-59.0434	sig
Sap-0	Cd1	fruit	F2 vs F3	-38.4026	-26.6696	non-sig
Tol-0	Cd1	fruit	F2 vs F3	-8.60281	-2.52052	non-sig
TRE-1	Cd1	fruit	F2 vs F3	21.9186	-34.0018	non-sig
Tri-0	Cd1	fruit	F2 vs F3	41.4978	32.9399	non-sig
Ws-2	Cd1	fruit	F2 vs F3	45.9716	7.39506	sig
aaCol-0	Cd2	fruit	F2 vs F3	22.8703	35.2298	non-sig
Abd-0	Cd2	fruit	F2 vs F3	22.2068	4.78088	non-sig
Ang-0	Cd2	fruit	F2 vs F3	-20.4868	-12.4934	non-sig
Dja-1	Cd2	fruit	F2 vs F3	-15.5732	-35.5206	non-sig
En-1	Cd2	fruit	F2 vs F3	6.72872	8.54945	non-sig
Fei-0	Cd2	fruit	F2 vs F3	-42.001	-23.1866	non-sig
Kar-1	Cd2	fruit	F2 vs F3	-7.99134	-5.99856	non-sig
Ler-0	Cd2	fruit	F2 vs F3	13.559	28.7151	non-sig
Olympia-2	Cd2	fruit	F2 vs F3	19.8422	4.67834	non-sig
Tol-0	Cd2	fruit	F2 vs F3	-29.3785	-5.92771	non-sig
TRE-1	Cd2	fruit	F2 vs F3	-28.7958	-26.571	non-sig
Tri-0	Cd2	fruit	F2 vs F3	-5.42186	-19.3076	non-sig
Ws-2	Cd2	fruit	F2 vs F3	62.649	56.7038	sig
aaCol-0	Nutrient1	fruit	F2 vs F3	45.6049	54.1672	sig
Abd-0	Nutrient1	fruit	F2 vs F3	30.5188	6.13033	non-sig
Ang-0	Nutrient1	fruit	F2 vs F3	-6.30719	-8.0355	non-sig
Dja-1	Nutrient1	fruit	F2 vs F3	8.74698	-16.5532	non-sig
En-1	Nutrient1	fruit	F2 vs F3	56.5632	4.40335	sig
Fei-0	Nutrient1	fruit	F2 vs F3	-3.68024	-10.0352	non-sig
Kar-1	Nutrient1	fruit	F2 vs F3	-5.46392	5.19264	non-sig
Ler-0	Nutrient1	fruit	F2 vs F3	-6.45423	-10.219	non-sig
Olympia-2	Nutrient1	fruit	F2 vs F3	18.1685	24.9875	non-sig
Sap-0	Nutrient1	fruit	F2 vs F3	5.6121	-46.199	sig
Tol-0	Nutrient1	fruit	F2 vs F3	-4.61749	-1.48404	non-sig
TRE-1	Nutrient1	fruit	F2 vs F3	-24.0953	-18.8212	non-sig
Tri-0	Nutrient1	fruit	F2 vs F3	2.51451	-37.2471	non-sig
Ws-2	Nutrient1	fruit	F2 vs F3	-14.5938	-0.178159	non-sig
aaCol-0	Nutrient2	fruit	F2 vs F3	15.6984	3.27978	non-sig
Abd-0	Nutrient2	fruit	F2 vs F3	43.3489	16.1329	non-sig
Ang-0	Nutrient2	fruit	F2 vs F3	3.01856	-1.20232	non-sig
Dja-1	Nutrient2	fruit	F2 vs F3	-4.07983	-14.6087	non-sig
En-1	Nutrient2	fruit	F2 vs F3	21.2163	-24.2142	non-sig
Fei-0	Nutrient2	fruit	F2 vs F3	24.2988	-28.0663	non-sig
Kar-1	Nutrient2	fruit	F2 vs F3	-17.8044	5.31786	non-sig
Ler-0	Nutrient2	fruit	F2 vs F3	-4.68557	19.2613	non-sig
Olympia-2	Nutrient2	fruit	F2 vs F3	-65.6671	-28.4821	sig
Sap-0	Nutrient2	fruit	F2 vs F3	-5.01126	-34.4552	non-sig
Tol-0	Nutrient2	fruit	F2 vs F3	-8.42411	-1.79887	non-sig
TRE-1	Nutrient2	fruit	F2 vs F3	-8.75033	-25.7413	non-sig
Tri-0	Nutrient2	fruit	F2 vs F3	11.2135	36.1012	non-sig
Ws-2	Nutrient2	fruit	F2 vs F3	29.3227	-0.68387	non-sig
aaCol-0	Leaf	fruit	F2 vs F3	16.9018	45.5639	non-sig
Abd-0	Leaf	fruit	F2 vs F3	36.457	42.1308	non-sig
Ang-0	Leaf	fruit	F2 vs F3	7.5503	-17.6536	non-sig
Dja-1	Leaf	fruit	F2 vs F3	-19.8524	7.40039	non-sig
En-1	Leaf	fruit	F2 vs F3	2.88571	8.6184	non-sig
Fei-0	Leaf	fruit	F2 vs F3	-11.0119	28.8525	non-sig
Kar-1	Leaf	fruit	F2 vs F3	19.5196	-10.6512	non-sig
Ler-0	Leaf	fruit	F2 vs F3	10.8083	24.8509	non-sig
Olympia-2	Leaf	fruit	F2 vs F3	12.3109	-44.2984	non-sig
Sap-0	Leaf	fruit	F2 vs F3	9.43338	-36.5859	non-sig
Tol-0	Leaf	fruit	F2 vs F3	4.49337	9.1903	non-sig
TRE-1	Leaf	fruit	F2 vs F3	39.6159	-22.3153	non-sig
Tri-0	Leaf	fruit	F2 vs F3	17.6922	2.92588	non-sig
Ws-2	Leaf	fruit	F2 vs F3	-5.66638	44.5372	non-sig
aaCol-0	JA	fruit	F2 vs F3	-11.4123	16.169	non-sig
Abd-0	JA	fruit	F2 vs F3	43.591	25.6619	non-sig
Ang-0	JA	fruit	F2 vs F3	-13.0925	0.635565	non-sig
Dja-1	JA	fruit	F2 vs F3	16.7986	-39.6287	non-sig
En-1	JA	fruit	F2 vs F3	9.38321	-29.2312	non-sig
Fei-0	JA	fruit	F2 vs F3	10.7523	-32.4047	non-sig
Kar-1	JA	fruit	F2 vs F3	-8.58416	16.9903	non-sig
Ler-0	JA	fruit	F2 vs F3	-42.0825	-12.1958	non-sig
Olympia-2	JA	fruit	F2 vs F3	43.9847	9.29983	non-sig
Sap-0	JA	fruit	F2 vs F3	10.2424	19.5802	non-sig
Tol-0	JA	fruit	F2 vs F3	-48.9154	8.84429	non-sig
TRE-1	JA	fruit	F2 vs F3	4.13869	-42.4498	non-sig
Tri-0	JA	fruit	F2 vs F3	16.7825	0.48614	non-sig
Ws-2	JA	fruit	F2 vs F3	27.1782	8.09496	non-sig
aaCol-0	Drought	flt	F3 vs F4	-0.102656	0.0520747	non-sig
Abd-0	Drought	flt	F3 vs F4	-0.0848089	-7.69173	non-sig
Ang-0	Drought	flt	F3 vs F4	-0.879741	3.64182	non-sig
Dja-1	Drought	flt	F3 vs F4	-1.24162	0.15359	non-sig
En-1	Drought	flt	F3 vs F4	0.231206	1.37851	non-sig
Fei-0	Drought	flt	F3 vs F4	-3.20135	2.39276	non-sig
Kar-1	Drought	flt	F3 vs F4	-1.53943	-1.87581	non-sig
Ler-0	Drought	flt	F3 vs F4	-0.0842452	-1.25127	non-sig
Olympia-2	Drought	flt	F3 vs F4	0.703536	-4.79267	non-sig
Sap-0	Drought	flt	F3 vs F4	5.51527	7.7204	sig
Tol-0	Drought	flt	F3 vs F4	-2.40508	-0.484077	non-sig
TRE-1	Drought	flt	F3 vs F4	-4.08337	7.11672	sig
Tri-0	Drought	flt	F3 vs F4	-0.106008	1.3191	non-sig
Ws-2	Drought	flt	F3 vs F4	-1.49351	1.80846	non-sig
aaCol-0	Salt1	flt	F3 vs F4	1.08576	-1.79619	non-sig
Abd-0	Salt1	flt	F3 vs F4	0.489282	4.88661	non-sig
Ang-0	Salt1	flt	F3 vs F4	-2.14427	0.171538	non-sig
Dja-1	Salt1	flt	F3 vs F4	0.986245	1.26537	non-sig
En-1	Salt1	flt	F3 vs F4	5.42718	2.88203	sig
Fei-0	Salt1	flt	F3 vs F4	-0.992575	5.6138	non-sig
Kar-1	Salt1	flt	F3 vs F4	0.925592	0.972994	non-sig
Ler-0	Salt1	flt	F3 vs F4	-0.370182	0.515791	non-sig
Olympia-2	Salt1	flt	F3 vs F4	0.903134	-4.58593	non-sig
Sap-0	Salt1	flt	F3 vs F4	4.30661	5.72877	non-sig
Tol-0	Salt1	flt	F3 vs F4	0.600312	0.584915	non-sig
TRE-1	Salt1	flt	F3 vs F4	-2.02167	-5.23335	non-sig
Tri-0	Salt1	flt	F3 vs F4	-3.08946	2.2017	non-sig
Ws-2	Salt1	flt	F3 vs F4	-0.0202367	0.265528	non-sig
aaCol-0	Salt2	flt	F3 vs F4	-1.32098	-0.672566	non-sig
Ang-0	Salt2	flt	F3 vs F4	0.918153	6.26649	non-sig
En-1	Salt2	flt	F3 vs F4	-0.0809189	1.43143	non-sig
Fei-0	Salt2	flt	F3 vs F4	-4.01388	11.6026	sig
Kar-1	Salt2	flt	F3 vs F4	-0.0722428	-3.19059	non-sig
Olympia-2	Salt2	flt	F3 vs F4	1.72073	-2.72549	non-sig
Sap-0	Salt2	flt	F3 vs F4	16.4079	12.6956	sig
Tol-0	Salt2	flt	F3 vs F4	-2.43819	-3.63546	non-sig
TRE-1	Salt2	flt	F3 vs F4	-25.0053	-34.9041	sig
Tri-0	Salt2	flt	F3 vs F4	-4.7889	-3.29838	sig
Ws-2	Salt2	flt	F3 vs F4	0.714911	2.97925	non-sig
aaCol-0	Cd1	flt	F3 vs F4	0.997514	-0.29508	non-sig
Abd-0	Cd1	flt	F3 vs F4	-1.11999	0.505091	non-sig
Ang-0	Cd1	flt	F3 vs F4	3.41249	8.45654	sig
Dja-1	Cd1	flt	F3 vs F4	1.60073	1.27167	non-sig
En-1	Cd1	flt	F3 vs F4	-1.03911	-0.595008	non-sig
Fei-0	Cd1	flt	F3 vs F4	-3.2461	-2.08847	non-sig
Kar-1	Cd1	flt	F3 vs F4	-0.125402	-1.04607	non-sig
Ler-0	Cd1	flt	F3 vs F4	0.492849	-0.534856	non-sig
Olympia-2	Cd1	flt	F3 vs F4	-5.29808	-4.74052	sig
Sap-0	Cd1	flt	F3 vs F4	0.498648	5.86106	non-sig
Tol-0	Cd1	flt	F3 vs F4	0.543455	-3.38249	non-sig
TRE-1	Cd1	flt	F3 vs F4	2.31302	14.3434	sig
Tri-0	Cd1	flt	F3 vs F4	-1.22095	-0.794425	non-sig
Ws-2	Cd1	flt	F3 vs F4	1.53879	-1.04603	non-sig
aaCol-0	Cd2	flt	F3 vs F4	1.42383	0.511406	non-sig
Abd-0	Cd2	flt	F3 vs F4	-15.5525	-25.3981	sig
Ang-0	Cd2	flt	F3 vs F4	1.35042	4.3177	non-sig
Dja-1	Cd2	flt	F3 vs F4	-0.510925	5.17106	non-sig
En-1	Cd2	flt	F3 vs F4	-2.77591	0.736523	non-sig
Fei-0	Cd2	flt	F3 vs F4	-0.858246	0.0451611	non-sig
Kar-1	Cd2	flt	F3 vs F4	-2.00218	-1.86254	non-sig
Ler-0	Cd2	flt	F3 vs F4	-0.669124	1.96451	non-sig
Olympia-2	Cd2	flt	F3 vs F4	-2.3771	1.49068	non-sig
Tol-0	Cd2	flt	F3 vs F4	-1.43262	2.37603	non-sig
TRE-1	Cd2	flt	F3 vs F4	0.404012	-8.26438	sig
Tri-0	Cd2	flt	F3 vs F4	0.749637	0.239422	non-sig
Ws-2	Cd2	flt	F3 vs F4	0.0874681	0.208214	non-sig
aaCol-0	Nutrient1	flt	F3 vs F4	3.02032	1.59684	non-sig
Abd-0	Nutrient1	flt	F3 vs F4	-3.59797	4.46601	non-sig
Ang-0	Nutrient1	flt	F3 vs F4	0.0393634	2.01502	non-sig
Dja-1	Nutrient1	flt	F3 vs F4	-1.51586	-1.50606	non-sig
En-1	Nutrient1	flt	F3 vs F4	2.12344	1.19544	non-sig
Fei-0	Nutrient1	flt	F3 vs F4	1.97837	-0.459668	non-sig
Kar-1	Nutrient1	flt	F3 vs F4	-2.92575	-1.20213	non-sig
Ler-0	Nutrient1	flt	F3 vs F4	0.184484	1.85177	non-sig
Olympia-2	Nutrient1	flt	F3 vs F4	1.62098	-5.9089	non-sig
Sap-0	Nutrient1	flt	F3 vs F4	11.4028	14.6126	sig
Tol-0	Nutrient1	flt	F3 vs F4	0.519332	-3.50655	non-sig
TRE-1	Nutrient1	flt	F3 vs F4	6.46405	1.66378	sig
Tri-0	Nutrient1	flt	F3 vs F4	0.921507	1.04276	non-sig
Ws-2	Nutrient1	flt	F3 vs F4	4.31173	1.23231	non-sig
aaCol-0	Nutrient2	flt	F3 vs F4	-0.198588	-0.750782	non-sig
Abd-0	Nutrient2	flt	F3 vs F4	-1.00184	-16.3906	sig
Ang-0	Nutrient2	flt	F3 vs F4	-3.06107	-1.27246	non-sig
Dja-1	Nutrient2	flt	F3 vs F4	-2.79504	-2.07755	non-sig
En-1	Nutrient2	flt	F3 vs F4	-0.107026	-0.830428	non-sig
Fei-0	Nutrient2	flt	F3 vs F4	-0.949218	0.60832	non-sig
Kar-1	Nutrient2	flt	F3 vs F4	-1.22804	-1.02117	non-sig
Ler-0	Nutrient2	flt	F3 vs F4	-0.0587368	0.693044	non-sig
Olympia-2	Nutrient2	flt	F3 vs F4	-5.45426	-6.10449	sig
Sap-0	Nutrient2	flt	F3 vs F4	13.2936	14.8229	sig
Tol-0	Nutrient2	flt	F3 vs F4	-1.86416	-4.82892	non-sig
TRE-1	Nutrient2	flt	F3 vs F4	5.04886	-3.79618	sig
Tri-0	Nutrient2	flt	F3 vs F4	-3.34193	-2.992	non-sig
Ws-2	Nutrient2	flt	F3 vs F4	-0.942401	-1.56769	non-sig
aaCol-0	Leaf	flt	F3 vs F4	0.580401	-1.38925	non-sig
Ang-0	Leaf	flt	F3 vs F4	-7.01146	7.37644	sig
Dja-1	Leaf	flt	F3 vs F4	0.848551	3.12146	non-sig
En-1	Leaf	flt	F3 vs F4	1.48735	-0.792256	non-sig
Fei-0	Leaf	flt	F3 vs F4	-4.13016	7.80413	sig
Kar-1	Leaf	flt	F3 vs F4	1.65726	3.44312	non-sig
Ler-0	Leaf	flt	F3 vs F4	1.66188	0.279465	non-sig
Olympia-2	Leaf	flt	F3 vs F4	-0.398102	3.61883	non-sig
Sap-0	Leaf	flt	F3 vs F4	10.0878	18.0289	sig
Tol-0	Leaf	flt	F3 vs F4	1.8643	-2.69422	non-sig
TRE-1	Leaf	flt	F3 vs F4	-0.917001	-3.78008	non-sig
Tri-0	Leaf	flt	F3 vs F4	-4.05352	2.15515	non-sig
Ws-2	Leaf	flt	F3 vs F4	-1.10856	-1.06412	non-sig
aaCol-0	JA	flt	F3 vs F4	0.629968	1.34986	non-sig
Abd-0	JA	flt	F3 vs F4	13.6786	29.9554	sig
Ang-0	JA	flt	F3 vs F4	3.7118	-9.79671	sig
Dja-1	JA	flt	F3 vs F4	-0.287892	-5.8832	non-sig
En-1	JA	flt	F3 vs F4	0.937797	2.70631	non-sig
Fei-0	JA	flt	F3 vs F4	4.16976	0.0533325	non-sig
Kar-1	JA	flt	F3 vs F4	-3.12661	1.53309	non-sig
Ler-0	JA	flt	F3 vs F4	1.38035	1.57474	non-sig
Olympia-2	JA	flt	F3 vs F4	0.327121	-0.134768	non-sig
Sap-0	JA	flt	F3 vs F4	1.95956	-0.640328	non-sig
Tol-0	JA	flt	F3 vs F4	-0.997837	-4.20606	non-sig
TRE-1	JA	flt	F3 vs F4	0.00506271	8.16667	non-sig
Tri-0	JA	flt	F3 vs F4	-1.0274	3.20562	non-sig
Ws-2	JA	flt	F3 vs F4	0.40875	4.85839	non-sig
aaCol-0	Drought	height	F3 vs F4	2.80471	0.726925	non-sig
Abd-0	Drought	height	F3 vs F4	0.387096	-1.43267	non-sig
Ang-0	Drought	height	F3 vs F4	4.72433	-0.57044	sig
Dja-1	Drought	height	F3 vs F4	4.42922	7.36617	sig
En-1	Drought	height	F3 vs F4	1.23887	2.97763	non-sig
Fei-0	Drought	height	F3 vs F4	-5.15054	-4.27541	sig
Kar-1	Drought	height	F3 vs F4	0.771674	-2.98945	non-sig
Ler-0	Drought	height	F3 vs F4	3.92226	5.6537	sig
Olympia-2	Drought	height	F3 vs F4	-0.295489	0.244961	non-sig
Sap-0	Drought	height	F3 vs F4	-0.443918	0.791013	non-sig
Tol-0	Drought	height	F3 vs F4	2.71878	1.99279	non-sig
TRE-1	Drought	height	F3 vs F4	-1.51099	-8.52925	sig
Tri-0	Drought	height	F3 vs F4	-1.37954	-3.89506	non-sig
Ws-2	Drought	height	F3 vs F4	4.18328	2.29297	non-sig
aaCol-0	Salt1	height	F3 vs F4	3.23005	3.38323	non-sig
Abd-0	Salt1	height	F3 vs F4	-3.31075	-4.48368	non-sig
Ang-0	Salt1	height	F3 vs F4	1.89128	-2.46359	non-sig
Dja-1	Salt1	height	F3 vs F4	-1.4214	-1.60685	non-sig
En-1	Salt1	height	F3 vs F4	-15.019	-11.1189	sig
Fei-0	Salt1	height	F3 vs F4	-2.87948	-3.30407	non-sig
Kar-1	Salt1	height	F3 vs F4	3.0597	-0.69645	non-sig
Ler-0	Salt1	height	F3 vs F4	2.68108	3.20809	non-sig
Olympia-2	Salt1	height	F3 vs F4	0.692216	-3.97601	non-sig
Sap-0	Salt1	height	F3 vs F4	1.85285	-1.49242	non-sig
Tol-0	Salt1	height	F3 vs F4	-1.13555	-0.780647	non-sig
TRE-1	Salt1	height	F3 vs F4	-4.32571	-3.60889	non-sig
Tri-0	Salt1	height	F3 vs F4	-0.610799	-5.5023	sig
Ws-2	Salt1	height	F3 vs F4	3.29671	-0.378487	non-sig
aaCol-0	Salt2	height	F3 vs F4	4.57833	3.81043	non-sig
Ang-0	Salt2	height	F3 vs F4	0.91785	-2.11124	non-sig
En-1	Salt2	height	F3 vs F4	-1.71257	2.07202	non-sig
Fei-0	Salt2	height	F3 vs F4	-6.88292	-2.7258	sig
Kar-1	Salt2	height	F3 vs F4	0.925237	-1.40833	non-sig
Olympia-2	Salt2	height	F3 vs F4	3.20489	-1.73207	non-sig
Sap-0	Salt2	height	F3 vs F4	4.98724	3.19073	sig
Tol-0	Salt2	height	F3 vs F4	-0.213153	-0.168395	non-sig
TRE-1	Salt2	height	F3 vs F4	-14.5029	-13.0199	sig
Tri-0	Salt2	height	F3 vs F4	-1.43811	-5.46244	sig
Ws-2	Salt2	height	F3 vs F4	2.68215	7.14563	sig
aaCol-0	Cd1	height	F3 vs F4	8.52763	2.22119	sig
Abd-0	Cd1	height	F3 vs F4	-1.85932	-2.87553	non-sig
Ang-0	Cd1	height	F3 vs F4	1.98907	-0.819371	non-sig
Dja-1	Cd1	height	F3 vs F4	0.56494	-1.39116	non-sig
En-1	Cd1	height	F3 vs F4	-0.185914	-0.843074	non-sig
Fei-0	Cd1	height	F3 vs F4	-3.06545	-1.17663	non-sig
Kar-1	Cd1	height	F3 vs F4	2.82442	0.543805	non-sig
Ler-0	Cd1	height	F3 vs F4	0.0714461	0.892273	non-sig
Olympia-2	Cd1	height	F3 vs F4	-8.81881	-8.0928	sig
Sap-0	Cd1	height	F3 vs F4	-1.8199	1.6004	non-sig
Tol-0	Cd1	height	F3 vs F4	0.458465	-0.798092	non-sig
TRE-1	Cd1	height	F3 vs F4	-1.41962	1.55222	non-sig
Tri-0	Cd1	height	F3 vs F4	-0.0256246	-4.53327	non-sig
Ws-2	Cd1	height	F3 vs F4	0.549835	-1.07329	non-sig
aaCol-0	Cd2	height	F3 vs F4	2.74388	-3.00249	non-sig
Abd-0	Cd2	height	F3 vs F4	-1.20464	-6.12557	sig
Ang-0	Cd2	height	F3 vs F4	-4.46284	-3.85415	sig
Dja-1	Cd2	height	F3 vs F4	5.57449	6.91012	sig
En-1	Cd2	height	F3 vs F4	1.54111	-2.46269	non-sig
Fei-0	Cd2	height	F3 vs F4	-2.35463	0.811723	non-sig
Kar-1	Cd2	height	F3 vs F4	-1.01389	0.0573323	non-sig
Ler-0	Cd2	height	F3 vs F4	1.7228	2.05759	non-sig
Olympia-2	Cd2	height	F3 vs F4	2.06959	-1.60062	non-sig
Tol-0	Cd2	height	F3 vs F4	0.00420643	1.17465	non-sig
TRE-1	Cd2	height	F3 vs F4	0.143873	0.27106	non-sig
Tri-0	Cd2	height	F3 vs F4	-2.26085	-2.80683	non-sig
Ws-2	Cd2	height	F3 vs F4	2.65087	5.57875	sig
aaCol-0	Nutrient1	height	F3 vs F4	5.63133	1.80071	sig
Abd-0	Nutrient1	height	F3 vs F4	-1.90544	-5.80178	sig
Ang-0	Nutrient1	height	F3 vs F4	0.305913	-1.88437	non-sig
Dja-1	Nutrient1	height	F3 vs F4	0.817452	-0.0327025	non-sig
En-1	Nutrient1	height	F3 vs F4	-2.43155	-3.59122	non-sig
Fei-0	Nutrient1	height	F3 vs F4	-2.02094	-3.91773	non-sig
Kar-1	Nutrient1	height	F3 vs F4	1.07924	0.0372538	non-sig
Ler-0	Nutrient1	height	F3 vs F4	-2.02643	2.78197	non-sig
Olympia-2	Nutrient1	height	F3 vs F4	2.09339	-1.14652	non-sig
Sap-0	Nutrient1	height	F3 vs F4	2.28044	4.88776	sig
Tol-0	Nutrient1	height	F3 vs F4	1.70879	-0.683572	non-sig
TRE-1	Nutrient1	height	F3 vs F4	-1.69657	4.45745	non-sig
Tri-0	Nutrient1	height	F3 vs F4	-2.60536	-1.85806	non-sig
Ws-2	Nutrient1	height	F3 vs F4	3.50568	2.17203	non-sig
aaCol-0	Nutrient2	height	F3 vs F4	0.123154	-1.90142	non-sig
Abd-0	Nutrient2	height	F3 vs F4	0.625042	-3.3221	non-sig
Ang-0	Nutrient2	height	F3 vs F4	-0.5452	-3.73666	non-sig
Dja-1	Nutrient2	height	F3 vs F4	1.69103	0.601555	non-sig
En-1	Nutrient2	height	F3 vs F4	-0.668978	3.00189	non-sig
Fei-0	Nutrient2	height	F3 vs F4	-2.31792	-3.91065	non-sig
Kar-1	Nutrient2	height	F3 vs F4	-0.895132	-1.6192	non-sig
Ler-0	Nutrient2	height	F3 vs F4	1.43671	1.79882	non-sig
Olympia-2	Nutrient2	height	F3 vs F4	0.205641	-4.845	sig
Sap-0	Nutrient2	height	F3 vs F4	0.831414	1.43269	non-sig
Tol-0	Nutrient2	height	F3 vs F4	1.37923	1.50398	non-sig
TRE-1	Nutrient2	height	F3 vs F4	0.05517	0.636322	non-sig
Tri-0	Nutrient2	height	F3 vs F4	-0.977544	-6.27941	sig
Ws-2	Nutrient2	height	F3 vs F4	4.11529	-4.01629	non-sig
aaCol-0	Leaf	height	F3 vs F4	5.05089	-3.68663	non-sig
Ang-0	Leaf	height	F3 vs F4	-1.09265	-1.12911	non-sig
Dja-1	Leaf	height	F3 vs F4	-0.00887925	-3.25722	non-sig
En-1	Leaf	height	F3 vs F4	-0.791131	2.07139	non-sig
Fei-0	Leaf	height	F3 vs F4	-2.7605	-5.47374	sig
Kar-1	Leaf	height	F3 vs F4	7.19579	5.43293	sig
Ler-0	Leaf	height	F3 vs F4	6.91881	7.26792	sig
Olympia-2	Leaf	height	F3 vs F4	0.805152	-3.58578	non-sig
Sap-0	Leaf	height	F3 vs F4	3.44061	2.67365	non-sig
Tol-0	Leaf	height	F3 vs F4	-1.73714	-0.520839	non-sig
TRE-1	Leaf	height	F3 vs F4	1.16414	-1.51064	non-sig
Tri-0	Leaf	height	F3 vs F4	1.29921	0.204105	non-sig
Ws-2	Leaf	height	F3 vs F4	1.91875	1.51898	non-sig
aaCol-0	JA	height	F3 vs F4	1.14916	1.05001	non-sig
Abd-0	JA	height	F3 vs F4	8.87792	14.2905	sig
Ang-0	JA	height	F3 vs F4	-1.72244	0.949968	non-sig
Dja-1	JA	height	F3 vs F4	-0.658136	1.10851	non-sig
En-1	JA	height	F3 vs F4	-0.051076	-2.68413	non-sig
Fei-0	JA	height	F3 vs F4	-2.08716	0.327477	non-sig
Kar-1	JA	height	F3 vs F4	4.40306	-0.91556	non-sig
Ler-0	JA	height	F3 vs F4	-0.876898	0.0613984	non-sig
Olympia-2	JA	height	F3 vs F4	0.85463	-2.81264	non-sig
Sap-0	JA	height	F3 vs F4	0.537958	2.80074	non-sig
Tol-0	JA	height	F3 vs F4	1.42254	-3.74217	non-sig
TRE-1	JA	height	F3 vs F4	-1.66493	-2.13333	non-sig
Tri-0	JA	height	F3 vs F4	0.716609	-0.171438	non-sig
Ws-2	JA	height	F3 vs F4	3.54316	3.32	non-sig
aaCol-0	Drought	diam	F3 vs F4	-0.467294	0.152986	non-sig
Abd-0	Drought	diam	F3 vs F4	0.357834	0.53961	non-sig
Ang-0	Drought	diam	F3 vs F4	0.0880454	-0.0700176	non-sig
Dja-1	Drought	diam	F3 vs F4	-0.441941	0.775223	non-sig
En-1	Drought	diam	F3 vs F4	0.38428	0.969747	non-sig
Fei-0	Drought	diam	F3 vs F4	0.223285	-0.169689	non-sig
Kar-1	Drought	diam	F3 vs F4	0.366912	-0.378428	non-sig
Ler-0	Drought	diam	F3 vs F4	1.41853	1.34905	non-sig
Olympia-2	Drought	diam	F3 vs F4	-0.287848	0.109605	non-sig
Sap-0	Drought	diam	F3 vs F4	-1.15562	-1.52574	non-sig
Tol-0	Drought	diam	F3 vs F4	0.0693045	-0.308339	non-sig
TRE-1	Drought	diam	F3 vs F4	0.966527	0.307902	non-sig
Tri-0	Drought	diam	F3 vs F4	1.02164	1.13659	non-sig
Ws-2	Drought	diam	F3 vs F4	0.729682	0.309447	non-sig
aaCol-0	Salt1	diam	F3 vs F4	-0.430909	0.734672	non-sig
Abd-0	Salt1	diam	F3 vs F4	0.0431358	0.609281	non-sig
Ang-0	Salt1	diam	F3 vs F4	-0.608814	-1.03829	non-sig
Dja-1	Salt1	diam	F3 vs F4	-0.809578	0.686229	non-sig
En-1	Salt1	diam	F3 vs F4	-1.26625	-1.06367	sig
Fei-0	Salt1	diam	F3 vs F4	0.752162	0.460589	non-sig
Kar-1	Salt1	diam	F3 vs F4	1.03445	0.701573	non-sig
Ler-0	Salt1	diam	F3 vs F4	1.87939	1.4106	sig
Olympia-2	Salt1	diam	F3 vs F4	0.687274	-1.41039	non-sig
Sap-0	Salt1	diam	F3 vs F4	-1.99454	-1.62981	sig
Tol-0	Salt1	diam	F3 vs F4	-0.454745	0.141741	non-sig
TRE-1	Salt1	diam	F3 vs F4	-0.747922	1.20146	non-sig
Tri-0	Salt1	diam	F3 vs F4	0.0513252	0.12908	non-sig
Ws-2	Salt1	diam	F3 vs F4	0.763065	0.304144	non-sig
aaCol-0	Salt2	diam	F3 vs F4	-0.832425	0.28314	non-sig
Ang-0	Salt2	diam	F3 vs F4	0.225168	-0.424669	non-sig
En-1	Salt2	diam	F3 vs F4	0.146178	1.19449	non-sig
Fei-0	Salt2	diam	F3 vs F4	-0.463013	0.0436032	non-sig
Kar-1	Salt2	diam	F3 vs F4	0.783379	-0.319161	non-sig
Olympia-2	Salt2	diam	F3 vs F4	-0.377064	-0.932884	non-sig
Sap-0	Salt2	diam	F3 vs F4	-1.44417	-1.11466	sig
Tol-0	Salt2	diam	F3 vs F4	-0.902777	0.545756	non-sig
TRE-1	Salt2	diam	F3 vs F4	-4.24878	-2.46296	sig
Tri-0	Salt2	diam	F3 vs F4	0.930054	0.573366	non-sig
Ws-2	Salt2	diam	F3 vs F4	1.1244	1.60191	sig
aaCol-0	Cd1	diam	F3 vs F4	0.239806	1.56957	sig
Abd-0	Cd1	diam	F3 vs F4	-0.371441	0.478891	non-sig
Ang-0	Cd1	diam	F3 vs F4	0.0378622	-0.933768	non-sig
Dja-1	Cd1	diam	F3 vs F4	-0.0829577	-0.235346	non-sig
En-1	Cd1	diam	F3 vs F4	-0.0558447	-0.746789	non-sig
Fei-0	Cd1	diam	F3 vs F4	-0.342007	0.824984	non-sig
Kar-1	Cd1	diam	F3 vs F4	0.355344	-0.735514	non-sig
Ler-0	Cd1	diam	F3 vs F4	0.316588	0.852897	non-sig
Olympia-2	Cd1	diam	F3 vs F4	-1.26853	-1.63242	non-sig
Sap-0	Cd1	diam	F3 vs F4	-2.38112	-0.924849	sig
Tol-0	Cd1	diam	F3 vs F4	0.223518	0.438386	non-sig
TRE-1	Cd1	diam	F3 vs F4	-0.195858	-1.2746	non-sig
Tri-0	Cd1	diam	F3 vs F4	0.585311	0.419174	non-sig
Ws-2	Cd1	diam	F3 vs F4	-0.167217	0.365058	non-sig
aaCol-0	Cd2	diam	F3 vs F4	-0.107546	-0.00203909	non-sig
Abd-0	Cd2	diam	F3 vs F4	-1.7034	-2.49253	sig
Ang-0	Cd2	diam	F3 vs F4	-0.271765	-1.08165	non-sig
Dja-1	Cd2	diam	F3 vs F4	0.0827916	1.83463	sig
En-1	Cd2	diam	F3 vs F4	-0.597266	-0.79111	non-sig
Fei-0	Cd2	diam	F3 vs F4	-0.323173	0.502336	non-sig
Kar-1	Cd2	diam	F3 vs F4	0.0971306	-0.383884	non-sig
Ler-0	Cd2	diam	F3 vs F4	0.964957	0.894082	non-sig
Olympia-2	Cd2	diam	F3 vs F4	-0.150449	-0.751738	non-sig
Tol-0	Cd2	diam	F3 vs F4	-0.280427	0.420986	non-sig
TRE-1	Cd2	diam	F3 vs F4	-0.717895	0.228451	non-sig
Tri-0	Cd2	diam	F3 vs F4	0.335168	2.13385	sig
Ws-2	Cd2	diam	F3 vs F4	0.403849	-0.00855121	non-sig
aaCol-0	Nutrient1	diam	F3 vs F4	1.17641	-0.279114	non-sig
Abd-0	Nutrient1	diam	F3 vs F4	-0.14849	-0.541381	non-sig
Ang-0	Nutrient1	diam	F3 vs F4	0.026728	-0.239676	non-sig
Dja-1	Nutrient1	diam	F3 vs F4	-0.738214	1.02004	non-sig
En-1	Nutrient1	diam	F3 vs F4	0.220514	-0.730683	non-sig
Fei-0	Nutrient1	diam	F3 vs F4	0.189111	0.4688	non-sig
Kar-1	Nutrient1	diam	F3 vs F4	0.0801601	-0.914854	non-sig
Ler-0	Nutrient1	diam	F3 vs F4	-0.662845	2.15633	non-sig
Olympia-2	Nutrient1	diam	F3 vs F4	-0.567903	-0.414058	non-sig
Sap-0	Nutrient1	diam	F3 vs F4	-1.29907	-1.35327	non-sig
Tol-0	Nutrient1	diam	F3 vs F4	0.132782	-0.370836	non-sig
TRE-1	Nutrient1	diam	F3 vs F4	0.794141	1.94843	sig
Tri-0	Nutrient1	diam	F3 vs F4	-1.08513	2.5822	sig
Ws-2	Nutrient1	diam	F3 vs F4	1.20807	1.03995	non-sig
aaCol-0	Nutrient2	diam	F3 vs F4	0.227459	-0.914763	non-sig
Abd-0	Nutrient2	diam	F3 vs F4	0.0806056	0.247901	non-sig
Ang-0	Nutrient2	diam	F3 vs F4	0.10812	-0.811018	non-sig
Dja-1	Nutrient2	diam	F3 vs F4	-0.461302	-0.935674	non-sig
En-1	Nutrient2	diam	F3 vs F4	-0.498598	-0.728587	non-sig
Fei-0	Nutrient2	diam	F3 vs F4	0.909353	0.756739	non-sig
Kar-1	Nutrient2	diam	F3 vs F4	0.531515	-0.754332	non-sig
Ler-0	Nutrient2	diam	F3 vs F4	0.730349	0.946565	non-sig
Olympia-2	Nutrient2	diam	F3 vs F4	0.189943	-0.696891	non-sig
Sap-0	Nutrient2	diam	F3 vs F4	-2.17706	-0.153509	sig
Tol-0	Nutrient2	diam	F3 vs F4	-0.347687	0.0924928	non-sig
TRE-1	Nutrient2	diam	F3 vs F4	0.414954	-0.100772	non-sig
Tri-0	Nutrient2	diam	F3 vs F4	-0.767295	-1.68866	sig
Ws-2	Nutrient2	diam	F3 vs F4	1.95891	-0.404321	sig
aaCol-0	Leaf	diam	F3 vs F4	0.404455	0.490079	non-sig
Ang-0	Leaf	diam	F3 vs F4	-0.24973	-0.641986	non-sig
Dja-1	Leaf	diam	F3 vs F4	-0.182696	-0.1599	non-sig
En-1	Leaf	diam	F3 vs F4	0.457931	0.828909	non-sig
Fei-0	Leaf	diam	F3 vs F4	1.0407	-0.365558	non-sig
Kar-1	Leaf	diam	F3 vs F4	2.10779	0.805646	sig
Ler-0	Leaf	diam	F3 vs F4	1.21919	1.95128	non-sig
Olympia-2	Leaf	diam	F3 vs F4	-0.0332588	-0.977545	non-sig
Sap-0	Leaf	diam	F3 vs F4	-1.33147	-0.872395	non-sig
Tol-0	Leaf	diam	F3 vs F4	-0.658722	0.319071	non-sig
TRE-1	Leaf	diam	F3 vs F4	-0.402452	-0.720618	non-sig
Tri-0	Leaf	diam	F3 vs F4	0.801902	-0.101004	non-sig
Ws-2	Leaf	diam	F3 vs F4	0.834925	0.584704	non-sig
aaCol-0	JA	diam	F3 vs F4	0.412399	-0.598463	non-sig
Abd-0	JA	diam	F3 vs F4	2.48205	2.62467	sig
Ang-0	JA	diam	F3 vs F4	0.255687	-0.587318	non-sig
Dja-1	JA	diam	F3 vs F4	-0.774846	0.403912	non-sig
En-1	JA	diam	F3 vs F4	0.332329	-0.577416	non-sig
Fei-0	JA	diam	F3 vs F4	0.368154	-1.37237	non-sig
Kar-1	JA	diam	F3 vs F4	-0.944912	0.435464	non-sig
Ler-0	JA	diam	F3 vs F4	-0.0281304	-1.25338	non-sig
Olympia-2	JA	diam	F3 vs F4	-0.620466	-0.427064	non-sig
Sap-0	JA	diam	F3 vs F4	-1.03298	-0.46768	non-sig
Tol-0	JA	diam	F3 vs F4	-0.0754856	0.989904	non-sig
TRE-1	JA	diam	F3 vs F4	-0.42584	0.566667	non-sig
Tri-0	JA	diam	F3 vs F4	-0.355555	0.339852	non-sig
Ws-2	JA	diam	F3 vs F4	0.320137	1.15197	non-sig
aaCol-0	Drought	biomass	F3 vs F4	28.7953	-17.8849	non-sig
Abd-0	Drought	biomass	F3 vs F4	-20.1843	-59.3075	non-sig
Ang-0	Drought	biomass	F3 vs F4	-35.3898	-55.679	non-sig
Dja-1	Drought	biomass	F3 vs F4	-12.609	3.15763	non-sig
En-1	Drought	biomass	F3 vs F4	37.657	29.8915	non-sig
Fei-0	Drought	biomass	F3 vs F4	-36.3554	-15.1724	non-sig
Kar-1	Drought	biomass	F3 vs F4	-10.0901	-37.6075	non-sig
Ler-0	Drought	biomass	F3 vs F4	4.9234	25.6749	non-sig
Olympia-2	Drought	biomass	F3 vs F4	18.7305	24.3389	non-sig
Sap-0	Drought	biomass	F3 vs F4	37.9974	-16.7221	non-sig
Tol-0	Drought	biomass	F3 vs F4	-6.55223	1.6522	non-sig
TRE-1	Drought	biomass	F3 vs F4	-9.02471	57.8082	non-sig
Tri-0	Drought	biomass	F3 vs F4	-8.78268	34.7214	non-sig
Ws-2	Drought	biomass	F3 vs F4	37.6202	12.3353	non-sig
aaCol-0	Salt1	biomass	F3 vs F4	23.1313	10.3411	non-sig
Abd-0	Salt1	biomass	F3 vs F4	70.1928	57.5097	non-sig
Ang-0	Salt1	biomass	F3 vs F4	-63.2461	-74.2352	non-sig
Dja-1	Salt1	biomass	F3 vs F4	1.81832	14.7868	non-sig
En-1	Salt1	biomass	F3 vs F4	37.479	-15.0021	non-sig
Fei-0	Salt1	biomass	F3 vs F4	-6.98477	10.2655	non-sig
Kar-1	Salt1	biomass	F3 vs F4	35.0002	13.2043	non-sig
Ler-0	Salt1	biomass	F3 vs F4	-0.315157	11.2637	non-sig
Olympia-2	Salt1	biomass	F3 vs F4	8.50219	9.19191	non-sig
Sap-0	Salt1	biomass	F3 vs F4	14.112	-14.1241	non-sig
Tol-0	Salt1	biomass	F3 vs F4	-21.1613	44.4551	non-sig
TRE-1	Salt1	biomass	F3 vs F4	-77.2949	97.901	sig
Tri-0	Salt1	biomass	F3 vs F4	-113.706	-8.54966	sig
Ws-2	Salt1	biomass	F3 vs F4	52.8485	-0.788006	non-sig
aaCol-0	Salt2	biomass	F3 vs F4	-28.1244	0.414078	non-sig
Ang-0	Salt2	biomass	F3 vs F4	-12.516	-69.1684	sig
En-1	Salt2	biomass	F3 vs F4	43.081	15.2603	non-sig
Fei-0	Salt2	biomass	F3 vs F4	-90.9891	-1.59565	non-sig
Kar-1	Salt2	biomass	F3 vs F4	-2.0905	-23.5424	non-sig
Olympia-2	Salt2	biomass	F3 vs F4	-11.3223	-6.92728	non-sig
Sap-0	Salt2	biomass	F3 vs F4	90.0128	32.1761	non-sig
Tol-0	Salt2	biomass	F3 vs F4	-11.0987	-32.4442	non-sig
TRE-1	Salt2	biomass	F3 vs F4	-393.053	-216.422	sig
Tri-0	Salt2	biomass	F3 vs F4	1.60049	-25.1732	non-sig
Ws-2	Salt2	biomass	F3 vs F4	56.4168	40.4048	non-sig
aaCol-0	Cd1	biomass	F3 vs F4	-3.47755	1.43914	non-sig
Abd-0	Cd1	biomass	F3 vs F4	1.33705	84.4539	sig
Ang-0	Cd1	biomass	F3 vs F4	50.7236	-49.551	non-sig
Dja-1	Cd1	biomass	F3 vs F4	17.4311	10.8043	non-sig
En-1	Cd1	biomass	F3 vs F4	2.45653	-26.3573	non-sig
Fei-0	Cd1	biomass	F3 vs F4	-94.8955	32.5115	sig
Kar-1	Cd1	biomass	F3 vs F4	-9.59978	55.6801	non-sig
Ler-0	Cd1	biomass	F3 vs F4	-6.70915	3.15136	non-sig
Olympia-2	Cd1	biomass	F3 vs F4	-13.5311	-20.536	non-sig
Sap-0	Cd1	biomass	F3 vs F4	-64.2674	4.24217	non-sig
Tol-0	Cd1	biomass	F3 vs F4	-35.9605	26.034	non-sig
TRE-1	Cd1	biomass	F3 vs F4	-15.0541	-46.8464	non-sig
Tri-0	Cd1	biomass	F3 vs F4	-85.7087	-41.2341	sig
Ws-2	Cd1	biomass	F3 vs F4	2.01961	-9.70901	non-sig
aaCol-0	Cd2	biomass	F3 vs F4	47.7528	-23.9129	non-sig
Abd-0	Cd2	biomass	F3 vs F4	-173.325	-176.858	sig
Ang-0	Cd2	biomass	F3 vs F4	-4.68825	-46.6645	non-sig
Dja-1	Cd2	biomass	F3 vs F4	8.99253	87.8999	sig
En-1	Cd2	biomass	F3 vs F4	22.6075	-48.3002	non-sig
Fei-0	Cd2	biomass	F3 vs F4	-39.1165	70.326	non-sig
Kar-1	Cd2	biomass	F3 vs F4	-20.4225	-16.2204	non-sig
Ler-0	Cd2	biomass	F3 vs F4	12.1056	29.4222	non-sig
Olympia-2	Cd2	biomass	F3 vs F4	14.286	-10.4328	non-sig
Tol-0	Cd2	biomass	F3 vs F4	-55.257	16.026	non-sig
TRE-1	Cd2	biomass	F3 vs F4	-41.5062	-29.4886	non-sig
Tri-0	Cd2	biomass	F3 vs F4	44.0699	27.2614	non-sig
Ws-2	Cd2	biomass	F3 vs F4	82.0666	14.3544	non-sig
aaCol-0	Nutrient1	biomass	F3 vs F4	122.345	-30.2367	sig
Abd-0	Nutrient1	biomass	F3 vs F4	-69.2555	25.4524	non-sig
Ang-0	Nutrient1	biomass	F3 vs F4	-31.376	-6.33623	non-sig
Dja-1	Nutrient1	biomass	F3 vs F4	11.6537	16.7011	non-sig
En-1	Nutrient1	biomass	F3 vs F4	70.9165	-41.0561	non-sig
Fei-0	Nutrient1	biomass	F3 vs F4	-8.25966	-65.8402	non-sig
Kar-1	Nutrient1	biomass	F3 vs F4	-0.945994	-3.67685	non-sig
Ler-0	Nutrient1	biomass	F3 vs F4	-53.4879	21.6413	non-sig
Olympia-2	Nutrient1	biomass	F3 vs F4	9.74242	-14.4393	non-sig
Sap-0	Nutrient1	biomass	F3 vs F4	20.0153	35.0134	non-sig
Tol-0	Nutrient1	biomass	F3 vs F4	-27.7772	-37.2111	non-sig
TRE-1	Nutrient1	biomass	F3 vs F4	5.50969	-56.0825	non-sig
Tri-0	Nutrient1	biomass	F3 vs F4	-113.507	83.2132	sig
Ws-2	Nutrient1	biomass	F3 vs F4	68.2053	-3.07471	non-sig
aaCol-0	Nutrient2	biomass	F3 vs F4	23.3983	-1.68991	non-sig
Abd-0	Nutrient2	biomass	F3 vs F4	-5.34626	-66.9175	non-sig
Ang-0	Nutrient2	biomass	F3 vs F4	-42.6541	-75.5386	sig
Dja-1	Nutrient2	biomass	F3 vs F4	-25.0197	-30.2903	non-sig
En-1	Nutrient2	biomass	F3 vs F4	-1.17671	-16.7415	non-sig
Fei-0	Nutrient2	biomass	F3 vs F4	45.881	1.54806	non-sig
Kar-1	Nutrient2	biomass	F3 vs F4	1.5545	-7.42477	non-sig
Ler-0	Nutrient2	biomass	F3 vs F4	-24.2947	6.42531	non-sig
Olympia-2	Nutrient2	biomass	F3 vs F4	22.7623	-5.23804	non-sig
Sap-0	Nutrient2	biomass	F3 vs F4	4.95721	65.001	sig
Tol-0	Nutrient2	biomass	F3 vs F4	-75.2233	8.4068	non-sig
TRE-1	Nutrient2	biomass	F3 vs F4	-8.82204	-34.3565	non-sig
Tri-0	Nutrient2	biomass	F3 vs F4	-73.5601	-107.285	sig
Ws-2	Nutrient2	biomass	F3 vs F4	59.9661	-10.3299	non-sig
aaCol-0	Leaf	biomass	F3 vs F4	127.402	-11.3243	sig
Ang-0	Leaf	biomass	F3 vs F4	-72.787	-86.6172	sig
Dja-1	Leaf	biomass	F3 vs F4	63.9315	1.06792	non-sig
En-1	Leaf	biomass	F3 vs F4	44.2374	22.452	non-sig
Fei-0	Leaf	biomass	F3 vs F4	10.596	65.9012	non-sig
Kar-1	Leaf	biomass	F3 vs F4	8.28393	51.3858	non-sig
Ler-0	Leaf	biomass	F3 vs F4	12.8673	21.1732	non-sig
Olympia-2	Leaf	biomass	F3 vs F4	-23.207	19.8958	non-sig
Sap-0	Leaf	biomass	F3 vs F4	44.7321	78.5527	sig
Tol-0	Leaf	biomass	F3 vs F4	-8.68374	18.737	non-sig
TRE-1	Leaf	biomass	F3 vs F4	-128.804	-43.0736	sig
Tri-0	Leaf	biomass	F3 vs F4	10.0702	15.9797	non-sig
Ws-2	Leaf	biomass	F3 vs F4	71.826	6.52923	non-sig
aaCol-0	JA	biomass	F3 vs F4	34.7891	-28.2698	non-sig
Abd-0	JA	biomass	F3 vs F4	117.866	170.038	sig
Ang-0	JA	biomass	F3 vs F4	58.158	-28.2838	non-sig
Dja-1	JA	biomass	F3 vs F4	-42.8142	-31.9059	non-sig
En-1	JA	biomass	F3 vs F4	12.6161	-26.353	non-sig
Fei-0	JA	biomass	F3 vs F4	39.9183	-76.1192	non-sig
Kar-1	JA	biomass	F3 vs F4	-18.3891	34.1991	non-sig
Ler-0	JA	biomass	F3 vs F4	19.3986	-15.7758	non-sig
Olympia-2	JA	biomass	F3 vs F4	-20.1677	-47.3014	non-sig
Sap-0	JA	biomass	F3 vs F4	57.6495	7.74841	non-sig
Tol-0	JA	biomass	F3 vs F4	78.1337	0.391677	non-sig
TRE-1	JA	biomass	F3 vs F4	-36.6223	97.25	sig
Tri-0	JA	biomass	F3 vs F4	-20.8122	-18.742	non-sig
Ws-2	JA	biomass	F3 vs F4	21.8968	-8.9424	non-sig
aaCol-0	Drought	fruit	F3 vs F4	15.9928	-0.715556	non-sig
Abd-0	Drought	fruit	F3 vs F4	16.383	-11.085	non-sig
Ang-0	Drought	fruit	F3 vs F4	10.164	-15.3696	non-sig
Dja-1	Drought	fruit	F3 vs F4	-36.7932	-31.8265	non-sig
En-1	Drought	fruit	F3 vs F4	0.93689	3.38668	non-sig
Fei-0	Drought	fruit	F3 vs F4	-3.52564	-25.2108	non-sig
Kar-1	Drought	fruit	F3 vs F4	6.67632	-40.4543	sig
Ler-0	Drought	fruit	F3 vs F4	29.2308	54.7397	sig
Olympia-2	Drought	fruit	F3 vs F4	-4.2634	43.8621	sig
Sap-0	Drought	fruit	F3 vs F4	2.42099	-13.7459	non-sig
Tol-0	Drought	fruit	F3 vs F4	6.94861	14.5906	non-sig
TRE-1	Drought	fruit	F3 vs F4	24.7218	-12.5592	non-sig
Tri-0	Drought	fruit	F3 vs F4	-10.3889	16.7908	non-sig
Ws-2	Drought	fruit	F3 vs F4	47.297	6.42347	sig
aaCol-0	Salt1	fruit	F3 vs F4	19.0153	19.948	non-sig
Abd-0	Salt1	fruit	F3 vs F4	12.3509	3.89564	non-sig
Ang-0	Salt1	fruit	F3 vs F4	-33.301	-29.0051	non-sig
Dja-1	Salt1	fruit	F3 vs F4	-5.83595	5.55408	non-sig
En-1	Salt1	fruit	F3 vs F4	-5.90436	17.6004	non-sig
Fei-0	Salt1	fruit	F3 vs F4	-4.78361	-26.213	non-sig
Kar-1	Salt1	fruit	F3 vs F4	-10.0799	-16.4389	non-sig
Ler-0	Salt1	fruit	F3 vs F4	23.3055	33.5536	non-sig
Olympia-2	Salt1	fruit	F3 vs F4	15.6764	-18.1974	non-sig
Sap-0	Salt1	fruit	F3 vs F4	5.38438	0.0895137	non-sig
Tol-0	Salt1	fruit	F3 vs F4	10.3098	11.1756	non-sig
TRE-1	Salt1	fruit	F3 vs F4	-4.75249	11.1342	non-sig
Tri-0	Salt1	fruit	F3 vs F4	-9.77095	-5.99535	non-sig
Ws-2	Salt1	fruit	F3 vs F4	48.148	19.6653	non-sig
aaCol-0	Salt2	fruit	F3 vs F4	21.4995	1.16195	non-sig
Ang-0	Salt2	fruit	F3 vs F4	-10.034	-41.9856	sig
En-1	Salt2	fruit	F3 vs F4	-23.695	2.11327	non-sig
Fei-0	Salt2	fruit	F3 vs F4	-25.8236	-40.6666	sig
Kar-1	Salt2	fruit	F3 vs F4	0.502074	-3.53088	non-sig
Olympia-2	Salt2	fruit	F3 vs F4	-11.4918	18.176	non-sig
Sap-0	Salt2	fruit	F3 vs F4	18.9338	-10.5251	non-sig
Tol-0	Salt2	fruit	F3 vs F4	16.4337	9.7009	non-sig
TRE-1	Salt2	fruit	F3 vs F4	-2.52406	45.6736	sig
Tri-0	Salt2	fruit	F3 vs F4	15.9541	12.7206	non-sig
Ws-2	Salt2	fruit	F3 vs F4	17.5505	26.0293	non-sig
aaCol-0	Cd1	fruit	F3 vs F4	5.11805	-10.5058	non-sig
Abd-0	Cd1	fruit	F3 vs F4	15.86	11.991	non-sig
Ang-0	Cd1	fruit	F3 vs F4	34.1317	-9.40703	non-sig
Dja-1	Cd1	fruit	F3 vs F4	0.672696	27.5507	non-sig
En-1	Cd1	fruit	F3 vs F4	-29.0074	-30.3176	non-sig
Fei-0	Cd1	fruit	F3 vs F4	-11.6343	-22.6313	non-sig
Kar-1	Cd1	fruit	F3 vs F4	14.0366	23.0913	non-sig
Ler-0	Cd1	fruit	F3 vs F4	-13.4411	32.0082	non-sig
Olympia-2	Cd1	fruit	F3 vs F4	-59.0434	-27.872	sig
Sap-0	Cd1	fruit	F3 vs F4	-26.6696	-8.36021	non-sig
Tol-0	Cd1	fruit	F3 vs F4	-2.52052	6.85535	non-sig
TRE-1	Cd1	fruit	F3 vs F4	-34.0018	-22.9608	non-sig
Tri-0	Cd1	fruit	F3 vs F4	32.9399	10.3219	non-sig
Ws-2	Cd1	fruit	F3 vs F4	7.39506	-3.82073	non-sig
aaCol-0	Cd2	fruit	F3 vs F4	35.2298	0.328081	non-sig
Abd-0	Cd2	fruit	F3 vs F4	4.78088	5.32677	non-sig
Ang-0	Cd2	fruit	F3 vs F4	-12.4934	-34.1707	non-sig
Dja-1	Cd2	fruit	F3 vs F4	-35.5206	16.7973	non-sig
En-1	Cd2	fruit	F3 vs F4	8.54945	-42.3427	sig
Fei-0	Cd2	fruit	F3 vs F4	-23.1866	-50.9449	sig
Kar-1	Cd2	fruit	F3 vs F4	-5.99856	-20.5842	non-sig
Ler-0	Cd2	fruit	F3 vs F4	28.7151	37.3469	non-sig
Olympia-2	Cd2	fruit	F3 vs F4	4.67834	6.03535	non-sig
Tol-0	Cd2	fruit	F3 vs F4	-5.92771	10.4022	non-sig
TRE-1	Cd2	fruit	F3 vs F4	-26.571	-0.823017	non-sig
Tri-0	Cd2	fruit	F3 vs F4	-19.3076	22.274	non-sig
Ws-2	Cd2	fruit	F3 vs F4	56.7038	41.9094	sig
aaCol-0	Nutrient1	fruit	F3 vs F4	54.1672	-7.74293	sig
Abd-0	Nutrient1	fruit	F3 vs F4	6.13033	-51.719	sig
Ang-0	Nutrient1	fruit	F3 vs F4	-8.0355	-8.08938	non-sig
Dja-1	Nutrient1	fruit	F3 vs F4	-16.5532	-4.99538	non-sig
En-1	Nutrient1	fruit	F3 vs F4	4.40335	-0.775509	non-sig
Fei-0	Nutrient1	fruit	F3 vs F4	-10.0352	-32.3813	non-sig
Kar-1	Nutrient1	fruit	F3 vs F4	5.19264	-3.65497	non-sig
Ler-0	Nutrient1	fruit	F3 vs F4	-10.219	32.8045	non-sig
Olympia-2	Nutrient1	fruit	F3 vs F4	24.9875	5.06481	non-sig
Sap-0	Nutrient1	fruit	F3 vs F4	-46.199	-12.8526	sig
Tol-0	Nutrient1	fruit	F3 vs F4	-1.48404	9.79496	non-sig
TRE-1	Nutrient1	fruit	F3 vs F4	-18.8212	12.6975	non-sig
Tri-0	Nutrient1	fruit	F3 vs F4	-37.2471	14.2698	non-sig
Ws-2	Nutrient1	fruit	F3 vs F4	-0.178159	3.27463	non-sig
aaCol-0	Nutrient2	fruit	F3 vs F4	3.27978	-8.10884	non-sig
Abd-0	Nutrient2	fruit	F3 vs F4	16.1329	13.51	non-sig
Ang-0	Nutrient2	fruit	F3 vs F4	-1.20232	-20.0528	non-sig
Dja-1	Nutrient2	fruit	F3 vs F4	-14.6087	46.9225	sig
En-1	Nutrient2	fruit	F3 vs F4	-24.2142	-4.46742	non-sig
Fei-0	Nutrient2	fruit	F3 vs F4	-28.0663	-39.5459	non-sig
Kar-1	Nutrient2	fruit	F3 vs F4	5.31786	-7.72211	non-sig
Ler-0	Nutrient2	fruit	F3 vs F4	19.2613	29.0931	non-sig
Olympia-2	Nutrient2	fruit	F3 vs F4	-28.4821	-5.04515	non-sig
Sap-0	Nutrient2	fruit	F3 vs F4	-34.4552	-1.91423	non-sig
Tol-0	Nutrient2	fruit	F3 vs F4	-1.79887	13.853	non-sig
TRE-1	Nutrient2	fruit	F3 vs F4	-25.7413	-21.518	non-sig
Tri-0	Nutrient2	fruit	F3 vs F4	36.1012	23.1429	non-sig
Ws-2	Nutrient2	fruit	F3 vs F4	-0.68387	-16.0594	non-sig
aaCol-0	Leaf	fruit	F3 vs F4	45.5639	2.65626	non-sig
Ang-0	Leaf	fruit	F3 vs F4	-17.6536	-24.3487	non-sig
Dja-1	Leaf	fruit	F3 vs F4	7.40039	21.5127	non-sig
En-1	Leaf	fruit	F3 vs F4	8.6184	15.372	non-sig
Fei-0	Leaf	fruit	F3 vs F4	28.8525	-17.5199	non-sig
Kar-1	Leaf	fruit	F3 vs F4	-10.6512	-25.6216	non-sig
Ler-0	Leaf	fruit	F3 vs F4	24.8509	43.8096	sig
Olympia-2	Leaf	fruit	F3 vs F4	-44.2984	-31.2161	non-sig
Sap-0	Leaf	fruit	F3 vs F4	-36.5859	22.78	non-sig
Tol-0	Leaf	fruit	F3 vs F4	9.1903	15.9428	non-sig
TRE-1	Leaf	fruit	F3 vs F4	-22.3153	8.20871	non-sig
Tri-0	Leaf	fruit	F3 vs F4	2.92588	3.47	non-sig
Ws-2	Leaf	fruit	F3 vs F4	44.5372	45.5992	sig
aaCol-0	JA	fruit	F3 vs F4	16.169	-13.3249	non-sig
Abd-0	JA	fruit	F3 vs F4	25.6619	4.52457	non-sig
Ang-0	JA	fruit	F3 vs F4	0.635565	-16.3883	non-sig
Dja-1	JA	fruit	F3 vs F4	-39.6287	-19.4517	non-sig
En-1	JA	fruit	F3 vs F4	-29.2312	9.97392	non-sig
Fei-0	JA	fruit	F3 vs F4	-32.4047	29.0343	non-sig
Kar-1	JA	fruit	F3 vs F4	16.9903	-33.6155	non-sig
Ler-0	JA	fruit	F3 vs F4	-12.1958	-35.5861	non-sig
Olympia-2	JA	fruit	F3 vs F4	9.29983	14.1891	non-sig
Sap-0	JA	fruit	F3 vs F4	19.5802	9.82017	non-sig
Tol-0	JA	fruit	F3 vs F4	8.84429	-12.5819	non-sig
TRE-1	JA	fruit	F3 vs F4	-42.4498	5.33333	non-sig
Tri-0	JA	fruit	F3 vs F4	0.48614	24.3392	non-sig
Ws-2	JA	fruit	F3 vs F4	8.09496	-41.2929	non-sig

## Sheet: Fig.3e 
Fig 3e The effect sizes between tests
Trait	r	P	Label
biomass	0.312693	3.12856e-05	***
diam	0.215957	0.00455624	**
flt	0.423401	7.93671e-09	***
fruit	0.0662034	0.389615
height	0.526707	1.3654e-13	***
Ecotype	Treat	Trait	Generation	Effect sizes in Test II	Effect sizes in Test I	Label
aaCol-0	Drought	flt	F1	1.40445	-0.4865	non-sig
Abd-0	Drought	flt	F1	14.7555	-8.09371	sig
Ang-0	Drought	flt	F1	4.21583	-2.76379	non-sig
Dja-1	Drought	flt	F1	-3.09248	-2.6607	non-sig
Ler-0	Drought	flt	F1	-3.49549	-1.33628	non-sig
Sap-0	Drought	flt	F1	-18.4665	4.42581	sig
Tol-0	Drought	flt	F1	-8.34301	-1.84089	non-sig
TRE-1	Drought	flt	F1	1.15902	13.4939	sig
Tri-0	Drought	flt	F1	2.73902	1.77056	non-sig
aaCol-0	Drought	flt	F2	1.76473	0.0227094	non-sig
Abd-0	Drought	flt	F2	-2.93516	-0.290988	non-sig
Ang-0	Drought	flt	F2	3.56979	3.57793	non-sig
Dja-1	Drought	flt	F2	-0.922815	-0.877579	non-sig
Fei-0	Drought	flt	F2	4.70387	1.90801	non-sig
Ler-0	Drought	flt	F2	0.937442	-0.837087	non-sig
Sap-0	Drought	flt	F2	1.89176	2.82055	non-sig
Tol-0	Drought	flt	F2	-3.18319	2.92845	non-sig
TRE-1	Drought	flt	F2	10.3786	1.24461	sig
Tri-0	Drought	flt	F2	8.07251	2.62291	sig
aaCol-0	Drought	flt	F3	1.297	-0.102656	non-sig
Abd-0	Drought	flt	F3	-4.36151	-0.0848089	non-sig
Ang-0	Drought	flt	F3	9.77155	-0.879741	sig
Dja-1	Drought	flt	F3	5.43974	-1.24162	non-sig
Fei-0	Drought	flt	F3	14.0232	-3.20135	sig
Ler-0	Drought	flt	F3	-1.1674	-0.0842452	non-sig
Sap-0	Drought	flt	F3	-4.51843	5.51527	sig
Tol-0	Drought	flt	F3	-2.15631	-2.40508	non-sig
TRE-1	Drought	flt	F3	2.82105	-4.08337	non-sig
Tri-0	Drought	flt	F3	-6.58575	-0.106008	non-sig
aaCol-0	Drought	flt	F4	0.728013	0.0520747	non-sig
Abd-0	Drought	flt	F4	10.4252	-7.69173	non-sig
Ang-0	Drought	flt	F4	8.89222	3.64182	sig
Dja-1	Drought	flt	F4	-3.40119	0.15359	non-sig
Fei-0	Drought	flt	F4	-2.57345	2.39276	non-sig
Ler-0	Drought	flt	F4	-0.71903	-1.25127	non-sig
Sap-0	Drought	flt	F4	11.5217	7.7204	sig
Tol-0	Drought	flt	F4	-2.22374	-0.484077	non-sig
TRE-1	Drought	flt	F4	10.3358	7.11672	sig
Tri-0	Drought	flt	F4	0.120779	1.3191	non-sig
aaCol-0	Salt1	flt	F1	5.14916	-0.720333	non-sig
Abd-0	Salt1	flt	F1	-3.87529	-8.58785	sig
Ang-0	Salt1	flt	F1	-1.61525	1.75566	non-sig
Dja-1	Salt1	flt	F1	-0.630709	1.39016	non-sig
Sap-0	Salt1	flt	F1	-13.018	10.029	sig
Tol-0	Salt1	flt	F1	-6.42225	-0.368638	non-sig
TRE-1	Salt1	flt	F1	-3.74238	-4.46665	non-sig
aaCol-0	Salt1	flt	F2	3.4269	0.306196	non-sig
Abd-0	Salt1	flt	F2	-0.959268	-2.51455	non-sig
Ang-0	Salt1	flt	F2	-2.09824	0.397285	non-sig
Dja-1	Salt1	flt	F2	-2.83312	-1.87186	non-sig
Fei-0	Salt1	flt	F2	7.31086	-1.42187	sig
Ler-0	Salt1	flt	F2	0.191708	0.317516	non-sig
Sap-0	Salt1	flt	F2	5.50262	4.334	sig
Tol-0	Salt1	flt	F2	-4.79134	0.151138	non-sig
TRE-1	Salt1	flt	F2	1.18209	-3.19021	non-sig
Tri-0	Salt1	flt	F2	0.52177	1.65365	non-sig
aaCol-0	Salt1	flt	F3	2.72694	1.08576	non-sig
Abd-0	Salt1	flt	F3	5.6836	0.489282	non-sig
Ang-0	Salt1	flt	F3	7.62744	-2.14427	non-sig
Dja-1	Salt1	flt	F3	0.0996465	0.986245	non-sig
Fei-0	Salt1	flt	F3	3.01432	-0.992575	non-sig
Ler-0	Salt1	flt	F3	-0.399858	-0.370182	non-sig
Sap-0	Salt1	flt	F3	-0.328117	4.30661	non-sig
Tol-0	Salt1	flt	F3	3.58952	0.600312	non-sig
TRE-1	Salt1	flt	F3	0.108586	-2.02167	non-sig
Tri-0	Salt1	flt	F3	-3.518	-3.08946	non-sig
aaCol-0	Salt1	flt	F4	3.3663	-1.79619	non-sig
Abd-0	Salt1	flt	F4	8.2408	4.88661	non-sig
Ang-0	Salt1	flt	F4	5.0812	0.171538	non-sig
Dja-1	Salt1	flt	F4	-1.23701	1.26537	non-sig
Fei-0	Salt1	flt	F4	0.135756	5.6138	non-sig
Ler-0	Salt1	flt	F4	-0.598971	0.515791	non-sig
Sap-0	Salt1	flt	F4	13.269	5.72877	sig
Tol-0	Salt1	flt	F4	-4.44919	0.584915	non-sig
TRE-1	Salt1	flt	F4	11.9383	-5.23335	sig
Tri-0	Salt1	flt	F4	-2.62045	2.2017	non-sig
aaCol-0	Salt2	flt	F1	3.76764	-0.705324	non-sig
Fei-0	Salt2	flt	F1	5.77315	-12.8602	sig
aaCol-0	Salt2	flt	F2	5.28225	0.319652	non-sig
Ang-0	Salt2	flt	F2	3.17281	0.0933744	non-sig
Fei-0	Salt2	flt	F2	5.53885	3.40759	non-sig
Sap-0	Salt2	flt	F2	5.8758	8.47171	sig
Tol-0	Salt2	flt	F2	-1.01924	2.31065	non-sig
TRE-1	Salt2	flt	F2	-9.42277	-12.6698	sig
Tri-0	Salt2	flt	F2	2.38336	0.745773	non-sig
aaCol-0	Salt2	flt	F3	-2.55672	-1.32098	non-sig
Ang-0	Salt2	flt	F3	-0.730336	0.918153	non-sig
Fei-0	Salt2	flt	F3	5.89471	-4.01388	non-sig
Sap-0	Salt2	flt	F3	7.76975	16.4079	sig
Tol-0	Salt2	flt	F3	-2.76394	-2.43819	non-sig
TRE-1	Salt2	flt	F3	-27.2914	-25.0053	sig
Tri-0	Salt2	flt	F3	-2.71817	-4.7889	sig
aaCol-0	Salt2	flt	F4	0.796242	-0.672566	non-sig
Ang-0	Salt2	flt	F4	9.14401	6.26649	sig
Fei-0	Salt2	flt	F4	3.39818	11.6026	sig
Sap-0	Salt2	flt	F4	23.2368	12.6956	sig
Tol-0	Salt2	flt	F4	-6.13458	-3.63546	non-sig
TRE-1	Salt2	flt	F4	-17.1915	-34.9041	sig
Tri-0	Salt2	flt	F4	-7.85843	-3.29838	non-sig
Abd-0	Cd1	flt	F1	7.63188	1.9162	non-sig
Ang-0	Cd1	flt	F1	3.41732	5.81182	non-sig
Dja-1	Cd1	flt	F1	1.51234	1.00927	non-sig
Fei-0	Cd1	flt	F1	-4.21556	-4.44606	non-sig
Ler-0	Cd1	flt	F1	-0.425185	0.0785805	non-sig
Tol-0	Cd1	flt	F1	-2.99126	2.91878	non-sig
TRE-1	Cd1	flt	F1	-8.76193	-4.85573	sig
Tri-0	Cd1	flt	F1	3.56833	-2.59572	non-sig
aaCol-0	Cd1	flt	F2	1.93744	-0.25593	non-sig
Abd-0	Cd1	flt	F2	1.36969	0.716807	non-sig
Ang-0	Cd1	flt	F2	1.77489	-0.021502	non-sig
Dja-1	Cd1	flt	F2	-5.49831	-3.96483	non-sig
Fei-0	Cd1	flt	F2	8.65067	0.796742	sig
Ler-0	Cd1	flt	F2	0.972384	1.26165	non-sig
Sap-0	Cd1	flt	F2	1.11051	0.103025	non-sig
Tol-0	Cd1	flt	F2	-1.01978	1.55805	non-sig
TRE-1	Cd1	flt	F2	1.31565	-3.10279	non-sig
Tri-0	Cd1	flt	F2	0.960978	-3.12801	non-sig
aaCol-0	Cd1	flt	F3	-1.40284	0.997514	non-sig
Abd-0	Cd1	flt	F3	4.64174	-1.11999	non-sig
Ang-0	Cd1	flt	F3	5.75575	3.41249	non-sig
Dja-1	Cd1	flt	F3	0.0839459	1.60073	non-sig
Fei-0	Cd1	flt	F3	6.52079	-3.2461	non-sig
Ler-0	Cd1	flt	F3	-1.00419	0.492849	non-sig
Sap-0	Cd1	flt	F3	-1.28671	0.498648	non-sig
Tol-0	Cd1	flt	F3	-5.88691	0.543455	non-sig
TRE-1	Cd1	flt	F3	3.74262	2.31302	non-sig
Tri-0	Cd1	flt	F3	0.00515696	-1.22095	non-sig
aaCol-0	Cd1	flt	F4	3.00691	-0.29508	non-sig
Abd-0	Cd1	flt	F4	17.5528	0.505091	sig
Ang-0	Cd1	flt	F4	3.09759	8.45654	sig
Dja-1	Cd1	flt	F4	1.70197	1.27167	non-sig
Fei-0	Cd1	flt	F4	3.7557	-2.08847	non-sig
Ler-0	Cd1	flt	F4	-2.64987	-0.534856	non-sig
Sap-0	Cd1	flt	F4	7.9198	5.86106	sig
Tol-0	Cd1	flt	F4	-7.86455	-3.38249	sig
TRE-1	Cd1	flt	F4	8.42792	14.3434	sig
Tri-0	Cd1	flt	F4	-6.23739	-0.794425	non-sig
aaCol-0	Cd2	flt	F1	3.22143	-3.48728	non-sig
Abd-0	Cd2	flt	F1	4.57845	-15.8493	sig
Ang-0	Cd2	flt	F1	2.18951	-1.824	non-sig
Fei-0	Cd2	flt	F1	1.10336	-11.256	sig
Ler-0	Cd2	flt	F1	-0.190775	1.5102	non-sig
Tol-0	Cd2	flt	F1	-0.555347	-1.57011	non-sig
TRE-1	Cd2	flt	F1	10.7533	30.4236	sig
aaCol-0	Cd2	flt	F2	1.90585	0.2183	non-sig
Abd-0	Cd2	flt	F2	-7.7266	-11.3199	sig
Ang-0	Cd2	flt	F2	9.64554	1.10915	sig
Dja-1	Cd2	flt	F2	-2.14289	1.10514	non-sig
Fei-0	Cd2	flt	F2	-0.377211	-2.38743	non-sig
Ler-0	Cd2	flt	F2	-1.48731	-0.742139	non-sig
Tol-0	Cd2	flt	F2	-2.99951	2.58763	non-sig
TRE-1	Cd2	flt	F2	4.00655	3.95854	non-sig
Tri-0	Cd2	flt	F2	4.49785	0.0596954	non-sig
aaCol-0	Cd2	flt	F3	-2.85134	1.42383	non-sig
Abd-0	Cd2	flt	F3	-11.6379	-15.5525	sig
Ang-0	Cd2	flt	F3	13.3655	1.35042	sig
Dja-1	Cd2	flt	F3	6.13189	-0.510925	non-sig
Fei-0	Cd2	flt	F3	4.19512	-0.858246	non-sig
Ler-0	Cd2	flt	F3	2.06054	-0.669124	non-sig
Tol-0	Cd2	flt	F3	-6.93983	-1.43262	non-sig
TRE-1	Cd2	flt	F3	5.85618	0.404012	non-sig
Tri-0	Cd2	flt	F3	0.379718	0.749637	non-sig
aaCol-0	Cd2	flt	F4	-1.67707	0.511406	non-sig
Abd-0	Cd2	flt	F4	-6.58867	-25.3981	sig
Ang-0	Cd2	flt	F4	2.87798	4.3177	non-sig
Dja-1	Cd2	flt	F4	4.7305	5.17106	non-sig
Fei-0	Cd2	flt	F4	1.11528	0.0451611	non-sig
Ler-0	Cd2	flt	F4	0.762734	1.96451	non-sig
Tol-0	Cd2	flt	F4	-1.92504	2.37603	non-sig
TRE-1	Cd2	flt	F4	5.82609	-8.26438	sig
Tri-0	Cd2	flt	F4	-3.10742	0.239422	non-sig
aaCol-0	Drought	height	F1	-0.195716	0.459768	non-sig
Abd-0	Drought	height	F1	-2.7821	2.19884	non-sig
Ang-0	Drought	height	F1	0.312208	-4.97841	sig
Dja-1	Drought	height	F1	-1.56538	-1.58965	non-sig
Ler-0	Drought	height	F1	6.17765	4.91578	non-sig
Sap-0	Drought	height	F1	-0.845096	-1.54742	non-sig
Tol-0	Drought	height	F1	-0.783452	4.79308	non-sig
TRE-1	Drought	height	F1	-2.19082	-5.64495	sig
Tri-0	Drought	height	F1	-2.41526	2.94986	non-sig
aaCol-0	Drought	height	F2	7.47406	0.650528	non-sig
Abd-0	Drought	height	F2	-0.636428	-0.103317	non-sig
Ang-0	Drought	height	F2	-0.693636	-1.30912	non-sig
Dja-1	Drought	height	F2	2.50306	1.71917	non-sig
Fei-0	Drought	height	F2	4.37826	1.5801	non-sig
Ler-0	Drought	height	F2	2.05699	2.59135	non-sig
Sap-0	Drought	height	F2	7.15095	1.58083	non-sig
Tol-0	Drought	height	F2	2.00189	1.98712	non-sig
TRE-1	Drought	height	F2	-5.10925	-8.90076	sig
Tri-0	Drought	height	F2	8.56651	0.0532572	sig
aaCol-0	Drought	height	F3	1.77263	2.80471	non-sig
Abd-0	Drought	height	F3	-1.7812	0.387096	non-sig
Ang-0	Drought	height	F3	1.96037	4.72433	sig
Dja-1	Drought	height	F3	-2.992	4.42922	sig
Fei-0	Drought	height	F3	-1.54356	-5.15054	sig
Ler-0	Drought	height	F3	3.78656	3.92226	non-sig
Sap-0	Drought	height	F3	1.16874	-0.443918	non-sig
Tol-0	Drought	height	F3	5.26385	2.71878	non-sig
TRE-1	Drought	height	F3	-11.3123	-1.51099	sig
Tri-0	Drought	height	F3	-2.57314	-1.37954	non-sig
aaCol-0	Drought	height	F4	-2.98044	0.726925	non-sig
Abd-0	Drought	height	F4	-5.5888	-1.43267	non-sig
Ang-0	Drought	height	F4	-6.59522	-0.57044	non-sig
Dja-1	Drought	height	F4	8.44604	7.36617	sig
Fei-0	Drought	height	F4	0.803002	-4.27541	non-sig
Ler-0	Drought	height	F4	4.44769	5.6537	sig
Sap-0	Drought	height	F4	2.76605	0.791013	non-sig
Tol-0	Drought	height	F4	6.67582	1.99279	non-sig
TRE-1	Drought	height	F4	-7.09193	-8.52925	sig
Tri-0	Drought	height	F4	-1.65705	-3.89506	non-sig
aaCol-0	Salt1	height	F1	-0.215376	1.97192	non-sig
Abd-0	Salt1	height	F1	-1.24421	3.14521	non-sig
Ang-0	Salt1	height	F1	3.69017	-4.83784	non-sig
Dja-1	Salt1	height	F1	-1.70455	0.513379	non-sig
Sap-0	Salt1	height	F1	12.0664	-0.0471131	sig
Tol-0	Salt1	height	F1	1.0067	-1.7831	non-sig
TRE-1	Salt1	height	F1	-1.1233	-11.4164	sig
aaCol-0	Salt1	height	F2	-0.631777	2.59239	non-sig
Abd-0	Salt1	height	F2	1.02724	-1.17517	non-sig
Ang-0	Salt1	height	F2	4.9047	-2.19023	non-sig
Dja-1	Salt1	height	F2	-0.503513	1.93916	non-sig
Fei-0	Salt1	height	F2	-4.33747	-4.46102	non-sig
Ler-0	Salt1	height	F2	2.32139	1.06233	non-sig
Sap-0	Salt1	height	F2	10.3971	-1.67365	sig
Tol-0	Salt1	height	F2	1.73577	0.324103	non-sig
TRE-1	Salt1	height	F2	-3.91242	-3.71767	non-sig
Tri-0	Salt1	height	F2	-1.89731	0.548306	non-sig
aaCol-0	Salt1	height	F3	2.44013	3.23005	non-sig
Abd-0	Salt1	height	F3	-4.8387	-3.31075	non-sig
Ang-0	Salt1	height	F3	1.29891	1.89128	non-sig
Dja-1	Salt1	height	F3	1.96648	-1.4214	non-sig
Fei-0	Salt1	height	F3	-0.0802771	-2.87948	non-sig
Ler-0	Salt1	height	F3	-2.78329	2.68108	non-sig
Sap-0	Salt1	height	F3	-0.11167	1.85285	non-sig
Tol-0	Salt1	height	F3	1.4036	-1.13555	non-sig
TRE-1	Salt1	height	F3	-2.66667	-4.32571	non-sig
Tri-0	Salt1	height	F3	-6.27529	-0.610799	non-sig
aaCol-0	Salt1	height	F4	0.634682	3.38323	non-sig
Abd-0	Salt1	height	F4	-6.79194	-4.48368	non-sig
Ang-0	Salt1	height	F4	-7.21092	-2.46359	sig
Dja-1	Salt1	height	F4	-1.9455	-1.60685	non-sig
Fei-0	Salt1	height	F4	0.352292	-3.30407	non-sig
Ler-0	Salt1	height	F4	1.52882	3.20809	non-sig
Sap-0	Salt1	height	F4	9.9576	-1.49242	sig
Tol-0	Salt1	height	F4	2.01198	-0.780647	non-sig
TRE-1	Salt1	height	F4	-9.00665	-3.60889	sig
Tri-0	Salt1	height	F4	-1.71722	-5.5023	sig
aaCol-0	Salt2	height	F1	8.14226	2.24534	sig
Fei-0	Salt2	height	F1	0.709779	-2.11771	non-sig
aaCol-0	Salt2	height	F2	10.5436	6.80369	sig
Ang-0	Salt2	height	F2	5.66577	0.120268	non-sig
Fei-0	Salt2	height	F2	-0.958473	-4.65764	sig
Sap-0	Salt2	height	F2	15.2982	2.99122	sig
Tol-0	Salt2	height	F2	2.8272	-1.05833	non-sig
TRE-1	Salt2	height	F2	-16.9076	-23.1163	sig
Tri-0	Salt2	height	F2	4.44407	-0.993936	non-sig
aaCol-0	Salt2	height	F3	2.72731	4.57833	non-sig
Ang-0	Salt2	height	F3	3.09315	0.91785	non-sig
Fei-0	Salt2	height	F3	1.04746	-6.88292	sig
Sap-0	Salt2	height	F3	3.50942	4.98724	sig
Tol-0	Salt2	height	F3	3.61801	-0.213153	non-sig
TRE-1	Salt2	height	F3	-15.6122	-14.5029	sig
Tri-0	Salt2	height	F3	-2.33437	-1.43811	non-sig
aaCol-0	Salt2	height	F4	4.43396	3.81043	non-sig
Ang-0	Salt2	height	F4	-4.42149	-2.11124	non-sig
Fei-0	Salt2	height	F4	0.810049	-2.7258	non-sig
Sap-0	Salt2	height	F4	5.54167	3.19073	non-sig
Tol-0	Salt2	height	F4	3.12552	-0.168395	non-sig
TRE-1	Salt2	height	F4	-20.4356	-13.0199	sig
Tri-0	Salt2	height	F4	-5.59068	-5.46244	sig
Abd-0	Cd1	height	F1	-3.26996	1.00202	non-sig
Ang-0	Cd1	height	F1	-0.13328	0.684137	non-sig
Dja-1	Cd1	height	F1	-1.9353	-0.882652	non-sig
Fei-0	Cd1	height	F1	-0.620919	-5.3537	non-sig
Ler-0	Cd1	height	F1	-1.28104	3.0809	non-sig
Tol-0	Cd1	height	F1	1.09625	-0.0533522	non-sig
TRE-1	Cd1	height	F1	-5.26908	-5.67853	sig
Tri-0	Cd1	height	F1	-3.79658	1.90847	non-sig
aaCol-0	Cd1	height	F2	2.41044	5.36995	sig
Abd-0	Cd1	height	F2	2.9449	-0.946929	non-sig
Ang-0	Cd1	height	F2	2.03915	1.69475	non-sig
Dja-1	Cd1	height	F2	-3.33526	0.497042	non-sig
Fei-0	Cd1	height	F2	5.78222	-1.29741	non-sig
Ler-0	Cd1	height	F2	-2.87646	1.70163	non-sig
Sap-0	Cd1	height	F2	5.86758	-2.58206	non-sig
Tol-0	Cd1	height	F2	2.07643	-1.08009	non-sig
TRE-1	Cd1	height	F2	-2.41211	2.55191	non-sig
Tri-0	Cd1	height	F2	-3.89185	-3.04133	non-sig
aaCol-0	Cd1	height	F3	1.34816	8.52763	sig
Abd-0	Cd1	height	F3	-4.91719	-1.85932	non-sig
Ang-0	Cd1	height	F3	4.78411	1.98907	non-sig
Dja-1	Cd1	height	F3	-1.34396	0.56494	non-sig
Fei-0	Cd1	height	F3	-3.50729	-3.06545	non-sig
Ler-0	Cd1	height	F3	-2.02738	0.0714461	non-sig
Sap-0	Cd1	height	F3	-1.24787	-1.8199	non-sig
Tol-0	Cd1	height	F3	-0.163907	0.458465	non-sig
TRE-1	Cd1	height	F3	-2.88886	-1.41962	non-sig
Tri-0	Cd1	height	F3	-0.132499	-0.0256246	non-sig
aaCol-0	Cd1	height	F4	6.06688	2.22119	non-sig
Abd-0	Cd1	height	F4	-4.62578	-2.87553	non-sig
Ang-0	Cd1	height	F4	-6.65712	-0.819371	non-sig
Dja-1	Cd1	height	F4	-2.05816	-1.39116	non-sig
Fei-0	Cd1	height	F4	1.48132	-1.17663	non-sig
Ler-0	Cd1	height	F4	3.36162	0.892273	non-sig
Sap-0	Cd1	height	F4	5.53306	1.6004	non-sig
Tol-0	Cd1	height	F4	1.83601	-0.798092	non-sig
TRE-1	Cd1	height	F4	-8.50157	1.55222	sig
Tri-0	Cd1	height	F4	-3.98206	-4.53327	non-sig
aaCol-0	Cd2	height	F1	-0.842215	-3.75695	non-sig
Abd-0	Cd2	height	F1	-6.9592	-6.95739	sig
Ang-0	Cd2	height	F1	0.308656	-1.02263	non-sig
Fei-0	Cd2	height	F1	2.51215	1.18055	non-sig
Ler-0	Cd2	height	F1	-0.134868	2.90892	non-sig
Tol-0	Cd2	height	F1	3.11965	-0.707197	non-sig
TRE-1	Cd2	height	F1	2.41812	-10.7119	sig
aaCol-0	Cd2	height	F2	-0.747109	0.344251	non-sig
Abd-0	Cd2	height	F2	-5.20212	1.40254	non-sig
Ang-0	Cd2	height	F2	8.92398	0.730471	sig
Dja-1	Cd2	height	F2	7.95364	9.02544	sig
Fei-0	Cd2	height	F2	-2.66704	0.120057	non-sig
Ler-0	Cd2	height	F2	-4.54159	2.04062	non-sig
Tol-0	Cd2	height	F2	-0.0155756	-3.42056	non-sig
TRE-1	Cd2	height	F2	4.35028	-3.59108	non-sig
Tri-0	Cd2	height	F2	11.2575	-3.78994	sig
aaCol-0	Cd2	height	F3	0.719781	2.74388	non-sig
Abd-0	Cd2	height	F3	0.746753	-1.20464	non-sig
Ang-0	Cd2	height	F3	0.577699	-4.46284	sig
Dja-1	Cd2	height	F3	11.2607	5.57449	sig
Fei-0	Cd2	height	F3	5.48514	-2.35463	non-sig
Ler-0	Cd2	height	F3	-2.99722	1.7228	non-sig
Tol-0	Cd2	height	F3	1.01025	0.00420643	non-sig
TRE-1	Cd2	height	F3	0.809682	0.143873	non-sig
Tri-0	Cd2	height	F3	-1.86311	-2.26085	non-sig
aaCol-0	Cd2	height	F4	-2.42222	-3.00249	non-sig
Abd-0	Cd2	height	F4	-7.25108	-6.12557	sig
Ang-0	Cd2	height	F4	-2.63653	-3.85415	non-sig
Dja-1	Cd2	height	F4	2.87114	6.91012	sig
Fei-0	Cd2	height	F4	2.79572	0.811723	non-sig
Ler-0	Cd2	height	F4	-2.10518	2.05759	non-sig
Tol-0	Cd2	height	F4	1.50638	1.17465	non-sig
TRE-1	Cd2	height	F4	-7.52512	0.27106	sig
Tri-0	Cd2	height	F4	-2.21129	-2.80683	non-sig
aaCol-0	Drought	diam	F1	1.45233	0.200904	non-sig
Abd-0	Drought	diam	F1	0.869614	1.0356	non-sig
Ang-0	Drought	diam	F1	0.359704	-0.672703	non-sig
Dja-1	Drought	diam	F1	-0.0425086	-0.151963	non-sig
Ler-0	Drought	diam	F1	0.00807328	-0.0598607	non-sig
Sap-0	Drought	diam	F1	-5.44458	-1.33528	sig
Tol-0	Drought	diam	F1	-0.859733	0.681736	non-sig
TRE-1	Drought	diam	F1	-1.20784	0.122276	non-sig
Tri-0	Drought	diam	F1	0.608969	1.85403	sig
aaCol-0	Drought	diam	F2	1.43433	0.634111	non-sig
Abd-0	Drought	diam	F2	1.25498	0.610164	non-sig
Ang-0	Drought	diam	F2	-0.299501	0.130513	non-sig
Dja-1	Drought	diam	F2	-1.28015	0.561772	non-sig
Fei-0	Drought	diam	F2	0.898662	-0.0247063	non-sig
Ler-0	Drought	diam	F2	-0.787389	-0.0447161	non-sig
Sap-0	Drought	diam	F2	0.986186	-0.491213	non-sig
Tol-0	Drought	diam	F2	0.545802	-0.643132	non-sig
TRE-1	Drought	diam	F2	2.12189	-0.674034	non-sig
Tri-0	Drought	diam	F2	4.86972	0.242024	sig
aaCol-0	Drought	diam	F3	-0.530119	-0.467294	non-sig
Abd-0	Drought	diam	F3	-1.04102	0.357834	non-sig
Ang-0	Drought	diam	F3	1.20961	0.0880454	non-sig
Dja-1	Drought	diam	F3	-1.89581	-0.441941	non-sig
Fei-0	Drought	diam	F3	1.52291	0.223285	non-sig
Ler-0	Drought	diam	F3	0.789633	1.41853	non-sig
Sap-0	Drought	diam	F3	0.14092	-1.15562	non-sig
Tol-0	Drought	diam	F3	0.234629	0.0693045	non-sig
TRE-1	Drought	diam	F3	-0.470174	0.966527	non-sig
Tri-0	Drought	diam	F3	-0.509935	1.02164	non-sig
aaCol-0	Drought	diam	F4	-0.511463	0.152986	non-sig
Abd-0	Drought	diam	F4	1.43769	0.53961	non-sig
Ang-0	Drought	diam	F4	1.36549	-0.0700176	non-sig
Dja-1	Drought	diam	F4	0.409546	0.775223	non-sig
Fei-0	Drought	diam	F4	0.0659564	-0.169689	non-sig
Ler-0	Drought	diam	F4	-1.75775	1.34905	non-sig
Sap-0	Drought	diam	F4	0.412474	-1.52574	non-sig
Tol-0	Drought	diam	F4	-0.712281	-0.308339	non-sig
TRE-1	Drought	diam	F4	0.916827	0.307902	non-sig
Tri-0	Drought	diam	F4	-1.78724	1.13659	non-sig
aaCol-0	Salt1	diam	F1	0.813115	0.945518	non-sig
Abd-0	Salt1	diam	F1	0.08886	0.0843957	non-sig
Ang-0	Salt1	diam	F1	0.651275	-0.86219	non-sig
Dja-1	Salt1	diam	F1	-1.1675	0.142612	non-sig
Sap-0	Salt1	diam	F1	-4.39206	-0.561639	sig
Tol-0	Salt1	diam	F1	-1.2273	-0.838133	non-sig
TRE-1	Salt1	diam	F1	-0.844715	-1.11263	non-sig
aaCol-0	Salt1	diam	F2	-0.212044	0.870125	non-sig
Abd-0	Salt1	diam	F2	2.01434	0.251866	non-sig
Ang-0	Salt1	diam	F2	0.75581	-1.0667	non-sig
Dja-1	Salt1	diam	F2	-0.930626	-0.584946	non-sig
Fei-0	Salt1	diam	F2	2.49836	-1.20545	sig
Ler-0	Salt1	diam	F2	-1.64203	0.196204	non-sig
Sap-0	Salt1	diam	F2	2.28812	-0.050254	non-sig
Tol-0	Salt1	diam	F2	-0.394818	-0.184424	non-sig
TRE-1	Salt1	diam	F2	0.0343418	-1.95757	sig
Tri-0	Salt1	diam	F2	1.28935	0.0918774	non-sig
aaCol-0	Salt1	diam	F3	-0.278014	-0.430909	non-sig
Abd-0	Salt1	diam	F3	-0.175591	0.0431358	non-sig
Ang-0	Salt1	diam	F3	1.6567	-0.608814	non-sig
Dja-1	Salt1	diam	F3	-1.75398	-0.809578	non-sig
Fei-0	Salt1	diam	F3	1.68564	0.752162	non-sig
Ler-0	Salt1	diam	F3	-0.699213	1.87939	sig
Sap-0	Salt1	diam	F3	0.0393612	-1.99454	sig
Tol-0	Salt1	diam	F3	0.148292	-0.454745	non-sig
TRE-1	Salt1	diam	F3	-1.33663	-0.747922	non-sig
Tri-0	Salt1	diam	F3	-0.623985	0.0513252	non-sig
aaCol-0	Salt1	diam	F4	-0.794287	0.734672	non-sig
Abd-0	Salt1	diam	F4	1.46606	0.609281	non-sig
Ang-0	Salt1	diam	F4	1.17249	-1.03829	non-sig
Dja-1	Salt1	diam	F4	-0.818958	0.686229	non-sig
Fei-0	Salt1	diam	F4	2.29642	0.460589	sig
Ler-0	Salt1	diam	F4	-0.0802128	1.4106	non-sig
Sap-0	Salt1	diam	F4	0.123828	-1.62981	non-sig
Tol-0	Salt1	diam	F4	-0.440314	0.141741	non-sig
TRE-1	Salt1	diam	F4	1.04531	1.20146	non-sig
Tri-0	Salt1	diam	F4	-0.432728	0.12908	non-sig
aaCol-0	Salt2	diam	F1	0.588276	0.561793	non-sig
Fei-0	Salt2	diam	F1	-0.854508	-2.88708	sig
aaCol-0	Salt2	diam	F2	0.241111	0.726575	non-sig
Ang-0	Salt2	diam	F2	1.76812	0.192638	non-sig
Fei-0	Salt2	diam	F2	2.22596	-1.43526	sig
Sap-0	Salt2	diam	F2	2.92747	0.2442	non-sig
Tol-0	Salt2	diam	F2	0.126406	-0.0683003	non-sig
TRE-1	Salt2	diam	F2	-3.7326	-3.97989	sig
Tri-0	Salt2	diam	F2	2.5846	-0.757263	sig
aaCol-0	Salt2	diam	F3	-0.563087	-0.832425	non-sig
Ang-0	Salt2	diam	F3	0.0467677	0.225168	non-sig
Fei-0	Salt2	diam	F3	1.24101	-0.463013	non-sig
Sap-0	Salt2	diam	F3	1.20823	-1.44417	sig
Tol-0	Salt2	diam	F3	-0.439063	-0.902777	non-sig
TRE-1	Salt2	diam	F3	-7.08561	-4.24878	sig
Tri-0	Salt2	diam	F3	0.313551	0.930054	non-sig
aaCol-0	Salt2	diam	F4	-1.74349	0.28314	non-sig
Ang-0	Salt2	diam	F4	2.05611	-0.424669	non-sig
Fei-0	Salt2	diam	F4	0.527874	0.0436032	non-sig
Sap-0	Salt2	diam	F4	0.180335	-1.11466	non-sig
Tol-0	Salt2	diam	F4	0.0234353	0.545756	non-sig
TRE-1	Salt2	diam	F4	-2.00367	-2.46296	sig
Tri-0	Salt2	diam	F4	-2.91772	0.573366	sig
Abd-0	Cd1	diam	F1	0.501065	0.333009	non-sig
Ang-0	Cd1	diam	F1	-0.899028	-0.576223	non-sig
Dja-1	Cd1	diam	F1	1.32104	-0.353106	non-sig
Fei-0	Cd1	diam	F1	-0.973249	-2.37003	sig
Ler-0	Cd1	diam	F1	1.00504	0.143183	non-sig
Tol-0	Cd1	diam	F1	0.526169	-0.062921	non-sig
TRE-1	Cd1	diam	F1	-3.30247	-1.42622	sig
Tri-0	Cd1	diam	F1	-0.171848	1.15353	non-sig
aaCol-0	Cd1	diam	F2	-1.40154	-0.350182	non-sig
Abd-0	Cd1	diam	F2	0.766138	0.587484	non-sig
Ang-0	Cd1	diam	F2	-1.52948	-0.024481	non-sig
Dja-1	Cd1	diam	F2	-0.335918	0.519451	non-sig
Fei-0	Cd1	diam	F2	2.5632	-0.717094	sig
Ler-0	Cd1	diam	F2	0.0427442	0.57704	non-sig
Sap-0	Cd1	diam	F2	1.14312	-1.38959	sig
Tol-0	Cd1	diam	F2	0.188277	0.0129737	non-sig
TRE-1	Cd1	diam	F2	1.61492	-0.49962	non-sig
Tri-0	Cd1	diam	F2	0.703536	-0.874709	non-sig
aaCol-0	Cd1	diam	F3	-1.82503	0.239806	non-sig
Abd-0	Cd1	diam	F3	-0.540262	-0.371441	non-sig
Ang-0	Cd1	diam	F3	1.37142	0.0378622	non-sig
Dja-1	Cd1	diam	F3	-0.0737114	-0.0829577	non-sig
Fei-0	Cd1	diam	F3	1.50657	-0.342007	non-sig
Ler-0	Cd1	diam	F3	-0.864982	0.316588	non-sig
Sap-0	Cd1	diam	F3	1.00634	-2.38112	sig
Tol-0	Cd1	diam	F3	-0.239842	0.223518	non-sig
TRE-1	Cd1	diam	F3	-1.12244	-0.195858	non-sig
Tri-0	Cd1	diam	F3	0.641732	0.585311	non-sig
aaCol-0	Cd1	diam	F4	-0.425299	1.56957	sig
Abd-0	Cd1	diam	F4	0.880099	0.478891	non-sig
Ang-0	Cd1	diam	F4	1.3131	-0.933768	non-sig
Dja-1	Cd1	diam	F4	-0.682625	-0.235346	non-sig
Fei-0	Cd1	diam	F4	1.7303	0.824984	non-sig
Ler-0	Cd1	diam	F4	-0.262228	0.852897	non-sig
Sap-0	Cd1	diam	F4	0.551867	-0.924849	non-sig
Tol-0	Cd1	diam	F4	-0.313103	0.438386	non-sig
TRE-1	Cd1	diam	F4	1.11741	-1.2746	non-sig
Tri-0	Cd1	diam	F4	-2.3875	0.419174	non-sig
aaCol-0	Cd2	diam	F1	-0.203205	0.0224147	non-sig
Abd-0	Cd2	diam	F1	1.30409	-3.04231	sig
Ang-0	Cd2	diam	F1	2.39186	0.4559	non-sig
Fei-0	Cd2	diam	F1	-0.749352	-1.96525	sig
Ler-0	Cd2	diam	F1	0.552627	0.903568	non-sig
Tol-0	Cd2	diam	F1	0.152439	0.338303	non-sig
TRE-1	Cd2	diam	F1	-0.144858	-0.297506	non-sig
aaCol-0	Cd2	diam	F2	-0.215187	0.530962	non-sig
Abd-0	Cd2	diam	F2	-0.681497	-1.09483	non-sig
Ang-0	Cd2	diam	F2	2.80318	-0.105594	non-sig
Dja-1	Cd2	diam	F2	0.644637	0.741217	non-sig
Fei-0	Cd2	diam	F2	2.06365	-0.393675	non-sig
Ler-0	Cd2	diam	F2	-3.31508	-0.349234	sig
Tol-0	Cd2	diam	F2	-0.255368	-0.411754	non-sig
TRE-1	Cd2	diam	F2	1.58833	-1.18328	sig
Tri-0	Cd2	diam	F2	2.23053	-1.28481	sig
aaCol-0	Cd2	diam	F3	-0.206086	-0.107546	non-sig
Abd-0	Cd2	diam	F3	-1.8259	-1.7034	sig
Ang-0	Cd2	diam	F3	1.08713	-0.271765	non-sig
Dja-1	Cd2	diam	F3	1.12525	0.0827916	non-sig
Fei-0	Cd2	diam	F3	1.72366	-0.323173	non-sig
Ler-0	Cd2	diam	F3	1.86767	0.964957	non-sig
Tol-0	Cd2	diam	F3	0.0531611	-0.280427	non-sig
TRE-1	Cd2	diam	F3	-1.41684	-0.717895	non-sig
Tri-0	Cd2	diam	F3	0.746019	0.335168	non-sig
aaCol-0	Cd2	diam	F4	-1.52071	-0.00203909	non-sig
Abd-0	Cd2	diam	F4	-2.26675	-2.49253	sig
Ang-0	Cd2	diam	F4	0.934404	-1.08165	non-sig
Dja-1	Cd2	diam	F4	0.326666	1.83463	sig
Fei-0	Cd2	diam	F4	1.22168	0.502336	non-sig
Ler-0	Cd2	diam	F4	-0.713085	0.894082	non-sig
Tol-0	Cd2	diam	F4	-0.0232217	0.420986	non-sig
TRE-1	Cd2	diam	F4	1.08539	0.228451	non-sig
Tri-0	Cd2	diam	F4	-1.18124	2.13385	sig
aaCol-0	Drought	biomass	F1	119.66	3.57408	non-sig
Abd-0	Drought	biomass	F1	113.024	-27.4021	non-sig
Ang-0	Drought	biomass	F1	37.3734	-40.3878	non-sig
Dja-1	Drought	biomass	F1	64.951	-49.3083	non-sig
Ler-0	Drought	biomass	F1	47.4351	4.04822	non-sig
Sap-0	Drought	biomass	F1	-156.894	-7.03612	non-sig
Tol-0	Drought	biomass	F1	-127.552	-25.7787	sig
TRE-1	Drought	biomass	F1	-64.0809	36.1505	non-sig
Tri-0	Drought	biomass	F1	36.6486	119.767	sig
aaCol-0	Drought	biomass	F2	-55.1627	13.9521	non-sig
Abd-0	Drought	biomass	F2	-54.4229	-12.7117	non-sig
Ang-0	Drought	biomass	F2	-10.0989	2.41077	non-sig
Dja-1	Drought	biomass	F2	-31.7777	32.8972	non-sig
Fei-0	Drought	biomass	F2	145.71	68.5264	sig
Ler-0	Drought	biomass	F2	19.6022	-3.05583	non-sig
Sap-0	Drought	biomass	F2	-29.2921	14.4929	non-sig
Tol-0	Drought	biomass	F2	-16.8918	-16.099	non-sig
TRE-1	Drought	biomass	F2	53.7879	-72.3264	sig
Tri-0	Drought	biomass	F2	177.668	31.3589	sig
aaCol-0	Drought	biomass	F3	31.0626	28.7953	non-sig
Abd-0	Drought	biomass	F3	62.1564	-20.1843	non-sig
Ang-0	Drought	biomass	F3	5.76719	-35.3898	non-sig
Dja-1	Drought	biomass	F3	-25.8069	-12.609	non-sig
Fei-0	Drought	biomass	F3	271.244	-36.3554	sig
Ler-0	Drought	biomass	F3	37.6825	4.9234	non-sig
Sap-0	Drought	biomass	F3	-10.5678	37.9974	non-sig
Tol-0	Drought	biomass	F3	-62.8843	-6.55223	non-sig
TRE-1	Drought	biomass	F3	-129.665	-9.02471	non-sig
Tri-0	Drought	biomass	F3	-50.5361	-8.78268	non-sig
aaCol-0	Drought	biomass	F4	48.849	-17.8849	non-sig
Abd-0	Drought	biomass	F4	69.4153	-59.3075	non-sig
Ang-0	Drought	biomass	F4	40.6532	-55.679	non-sig
Dja-1	Drought	biomass	F4	80.157	3.15763	non-sig
Fei-0	Drought	biomass	F4	45.6688	-15.1724	non-sig
Ler-0	Drought	biomass	F4	-42.3378	25.6749	non-sig
Sap-0	Drought	biomass	F4	53.2762	-16.7221	non-sig
Tol-0	Drought	biomass	F4	-357.643	1.6522	sig
TRE-1	Drought	biomass	F4	52.5395	57.8082	non-sig
Tri-0	Drought	biomass	F4	-96.372	34.7214	non-sig
aaCol-0	Salt1	biomass	F1	44.1897	-1.1243	non-sig
Abd-0	Salt1	biomass	F1	57.3857	-36.1814	non-sig
Ang-0	Salt1	biomass	F1	45.2164	9.66006	non-sig
Dja-1	Salt1	biomass	F1	-8.49353	-3.07914	non-sig
Sap-0	Salt1	biomass	F1	-149.174	11.4672	non-sig
Tol-0	Salt1	biomass	F1	-154.543	-44.8414	sig
TRE-1	Salt1	biomass	F1	-82.3756	-87.8493	sig
aaCol-0	Salt1	biomass	F2	-62.0972	26.6403	non-sig
Abd-0	Salt1	biomass	F2	-21.1133	-54.407	non-sig
Ang-0	Salt1	biomass	F2	56.8922	-47.1821	non-sig
Dja-1	Salt1	biomass	F2	-56.213	-15.7075	non-sig
Fei-0	Salt1	biomass	F2	152.769	-64.1788	sig
Ler-0	Salt1	biomass	F2	-53.636	-9.29492	non-sig
Sap-0	Salt1	biomass	F2	93.6119	-19.556	non-sig
Tol-0	Salt1	biomass	F2	-22.0373	-19.3991	non-sig
TRE-1	Salt1	biomass	F2	-8.22512	-146.113	sig
Tri-0	Salt1	biomass	F2	28.2184	18.1359	non-sig
aaCol-0	Salt1	biomass	F3	28.3159	23.1313	non-sig
Abd-0	Salt1	biomass	F3	191.257	70.1928	sig
Ang-0	Salt1	biomass	F3	165.023	-63.2461	sig
Dja-1	Salt1	biomass	F3	-159.828	1.81832	non-sig
Fei-0	Salt1	biomass	F3	174.85	-6.98477	sig
Ler-0	Salt1	biomass	F3	-85.7931	-0.315157	non-sig
Sap-0	Salt1	biomass	F3	55.8471	14.112	non-sig
Tol-0	Salt1	biomass	F3	-48.9711	-21.1613	non-sig
TRE-1	Salt1	biomass	F3	-149.783	-77.2949	non-sig
Tri-0	Salt1	biomass	F3	-62.0589	-113.706	sig
aaCol-0	Salt1	biomass	F4	133.709	10.3411	non-sig
Abd-0	Salt1	biomass	F4	206.905	57.5097	sig
Ang-0	Salt1	biomass	F4	31.0225	-74.2352	non-sig
Dja-1	Salt1	biomass	F4	62.6407	14.7868	non-sig
Fei-0	Salt1	biomass	F4	71.188	10.2655	non-sig
Ler-0	Salt1	biomass	F4	20.0231	11.2637	non-sig
Sap-0	Salt1	biomass	F4	144.339	-14.1241	sig
Tol-0	Salt1	biomass	F4	-248.761	44.4551	sig
TRE-1	Salt1	biomass	F4	-7.77305	97.901	sig
Tri-0	Salt1	biomass	F4	28.3601	-8.54966	non-sig
aaCol-0	Salt2	biomass	F1	55.7929	18.4903	non-sig
Fei-0	Salt2	biomass	F1	-25.9858	-198.624	sig
aaCol-0	Salt2	biomass	F2	-78.3486	2.77844	non-sig
Ang-0	Salt2	biomass	F2	71.9612	19.9455	non-sig
Fei-0	Salt2	biomass	F2	178.051	-38.6525	sig
Sap-0	Salt2	biomass	F2	114.277	24.5331	non-sig
Tol-0	Salt2	biomass	F2	-5.5054	11.0264	non-sig
TRE-1	Salt2	biomass	F2	-144.609	-268.128	sig
Tri-0	Salt2	biomass	F2	132.551	36.5769	sig
aaCol-0	Salt2	biomass	F3	-29.4158	-28.1244	non-sig
Ang-0	Salt2	biomass	F3	-20.7606	-12.516	non-sig
Fei-0	Salt2	biomass	F3	132.878	-90.9891	non-sig
Sap-0	Salt2	biomass	F3	144.924	90.0128	non-sig
Tol-0	Salt2	biomass	F3	-76.1701	-11.0987	non-sig
TRE-1	Salt2	biomass	F3	-446.545	-393.053	sig
Tri-0	Salt2	biomass	F3	24.6746	1.60049	non-sig
aaCol-0	Salt2	biomass	F4	-5.33228	0.414078	non-sig
Ang-0	Salt2	biomass	F4	42.5206	-69.1684	sig
Fei-0	Salt2	biomass	F4	94.002	-1.59565	non-sig
Sap-0	Salt2	biomass	F4	90.1268	32.1761	non-sig
Tol-0	Salt2	biomass	F4	-201.203	-32.4442	sig
TRE-1	Salt2	biomass	F4	-325.91	-216.422	sig
Tri-0	Salt2	biomass	F4	-189.586	-25.1732	sig
Abd-0	Cd1	biomass	F1	125.048	1.95407	non-sig
Ang-0	Cd1	biomass	F1	-19.1684	29.7007	non-sig
Dja-1	Cd1	biomass	F1	37.1683	-25.8399	non-sig
Fei-0	Cd1	biomass	F1	-215.56	-179.608	sig
Ler-0	Cd1	biomass	F1	-28.7266	14.8187	non-sig
Tol-0	Cd1	biomass	F1	-113.476	-2.3949	non-sig
TRE-1	Cd1	biomass	F1	-129.027	-65.3366	non-sig
Tri-0	Cd1	biomass	F1	24.4625	50.8592	non-sig
aaCol-0	Cd1	biomass	F2	-190.689	-3.17459	sig
Abd-0	Cd1	biomass	F2	-4.96876	34.3994	non-sig
Ang-0	Cd1	biomass	F2	46.7292	20.112	non-sig
Dja-1	Cd1	biomass	F2	-71.5913	-9.66335	non-sig
Fei-0	Cd1	biomass	F2	212.011	-7.21844	sig
Ler-0	Cd1	biomass	F2	-42.1221	-0.686584	non-sig
Sap-0	Cd1	biomass	F2	14.9549	-49.5166	non-sig
Tol-0	Cd1	biomass	F2	-57.4049	-19.8026	non-sig
TRE-1	Cd1	biomass	F2	-67.3617	-21.0888	non-sig
Tri-0	Cd1	biomass	F2	17.576	-20.2361	non-sig
aaCol-0	Cd1	biomass	F3	-101.171	-3.47755	non-sig
Abd-0	Cd1	biomass	F3	88.1247	1.33705	non-sig
Ang-0	Cd1	biomass	F3	159.585	50.7236	sig
Dja-1	Cd1	biomass	F3	-70.3411	17.4311	non-sig
Fei-0	Cd1	biomass	F3	112.054	-94.8955	sig
Ler-0	Cd1	biomass	F3	-74.67	-6.70915	non-sig
Sap-0	Cd1	biomass	F3	68.5783	-64.2674	non-sig
Tol-0	Cd1	biomass	F3	-98.5231	-35.9605	non-sig
TRE-1	Cd1	biomass	F3	-55.5483	-15.0541	non-sig
Tri-0	Cd1	biomass	F3	61.2763	-85.7087	sig
aaCol-0	Cd1	biomass	F4	-14.8529	1.43914	non-sig
Abd-0	Cd1	biomass	F4	87.4822	84.4539	sig
Ang-0	Cd1	biomass	F4	-33.1723	-49.551	non-sig
Dja-1	Cd1	biomass	F4	147.509	10.8043	non-sig
Fei-0	Cd1	biomass	F4	262.714	32.5115	sig
Ler-0	Cd1	biomass	F4	34.801	3.15136	non-sig
Sap-0	Cd1	biomass	F4	51.2343	4.24217	non-sig
Tol-0	Cd1	biomass	F4	-370.736	26.034	sig
TRE-1	Cd1	biomass	F4	-7.87612	-46.8464	non-sig
Tri-0	Cd1	biomass	F4	-320.091	-41.2341	sig
aaCol-0	Cd2	biomass	F1	71.7817	-22.7274	non-sig
Abd-0	Cd2	biomass	F1	120.169	-229.763	sig
Ang-0	Cd2	biomass	F1	72.5419	4.00727	non-sig
Fei-0	Cd2	biomass	F1	-154.155	-174.584	sig
Ler-0	Cd2	biomass	F1	4.8331	19.3796	non-sig
Tol-0	Cd2	biomass	F1	-66.2158	3.37079	non-sig
TRE-1	Cd2	biomass	F1	60.9309	109.312	sig
aaCol-0	Cd2	biomass	F2	-52.1419	11.8174	non-sig
Abd-0	Cd2	biomass	F2	7.57721	-133.798	sig
Ang-0	Cd2	biomass	F2	119.077	17.7112	non-sig
Dja-1	Cd2	biomass	F2	6.24302	37.988	non-sig
Fei-0	Cd2	biomass	F2	227.048	-41.8621	sig
Ler-0	Cd2	biomass	F2	-87.8121	9.48282	non-sig
Tol-0	Cd2	biomass	F2	-7.62648	-64.1735	sig
TRE-1	Cd2	biomass	F2	99.7759	-37.7335	non-sig
Tri-0	Cd2	biomass	F2	128.341	-35.1767	non-sig
aaCol-0	Cd2	biomass	F3	-22.546	47.7528	non-sig
Abd-0	Cd2	biomass	F3	-12.7603	-173.325	sig
Ang-0	Cd2	biomass	F3	108.352	-4.68825	non-sig
Dja-1	Cd2	biomass	F3	-41.0014	8.99253	non-sig
Fei-0	Cd2	biomass	F3	101.156	-39.1165	non-sig
Ler-0	Cd2	biomass	F3	11.4557	12.1056	non-sig
Tol-0	Cd2	biomass	F3	-131.175	-55.257	non-sig
TRE-1	Cd2	biomass	F3	-61.1263	-41.5062	non-sig
Tri-0	Cd2	biomass	F3	9.90761	44.0699	non-sig
aaCol-0	Cd2	biomass	F4	15.5233	-23.9129	non-sig
Abd-0	Cd2	biomass	F4	-148.037	-176.858	sig
Ang-0	Cd2	biomass	F4	-3.63755	-46.6645	non-sig
Dja-1	Cd2	biomass	F4	183.118	87.8999	sig
Fei-0	Cd2	biomass	F4	78.1261	70.326	non-sig
Ler-0	Cd2	biomass	F4	-83.4643	29.4222	non-sig
Tol-0	Cd2	biomass	F4	-224.468	16.026	sig
TRE-1	Cd2	biomass	F4	-1.27065	-29.4886	non-sig
Tri-0	Cd2	biomass	F4	-143.322	27.2614	non-sig
aaCol-0	Drought	fruit	F1	73.2031	-2.75887	non-sig
Abd-0	Drought	fruit	F1	-77.4281	39.2906	sig
Ang-0	Drought	fruit	F1	-58.0477	-1.93394	non-sig
Dja-1	Drought	fruit	F1	55.0904	-26.5164	non-sig
Ler-0	Drought	fruit	F1	3.03485	11.1148	non-sig
Sap-0	Drought	fruit	F1	86.7862	-27.3261	non-sig
Tol-0	Drought	fruit	F1	74.3328	3.31253	non-sig
TRE-1	Drought	fruit	F1	-24.3693	-11.1512	non-sig
Tri-0	Drought	fruit	F1	-51.1206	48.8311	sig
aaCol-0	Drought	fruit	F2	-59.5984	25.4962	non-sig
Abd-0	Drought	fruit	F2	87.9719	15.4385	non-sig
Ang-0	Drought	fruit	F2	43.2679	-6.04135	non-sig
Dja-1	Drought	fruit	F2	43.2598	56.4416	sig
Fei-0	Drought	fruit	F2	35.0468	-43.7467	non-sig
Ler-0	Drought	fruit	F2	-10.5225	-10.4996	non-sig
Sap-0	Drought	fruit	F2	-74.5602	1.594	non-sig
Tol-0	Drought	fruit	F2	-5.48363	-19.3111	non-sig
TRE-1	Drought	fruit	F2	-25.695	-31.1362	non-sig
Tri-0	Drought	fruit	F2	96.4599	4.85133	non-sig
aaCol-0	Drought	fruit	F3	-58.9551	15.9928	non-sig
Abd-0	Drought	fruit	F3	7.59767	16.383	non-sig
Ang-0	Drought	fruit	F3	-49.7937	10.164	non-sig
Dja-1	Drought	fruit	F3	-41.2057	-36.7932	non-sig
Fei-0	Drought	fruit	F3	-26.521	-3.52564	non-sig
Ler-0	Drought	fruit	F3	136.965	29.2308	non-sig
Sap-0	Drought	fruit	F3	168.435	2.42099	sig
Tol-0	Drought	fruit	F3	210.256	6.94861	sig
TRE-1	Drought	fruit	F3	-53.3959	24.7218	non-sig
Tri-0	Drought	fruit	F3	42.3593	-10.3889	non-sig
aaCol-0	Drought	fruit	F4	-47.0585	-0.715556	non-sig
Abd-0	Drought	fruit	F4	-12.0247	-11.085	non-sig
Ang-0	Drought	fruit	F4	-50.533	-15.3696	non-sig
Dja-1	Drought	fruit	F4	-5.3817	-31.8265	non-sig
Fei-0	Drought	fruit	F4	32.7945	-25.2108	non-sig
Ler-0	Drought	fruit	F4	91.2028	54.7397	sig
Sap-0	Drought	fruit	F4	-81.3409	-13.7459	non-sig
Tol-0	Drought	fruit	F4	-25.4969	14.5906	non-sig
TRE-1	Drought	fruit	F4	-136.088	-12.5592	sig
Tri-0	Drought	fruit	F4	20.937	16.7908	non-sig
aaCol-0	Salt1	fruit	F1	72.3699	4.79348	non-sig
Abd-0	Salt1	fruit	F1	55.7107	42.3836	sig
Ang-0	Salt1	fruit	F1	10.0334	5.25038	non-sig
Dja-1	Salt1	fruit	F1	4.20622	22.2548	non-sig
Sap-0	Salt1	fruit	F1	53.678	0.966603	non-sig
Tol-0	Salt1	fruit	F1	5.63811	-24.0923	non-sig
TRE-1	Salt1	fruit	F1	20.1821	-18.7585	non-sig
aaCol-0	Salt1	fruit	F2	-43.9139	29.4151	non-sig
Abd-0	Salt1	fruit	F2	47.0925	-5.76633	non-sig
Ang-0	Salt1	fruit	F2	90.9042	-33.6776	non-sig
Dja-1	Salt1	fruit	F2	-74.7811	5.96965	non-sig
Fei-0	Salt1	fruit	F2	78.6426	6.38268	non-sig
Ler-0	Salt1	fruit	F2	-49.2814	13.2941	non-sig
Sap-0	Salt1	fruit	F2	65.4984	-25.1934	non-sig
Tol-0	Salt1	fruit	F2	57.3523	1.28241	non-sig
TRE-1	Salt1	fruit	F2	49.9891	-14.7083	non-sig
Tri-0	Salt1	fruit	F2	82.1265	32.9623	non-sig
aaCol-0	Salt1	fruit	F3	-81.2397	19.0153	non-sig
Abd-0	Salt1	fruit	F3	-16.9368	12.3509	non-sig
Ang-0	Salt1	fruit	F3	-32.2348	-33.301	non-sig
Dja-1	Salt1	fruit	F3	-82.2218	-5.83595	non-sig
Fei-0	Salt1	fruit	F3	-37.7339	-4.78361	non-sig
Ler-0	Salt1	fruit	F3	-26.4723	23.3055	non-sig
Sap-0	Salt1	fruit	F3	72.551	5.38438	non-sig
Tol-0	Salt1	fruit	F3	-50.8859	10.3098	non-sig
TRE-1	Salt1	fruit	F3	-40.3715	-4.75249	non-sig
Tri-0	Salt1	fruit	F3	-21.5519	-9.77095	non-sig
aaCol-0	Salt1	fruit	F4	-29.4502	19.948	non-sig
Abd-0	Salt1	fruit	F4	60.8613	3.89564	non-sig
Ang-0	Salt1	fruit	F4	-108.39	-29.0051	non-sig
Dja-1	Salt1	fruit	F4	128.265	5.55408	sig
Fei-0	Salt1	fruit	F4	52.9116	-26.213	non-sig
Ler-0	Salt1	fruit	F4	44.0463	33.5536	non-sig
Sap-0	Salt1	fruit	F4	-17.4399	0.0895137	non-sig
Tol-0	Salt1	fruit	F4	16.527	11.1756	non-sig
TRE-1	Salt1	fruit	F4	-132.854	11.1342	sig
Tri-0	Salt1	fruit	F4	18.0314	-5.99535	non-sig
aaCol-0	Salt2	fruit	F1	72.24	16.0594	non-sig
Fei-0	Salt2	fruit	F1	-77.8483	-29.8737	non-sig
aaCol-0	Salt2	fruit	F2	-115.75	16.0877	non-sig
Ang-0	Salt2	fruit	F2	51.4653	-2.13559	non-sig
Fei-0	Salt2	fruit	F2	-35.1191	-70.651	sig
Sap-0	Salt2	fruit	F2	92.7211	-7.40223	non-sig
Tol-0	Salt2	fruit	F2	34.0658	-4.59691	non-sig
TRE-1	Salt2	fruit	F2	98.4048	-8.19556	non-sig
Tri-0	Salt2	fruit	F2	169.568	13.4293	sig
aaCol-0	Salt2	fruit	F3	81.055	21.4995	non-sig
Ang-0	Salt2	fruit	F3	-122.258	-10.034	non-sig
Fei-0	Salt2	fruit	F3	58.0383	-25.8236	non-sig
Sap-0	Salt2	fruit	F3	111.455	18.9338	non-sig
Tol-0	Salt2	fruit	F3	31.9007	16.4337	non-sig
TRE-1	Salt2	fruit	F3	151.369	-2.52406	sig
Tri-0	Salt2	fruit	F3	1.89255	15.9541	non-sig
aaCol-0	Salt2	fruit	F4	-4.91546	1.16195	non-sig
Ang-0	Salt2	fruit	F4	-67.9299	-41.9856	sig
Fei-0	Salt2	fruit	F4	3.54244	-40.6666	sig
Sap-0	Salt2	fruit	F4	-79.1267	-10.5251	non-sig
Tol-0	Salt2	fruit	F4	62.9969	9.7009	non-sig
TRE-1	Salt2	fruit	F4	29.248	45.6736	sig
Tri-0	Salt2	fruit	F4	3.26108	12.7206	non-sig
Abd-0	Cd1	fruit	F1	-115.335	44.8775	sig
Ang-0	Cd1	fruit	F1	-51.4702	7.13911	non-sig
Dja-1	Cd1	fruit	F1	86.8989	9.76925	non-sig
Fei-0	Cd1	fruit	F1	-115.606	-29.7424	non-sig
Ler-0	Cd1	fruit	F1	-76.0062	22.7276	non-sig
Tol-0	Cd1	fruit	F1	29.7343	3.0715	non-sig
TRE-1	Cd1	fruit	F1	34.2698	-1.31958	non-sig
Tri-0	Cd1	fruit	F1	-12.6765	26.1943	non-sig
aaCol-0	Cd1	fruit	F2	-84.6616	21.0964	non-sig
Abd-0	Cd1	fruit	F2	59.766	-4.58461	non-sig
Ang-0	Cd1	fruit	F2	55.2628	9.10198	non-sig
Dja-1	Cd1	fruit	F2	-51.438	36.6195	non-sig
Fei-0	Cd1	fruit	F2	4.41577	19.7397	non-sig
Ler-0	Cd1	fruit	F2	-58.1609	28.2032	non-sig
Sap-0	Cd1	fruit	F2	-88.1331	-38.4026	non-sig
Tol-0	Cd1	fruit	F2	-31.9002	-8.60281	non-sig
TRE-1	Cd1	fruit	F2	-5.99465	21.9186	non-sig
Tri-0	Cd1	fruit	F2	43.3017	41.4978	non-sig
aaCol-0	Cd1	fruit	F3	-56.936	5.11805	non-sig
Abd-0	Cd1	fruit	F3	11.818	15.86	non-sig
Ang-0	Cd1	fruit	F3	61.5732	34.1317	non-sig
Dja-1	Cd1	fruit	F3	-68.89	0.672696	non-sig
Fei-0	Cd1	fruit	F3	-4.19651	-11.6343	non-sig
Ler-0	Cd1	fruit	F3	-8.89466	-13.4411	non-sig
Sap-0	Cd1	fruit	F3	179.365	-26.6696	sig
Tol-0	Cd1	fruit	F3	30.9604	-2.52052	non-sig
TRE-1	Cd1	fruit	F3	11.5905	-34.0018	non-sig
Tri-0	Cd1	fruit	F3	83.0818	32.9399	non-sig
aaCol-0	Cd1	fruit	F4	53.2387	-10.5058	non-sig
Abd-0	Cd1	fruit	F4	-46.3094	11.991	non-sig
Ang-0	Cd1	fruit	F4	-70.8701	-9.40703	non-sig
Dja-1	Cd1	fruit	F4	89.0625	27.5507	non-sig
Fei-0	Cd1	fruit	F4	100.664	-22.6313	non-sig
Ler-0	Cd1	fruit	F4	54.836	32.0082	non-sig
Sap-0	Cd1	fruit	F4	-109.83	-8.36021	non-sig
Tol-0	Cd1	fruit	F4	-44.6651	6.85535	non-sig
TRE-1	Cd1	fruit	F4	-155.391	-22.9608	sig
Tri-0	Cd1	fruit	F4	-45.411	10.3219	non-sig
aaCol-0	Cd2	fruit	F1	68.7041	-4.54987	non-sig
Abd-0	Cd2	fruit	F1	-59.2872	-19.5768	non-sig
Ang-0	Cd2	fruit	F1	-3.62363	30.4123	non-sig
Fei-0	Cd2	fruit	F1	-162.031	-11.1404	sig
Ler-0	Cd2	fruit	F1	-83.5064	10.2342	non-sig
Tol-0	Cd2	fruit	F1	17.8198	10.5197	non-sig
TRE-1	Cd2	fruit	F1	-37.9394	-0.814193	non-sig
aaCol-0	Cd2	fruit	F2	-28.7312	22.8703	non-sig
Abd-0	Cd2	fruit	F2	93.0043	22.2068	non-sig
Ang-0	Cd2	fruit	F2	123.355	-20.4868	non-sig
Dja-1	Cd2	fruit	F2	-34.9098	-15.5732	non-sig
Fei-0	Cd2	fruit	F2	47.1737	-42.001	non-sig
Ler-0	Cd2	fruit	F2	-99.9223	13.559	non-sig
Tol-0	Cd2	fruit	F2	25.0752	-29.3785	non-sig
TRE-1	Cd2	fruit	F2	42.839	-28.7958	non-sig
Tri-0	Cd2	fruit	F2	114.225	-5.42186	non-sig
aaCol-0	Cd2	fruit	F3	51.7819	35.2298	non-sig
Abd-0	Cd2	fruit	F3	129.134	4.78088	sig
Ang-0	Cd2	fruit	F3	-38.3013	-12.4934	non-sig
Dja-1	Cd2	fruit	F3	-138.962	-35.5206	sig
Fei-0	Cd2	fruit	F3	47.9232	-23.1866	non-sig
Ler-0	Cd2	fruit	F3	81.0291	28.7151	non-sig
Tol-0	Cd2	fruit	F3	59.6284	-5.92771	non-sig
TRE-1	Cd2	fruit	F3	-1.03343	-26.571	non-sig
Tri-0	Cd2	fruit	F3	4.78788	-19.3076	non-sig
aaCol-0	Cd2	fruit	F4	83.7426	0.328081	non-sig
Abd-0	Cd2	fruit	F4	2.49521	5.32677	non-sig
Ang-0	Cd2	fruit	F4	-33.8612	-34.1707	non-sig
Dja-1	Cd2	fruit	F4	12.9693	16.7973	non-sig
Fei-0	Cd2	fruit	F4	79.5312	-50.9449	sig
Ler-0	Cd2	fruit	F4	-34.8531	37.3469	non-sig
Tol-0	Cd2	fruit	F4	24.7712	10.4022	non-sig
TRE-1	Cd2	fruit	F4	-106.505	-0.823017	non-sig
Tri-0	Cd2	fruit	F4	-72.2241	22.274	non-sig

## Sheet: Fig.4a
Fig 4a The number of differentially expressed genes (DEGs) for each genotype, ancestral environment treatment and offspring generation
Ecotype	Treatment	Generation	DEG_number
Abd-0	Low cadmium	F1	3694
Abd-0	Low cadmium	F2	2106
Abd-0	Low cadmium	F3	664
Abd-0	Low cadmium	F4	2070
Abd-0	High cadmium	F1	3434
Abd-0	High cadmium	F2	3185
Abd-0	High cadmium	F3	1683
Abd-0	High cadmium	F4	1960
Abd-0	Drought	F1	3682
Abd-0	Drought	F2	1058
Abd-0	Drought	F3	295
Abd-0	Drought	F4	3203
Ang-0	Low cadmium	F1	382
Ang-0	Low cadmium	F2	561
Ang-0	Low cadmium	F3	570
Ang-0	Low cadmium	F4	334
Ang-0	High cadmium	F1	440
Ang-0	High cadmium	F2	146
Ang-0	High cadmium	F3	168
Ang-0	High cadmium	F4	339
Ang-0	Drought	F1	380
Ang-0	Drought	F2	295
Ang-0	Drought	F3	193
Ang-0	Drought	F4	436
Tol-0	Low cadmium	F1	754
Tol-0	Low cadmium	F2	461
Tol-0	Low cadmium	F3	839
Tol-0	Low cadmium	F4	323
Tol-0	High cadmium	F1	240
Tol-0	High cadmium	F2	288
Tol-0	High cadmium	F3	584
Tol-0	High cadmium	F4	253
Tol-0	Drought	F1	802
Tol-0	Drought	F2	1010
Tol-0	Drought	F3	1230
Tol-0	Drought	F4	497
TRE-1	Low cadmium	F1	580
TRE-1	Low cadmium	F2	1555
TRE-1	Low cadmium	F3	223
TRE-1	Low cadmium	F4	954
TRE-1	High cadmium	F1	1316
TRE-1	High cadmium	F2	716
TRE-1	High cadmium	F3	202
TRE-1	High cadmium	F4	1015
TRE-1	Drought	F1	1645
TRE-1	Drought	F2	2413
TRE-1	Drought	F3	2094
TRE-1	Drought	F4	1755

## Sheet: Fig.4b
Fig 4b The number of DEGs varied significantly between different genotypes, but not between treatments and generations.
Group	Mean	SE
Abd-0	2252.83	343.081
Ang-0	353.667	40.1673
Tol-0	606.75	92.9468
TRE-1	1205.67	205.597
Drought	1311.75	269.004
Low cadmium	1004.38	231.544
High cadmium	998.062	265.297
F1	1445.75	393.511
F2	1149.5	279.806
F3	728.75	182.805
F4	1094.92	273.195

## Sheet: Fig.4c
Fig 4c The number of heritable DEGs (genes significantly differentially expressed in two, three or four offspring generations) for each genotype and treatment.
Ecotype	Treatment	Generations of differential expression	DEG_number
Abd-0	Low cadmium	1	3513
Abd-0	Low cadmium	2	1572
Abd-0	Low cadmium	3	491
Abd-0	Low cadmium	4	101
Abd-0	High cadmium	1	3923
Abd-0	High cadmium	2	1797
Abd-0	High cadmium	3	739
Abd-0	High cadmium	4	132
Abd-0	Drought	1	4836
Abd-0	Drought	2	1400
Abd-0	Drought	3	190
Abd-0	Drought	4	8
Ang-0	Low cadmium	1	1370
Ang-0	Low cadmium	2	202
Ang-0	Low cadmium	3	23
Ang-0	Low cadmium	4	1
Ang-0	High cadmium	1	950
Ang-0	High cadmium	2	64
Ang-0	High cadmium	3	5
Ang-0	High cadmium	4	0
Ang-0	Drought	1	1075
Ang-0	Drought	2	110
Ang-0	Drought	3	3
Ang-0	Drought	4	0
Tol-0	Low cadmium	1	1816
Tol-0	Low cadmium	2	249
Tol-0	Low cadmium	3	21
Tol-0	Low cadmium	4	0
Tol-0	High cadmium	1	1218
Tol-0	High cadmium	2	72
Tol-0	High cadmium	3	1
Tol-0	High cadmium	4	0
Tol-0	Drought	1	2407
Tol-0	Drought	2	470
Tol-0	Drought	3	64
Tol-0	Drought	4	0
TRE-1	Low cadmium	1	2612
TRE-1	Low cadmium	2	304
TRE-1	Low cadmium	3	28
TRE-1	Low cadmium	4	2
TRE-1	High cadmium	1	2137
TRE-1	High cadmium	2	498
TRE-1	High cadmium	3	36
TRE-1	High cadmium	4	2
TRE-1	Drought	1	2410
TRE-1	Drought	2	823
TRE-1	Drought	3	457
TRE-1	Drought	4	620

## Sheet: Fig.4d
Fig 4d The number of heritable DEGs for different genotypes could be predicted from the abundance of transposons in several superfamilies.
Variable	r	P	sig
Gypsy	-0.905107	0.000789022	Significant
SINE	0.903392	0.000838633	Significant
MuDR	0.900762	0.000918853	Significant
Helitron	0.861012	0.00286922	Significant
Harbinger	0.855848	0.00324281	Significant
Tc1	0.846022	0.00404366	Significant
En-Spm	-0.728475	0.0260197	Significant
Copia	-0.713544	0.0308797	Significant
Mariner	0.706117	0.0335031	Significant
HAT	0.683962	0.042177	Significant
Pogo	0.649814	0.0581693	Marginally significant
LINE	-0.569925	0.10913	Non-significant

[truncated: 22 more sheets: Fig.5a+b+c, Fig.5d, Fig.S2, FigS3a, Fig S3b, Fig S3c, Fig.S4a+b, Fig.S4c, Fig.S5, Fig.S6a+b, Fig.S7a, Fig.S7b, Fig.S7c, Fig.S7d, Fig.S8a, Fig.S8b, Fig.S9a, Fig.S9b, Fig.S9c+d+e, Fig.S10a …]
